# Supplementary material for: AGXT-Driven Bile Acid Dysregulation Triggers Viral Gout in Astrovirus-Infected Jiangnan White Geese
Source: Vet Sci. 2025 Oct 1;12(10):951. doi: 10.3390/vetsci12100951 (PMC12567665; doi:10.3390/vetsci12100951)
Supplement: Supplementary file 1 [file vetsci-12-00951-s001.zip › Supplementary file 1.xlsx]

## Sheet: Sheet1
Gene ID	Control1 FPKM	Control2 FPKM	Control3 FPKM	Control4 FPKM	Control5 FPKM	GAstV1 FPKM	GAstV2 FPKM	GAstV3 FPKM	GAstV4 FPKM	GAstV5 FPKM	Transcripts	Gene Type	Start	End	Chr	Strand +/-	Other Gene ID	Control3 FPKM	GAstV2 FPKM	Control1 FPKM	Control2 FPKM	GAstV1 FPKM	GAstV5 FPKM	Control5 FPKM	GAstV4 FPKM	Control4 FPKM	Qvalue(Control-vs-GAstV)	log2(GAstV/Control)	Nt	TFs	Kog	Swissprot	GO	Kegg Orthology	Pfam	Nr
106029314	7.57	9.36	7.34	8.91	10.16	11.1	11.85	7.04	6.42	9.17	XM_048060679.2	mRNA	14037458	14041064	NC_089879.1	+	TWNK	7.34	11.85	7.57	9.36	11.1	9.17	10.16	6.42	8.91	0.743154	0.174585	XM_032190879.1 PREDICTED: Aythya fuligula twinkle mtDNA helicase (TWNK), mRNA		KOG2373//Predicted mitochondrial DNA helicase twinkle;	[PEO1_CHICK|diamond]Name=TWNK {ECO:0000250|UniProtKB:Q96RR1}; Synonyms=PEO1;+++ORFNames=RCJMB04_23c24; RecName: Full=Twinkle protein, mitochondrial {ECO:0000250|UniProtKB:Q96RR1}; EC=3.6.4.12; AltName: Full=Progressive external ophthalmoplegia 1 protein homolog; AltName: Full=Twinkle mtDNA helicase {ECO:0000250|UniProtKB:Q96RR1}; Flags: Precursor;	GO:0042645//mitochondrial nucleoid;GO:0005739//mitochondrion;GO:0043139//5'-3' DNA helicase activity;GO:0005524//ATP binding;GO:0003678//DNA helicase activity;GO:0003697//single-stranded DNA binding;GO:0006264//mitochondrial DNA replication;			>XP_032046770.1 twinkle protein, mitochondrial [Aythya fuligula]
106029315	0	0.02	0	0	0	0	0	0	0	0.05	XM_048060685.2,XM_048060684.2	mRNA	14090576	14098599	NC_089879.1	+	TLX1	0	0	0	0.02	0	0.05	0	0	0	0.956998	0.629135	XM_013171298.1 PREDICTED: Anser cygnoides domesticus T-cell leukemia homeobox 1 (TLX1), mRNA	Homeobox	KOG0488//Transcription factor BarH and related HOX domain proteins;	[TLX1_CHICK|diamond]Name=TLX1; Synonyms=HOX11; RecName: Full=T-cell leukemia homeobox protein 1; AltName: Full=Homeobox TLX-1; AltName: Full=Homeobox protein Hox-11;	GO:0005634//nucleus;GO:0001228//DNA-binding transcription activator activity, RNA polymerase II-specific;GO:0000981//DNA-binding transcription factor activity, RNA polymerase II-specific;GO:0000978//RNA polymerase II proximal promoter sequence-specific DNA binding;GO:0048513//animal organ development;GO:0006357//regulation of transcription by RNA polymerase II;			>XP_040420132.1 T-cell leukemia homeobox protein 1 isoform X1 [Cygnus olor]
106029316	0.03	0	0	0.06	0.06	0.03	0	0	0.03	0	XM_048069005.2	mRNA	17078395	17084999	NC_089879.1	+	FFAR4	0	0	0.03	0	0.03	0	0.06	0.03	0.06	0.816367	-1.23054	NM_001310831.1 Anas platyrhynchos free fatty acid receptor 4 (FFAR4), mRNA >JQ768807.1 Anas platyrhynchos omega-3 fatty acid receptor 1-like protein (O3FAR1) mRNA, complete cds		KOG3656//FOG: 7 transmembrane receptor;	[FFAR4_MOUSE|diamond]Name=Ffar4; Synonyms=Gpr120, O3far1; RecName: Full=Free fatty acid receptor 4; AltName: Full=G-protein coupled receptor 120; AltName: Full=G-protein coupled receptor GT01; AltName: Full=Omega-3 fatty acid receptor 1;	GO:0060170//ciliary membrane;GO:0005929//cilium;GO:0030139//endocytic vesicle;GO:0010008//endosome membrane;GO:0005887//integral component of plasma membrane;GO:0005765//lysosomal membrane;GO:0005886//plasma membrane;GO:1990763//arrestin family protein binding;GO:0005504//fatty acid binding;GO:0004930//G protein-coupled receptor activity;GO:0008527//taste receptor activity;GO:0050873//brown fat c…			>XP_035186250.1 free fatty acid receptor 4 [Oxyura jamaicensis]
106029317	0.26	0.54	0.23	0.47	0.85	0.24	0.21	0.55	0.21	0.28	XM_013170584.3	mRNA	36806708	36813747	NC_089877.1	+	LOC106029317	0.23	0.21	0.26	0.54	0.24	0.28	0.85	0.21	0.47	0.523141	-0.536988	XM_013170584.1 PREDICTED: Anser cygnoides domesticus mas-related G-protein coupled receptor member A2-like (LOC106029317), transcript variant X1, mRNA				GO:0016021//integral component of membrane;GO:0004930//G protein-coupled receptor activity;			>XP_013026038.1 PREDICTED: mas-related G-protein coupled receptor member A2-like isoform X1 [Anser cygnoides domesticus]
106029318	0.09	0.35	0	0.04	0.05	0.04	0	0.09	0.13	0.17	XM_013170586.3	mRNA	36814873	36816870	NC_089877.1	-	LOC106029318	0	0	0.09	0.35	0.04	0.17	0.05	0.13	0.04	0.956998	-0.222486	XM_013170586.1 PREDICTED: Anser cygnoides domesticus mas-related G-protein coupled receptor member H-like (LOC106029318), mRNA			[MRGRD_MACFA|diamond]Name=MRGPRD; Synonyms=MRGD; RecName: Full=Mas-related G-protein coupled receptor member D; AltName: Full=Beta-alanine receptor; AltName: Full=G-protein coupled receptor TGR7;	GO:0016021//integral component of membrane;GO:0005886//plasma membrane;GO:0004930//G protein-coupled receptor activity;			>XP_013026040.1 PREDICTED: mas-related G-protein coupled receptor member H-like [Anser cygnoides domesticus]
106029319	0.2	1.79	0.52	0.29	0.44	1.75	0.26	0.93	1.15	0.62	XM_013170587.3	mRNA	36829149	36836651	NC_089877.1	-	LOC106029319	0.52	0.26	0.2	1.79	1.75	0.62	0.44	1.15	0.29	0.677875	0.639101	LS423615.1 Anas platyrhynchos genome assembly, chromosome: 5			[MAS_HUMAN|diamond]Name=MAS1; Synonyms=MAS; RecName: Full=Proto-oncogene Mas;	GO:0009986//cell surface;GO:0005887//integral component of plasma membrane;GO:0005886//plasma membrane;GO:0001595//angiotensin receptor activity;GO:0004945//angiotensin type II receptor activity;GO:0004930//G protein-coupled receptor activity;GO:0042277//peptide binding;GO:0007250//activation of NF-kappaB-inducing kinase activity;GO:0007186//G protein-coupled receptor signaling pathway;GO:0021766…			>XP_040413547.1 proto-oncogene Mas-like isoform X1 [Cygnus olor]
106029320	0.19	0.07	0	0	0.05	0.05	0.07	0.28	0.07	0	XM_013170590.3	mRNA	35894597	35927066	NC_089875.1	-	LOC106029320	0	0.07	0.19	0.07	0.05	0	0.05	0.07	0	0.873963	0.655087	XM_013170590.1 PREDICTED: Anser cygnoides domesticus opsin-5-like (LOC106029320), mRNA			[OPN5_HUMAN|diamond]Name=OPN5; Synonyms=GPR136, PGR12, TMEM13; RecName: Full=Opsin-5; AltName: Full=G-protein coupled receptor 136; AltName: Full=G-protein coupled receptor PGR12; AltName: Full=Neuropsin; AltName: Full=Transmembrane protein 13;	GO:0005737//cytoplasm;GO:0005887//integral component of plasma membrane;GO:0005886//plasma membrane;GO:0005502//11-cis retinal binding;GO:0008020//G protein-coupled photoreceptor activity;GO:0071482//cellular response to light stimulus;GO:0071492//cellular response to UV-A;GO:0043153//entrainment of circadian clock by photoperiod;GO:0007186//G protein-coupled receptor signaling pathway;GO:1990384…			>XP_013026044.1 PREDICTED: opsin-5-like [Anser cygnoides domesticus]
106029321	21.96	21.57	21.18	25.11	31.38	23.68	18.1	23.38	23.36	22.09	TCONS_00028901,XM_066997885.1,XM_066997887.1,XM_066997884.1	mRNA	36740348	36747719	NC_089877.1	-	GRK2	21.18	18.1	21.96	21.57	23.68	22.09	31.38	23.36	25.11	0.923039	-0.0427179	XM_035539883.1 PREDICTED: Cygnus atratus G protein-coupled receptor kinase 2 (GRK2), transcript variant X1, mRNA		KOG0986//G protein-coupled receptor kinase;	[ARBK1_HUMAN|diamond]Name=GRK2 {ECO:0000312|HGNC:HGNC:289}; Synonyms=ADRBK1, BARK, BARK1; RecName: Full=Beta-adrenergic receptor kinase 1; Short=Beta-ARK-1; EC=2.7.11.15 {ECO:0000269|PubMed:19715378}; AltName: Full=G-protein coupled receptor kinase 2 {ECO:0000312|HGNC:HGNC:289};	GO:0005929//cilium;GO:0005737//cytoplasm;GO:0005829//cytosol;GO:0016020//membrane;GO:0005886//plasma membrane;GO:0045202//synapse;GO:0031694//alpha-2A adrenergic receptor binding;GO:0005524//ATP binding;GO:0047696//beta-adrenergic receptor kinase activity;GO:0031755//Edg-2 lysophosphatidic acid receptor binding;GO:0004703//G protein-coupled receptor kinase activity;GO:0004672//protein kinase acti…	K00910//beta-adrenergic-receptor kinase [EC:2.7.11.15]+ko04062//Chemokine signaling pathway+ko04144//Endocytosis+ko04340//Hedgehog signaling pathway+ko04724//Glutamatergic synapse+ko04740//Olfactory transduction+ko04745//Phototransduction - fly;	Protein kinase domain[TCONS_00028901]	>KAF1443515.1 Beta-adrenergic receptor kinase 1, partial [Pygoscelis papua] >KAF1497622.1 Beta-adrenergic receptor kinase 1, partial [Megadyptes antipodes antipodes]
106029323	19.77	22.77	21.09	21.97	25.19	22.96	20.15	25.61	25	21.74	XM_066997879.1,XM_066997876.1,XM_066997878.1,XM_066997875.1,XM_066997877.1	mRNA	36708990	36711246	NC_089877.1	-	RAD9A	21.09	20.15	19.77	22.77	22.96	21.74	25.19	25	21.97	0.451891	0.154435	XM_035539450.1 PREDICTED: Cygnus atratus RAD9 checkpoint clamp component A (RAD9A), transcript variant X1, mRNA		KOG2810//Checkpoint 9-1-1 complex, RAD9 component;	[RAD9A_MOUSE|diamond]Name=Rad9a; Synonyms=Rad9; RecName: Full=Cell cycle checkpoint control protein RAD9A; Short=mRAD9; EC=3.1.11.2; AltName: Full=DNA repair exonuclease rad9 homolog A; AltName: Full=Rad9-like protein;	GO:0030896//checkpoint clamp complex;GO:0005737//cytoplasm;GO:0005654//nucleoplasm;GO:0005634//nucleus;GO:0008408//3'-5' exonuclease activity;GO:0019899//enzyme binding;GO:0008853//exodeoxyribonuclease III activity;GO:0042826//histone deacetylase binding;GO:0019901//protein kinase binding;GO:0017124//SH3 domain binding;GO:0006974//cellular response to DNA damage stimulus;GO:0071479//cellular resp…	K10994//cell cycle checkpoint control protein RAD9A [EC:3.1.11.2]+ko04218//Cellular senescence;		>XP_040415385.1 cell cycle checkpoint control protein RAD9A isoform X1 [Cygnus olor]
106029324	7.06	6.65	7.44	9.46	9.97	7.79	8.17	7.57	8.32	7.51	TCONS_00028905,XM_066997883.1	mRNA	36748154	36794714	NC_089877.1	-	KDM2A	7.44	8.17	7.06	6.65	7.79	7.51	9.97	8.32	9.46	0.889645	0.0639726	XM_035327756.1 PREDICTED: Oxyura jamaicensis lysine demethylase 2A (KDM2A), transcript variant X2, mRNA		KOG1947//Leucine rich repeat proteins, some proteins contain F-box;	[KDM2A_MOUSE|diamond]Name=Kdm2a;+++Synonyms=Fbl11 {ECO:0000250|UniProtKB:Q9Y2K7}, Fbxl11, Jhdm1a, Kiaa1004; RecName: Full=Lysine-specific demethylase 2A; EC=1.14.11.27 {ECO:0000250|UniProtKB:Q9Y2K7}; AltName: Full=F-box and leucine-rich repeat protein 11; AltName: Full=F-box/LRR-repeat protein 11; AltName: Full=JmjC domain-containing histone demethylation protein 1A; AltName: Full=[Histone-H3]-ly…	GO:0000785//chromatin;GO:0005654//nucleoplasm;GO:0032452//histone demethylase activity;GO:0051864//histone demethylase activity (H3-K36 specific);GO:0003712//transcription coregulator activity;GO:0045322//unmethylated CpG binding;GO:0008270//zinc ion binding;GO:0032922//circadian regulation of gene expression;GO:0006303//double-strand break repair via nonhomologous end joining;GO:0001947//heart l…		PHD-finger[TCONS_00028905]	>XP_013026046.1 PREDICTED: lysine-specific demethylase 2A isoform X2 [Anser cygnoides domesticus]
106029326	46.92	44.82	53.18	46.6	48.69	40.3	32.87	43.78	36.93	41.21	TCONS_00063968,TCONS_00063974,XM_066984834.1	mRNA	2349483	2432747	NC_089901.1	-	SMC1A	53.18	32.87	46.92	44.82	40.3	41.21	48.69	36.93	46.6	0.13332	-0.213912	XM_005533337.2 PREDICTED: Pseudopodoces humilis structural maintenance of chromosomes 1A (SMC1A), mRNA		KOG0018//Structural maintenance of chromosome protein 1 (sister chromatid cohesion complex Cohesin, subunit SMC1);	[SMC1A_XENLA|diamond]Name=smc1a; Synonyms=smc1, smc1l1; RecName: Full=Structural maintenance of chromosomes protein 1A; Short=SMC protein 1A; Short=SMC-1A; Short=xSMC1;	GO:0000776//kinetochore;GO:0030893//meiotic cohesin complex;GO:0005634//nucleus;GO:0005524//ATP binding;GO:0016887//ATPase activity;GO:0003682//chromatin binding;GO:0051301//cell division;GO:0006281//DNA repair;GO:0051321//meiotic cell cycle;GO:0007064//mitotic sister chromatid cohesion;GO:0072423//response to DNA damage checkpoint signaling;GO:0009314//response to radiation;	K06636//structural maintenance of chromosome 1+ko04110//Cell cycle+ko04114//Oocyte meiosis;	RecF/RecN/SMC N terminal domain[TCONS_00063968]	>XP_041573350.1 structural maintenance of chromosomes protein 1A isoform X2 [Taeniopygia guttata]
106029327	0.73	0.64	1.3	0.84	0.61	1.13	0.57	1.01	1.04	1.03	TCONS_00063973,XM_066984588.1	mRNA	2381716	2411133	NC_089901.1	-	LOC106029327	1.3	0.57	0.73	0.64	1.13	1.03	0.61	1.04	0.84	0.686781	0.2857	XM_030970118.1 PREDICTED: Camarhynchus parvulus IQ motif and Sec7 domain ArfGEF 2 (IQSEC2), mRNA		KOG0931//Predicted guanine nucleotide exchange factor, contains Sec7 domain;	[IQEC2_MOUSE|diamond]Name=Iqsec2; Synonyms=Kiaa0522; RecName: Full=IQ motif and SEC7 domain-containing protein 2;	GO:0098978//glutamatergic synapse;GO:0098684//photoreceptor ribbon synapse;GO:0098839//postsynaptic density membrane;GO:0099092//postsynaptic density, intracellular component;GO:0098831//presynaptic active zone cytoplasmic component;GO:0098685//Schaffer collateral - CA1 synapse;GO:0005085//guanyl-nucleotide exchange factor activity;GO:0030036//actin cytoskeleton organization;GO:0050804//modulatio…	K12495//IQ motif and SEC7 domain-containing protein+ko04144//Endocytosis;	Luciferase helical bundle domain[TCONS_00063973]	>XP_041268182.1 LOW QUALITY PROTEIN: IQ motif and SEC7 domain-containing protein 2-like, partial [Onychostruthus taczanowskii]
106029330	33.16	22.38	23.71	39.06	29.16	22.67	18.07	21.39	35.27	18.14	XM_048056376.2,XM_013170597.3,XM_048056374.2,XM_066986068.1,XM_048056373.2	mRNA	607451	616944	NC_089905.1	-	KCNJ10	23.71	18.07	33.16	22.38	22.67	18.14	29.16	35.27	39.06	0.665363	-0.264312	XM_040538762.1 PREDICTED: Cygnus olor potassium inwardly rectifying channel subfamily J member 10 (KCNJ10), transcript variant X2, mRNA		KOG3827//Inward rectifier K+ channel;	[KCJ10_HUMAN|diamond]Name=KCNJ10; RecName: Full=ATP-sensitive inward rectifier potassium channel 10; AltName: Full=ATP-dependent inwardly rectifying potassium channel Kir4.1; AltName: Full=Inward rectifier K(+) channel Kir1.2; AltName: Full=Potassium channel, inwardly rectifying subfamily J member 10;	GO:0097449//astrocyte projection;GO:0016323//basolateral plasma membrane;GO:0044297//cell body;GO:0005887//integral component of plasma membrane;GO:0005886//plasma membrane;GO:0098793//presynapse;GO:0005524//ATP binding;GO:0015272//ATP-activated inward rectifier potassium channel activity;GO:0005242//inward rectifier potassium channel activity;GO:0007628//adult walking behavior;GO:0022010//centra…	K05003//potassium inwardly-rectifying channel subfamily J member 10+ko04971//Gastric acid secretion;		>XP_035170350.1 ATP-sensitive inward rectifier potassium channel 10 [Oxyura jamaicensis] >XP_040394696.1 ATP-sensitive inward rectifier potassium channel 10 isoform X2 [Cygnus olor] >XP_040394697.1 ATP-sensitive inward rectifier potassium channel 10 isoform X2 [Cygnus olor] >XP_040394698.1 ATP-sensitive inward rectifier potassium channel 10 isoform X2 [Cygnus olor] >XP_040394699.1 ATP-sensitive i…
106029332	22.48	22.73	20.28	24.81	23.83	21.18	22.52	24.02	22.89	23.68	TCONS_00066448,TCONS_00066449,TCONS_00066450,XM_066986044.1,XM_066986042.1,XM_066986041.1	mRNA	647785	662685	NC_089905.1	-	DCAF8	20.28	22.52	22.48	22.73	21.18	23.68	23.83	22.89	24.81	0.844336	0.0616067	XM_040538786.1 PREDICTED: Cygnus olor DDB1 and CUL4 associated factor 8 (DCAF8), transcript variant X1, mRNA		KOG1334//WD40 repeat protein;	[DCAF8_PONAB|diamond]Name=DCAF8; Synonyms=WDR42A; RecName: Full=DDB1- and CUL4-associated factor 8; AltName: Full=WD repeat-containing protein 42A;	GO:0080008//Cul4-RING E3 ubiquitin ligase complex;GO:0005737//cytoplasm;GO:0005634//nucleus;GO:0016567//protein ubiquitination;		WD domain, G-beta repeat[TCONS_00066448]	>XP_005244360.1 DDB1- and CUL4-associated factor 8 [Falco peregrinus] >XP_005442629.1 DDB1- and CUL4-associated factor 8 [Falco cherrug] >XP_037267724.1 DDB1- and CUL4-associated factor 8 [Falco rusticolus] >XP_037267725.1 DDB1- and CUL4-associated factor 8 [Falco rusticolus] >XP_037267726.1 DDB1- and CUL4-associated factor 8 [Falco rusticolus] >XP_040474466.1 DDB1- and CUL4-associated factor 8 […
106029333	1.84	3.21	1.59	5.18	5.55	3.69	2.23	4.53	2.04	2.15	TCONS_00066009,XM_066986033.1	mRNA	621195	631594	NC_089905.1	+	LOC106029333	1.59	2.23	1.84	3.21	3.69	2.15	5.55	2.04	5.18	0.913435	-0.149084	XM_026058106.1 PREDICTED: Apteryx rowi sodium/potassium-transporting ATPase subunit alpha-2 (LOC112962167), partial mRNA		KOG0203//Na+/K+ ATPase, alpha subunit;	[AT1A2_CHICK|diamond]Name=ATP1A2; RecName: Full=Sodium/potassium-transporting ATPase subunit alpha-2; Short=Na(+)/K(+) ATPase alpha-2 subunit; EC=7.2.2.13; AltName: Full=Sodium pump subunit alpha-2;	GO:0005737//cytoplasm;GO:0016021//integral component of membrane;GO:0005886//plasma membrane;GO:0005524//ATP binding;GO:0046872//metal ion binding;GO:0005391//sodium:potassium-exchanging ATPase activity;GO:0030007//cellular potassium ion homeostasis;GO:0006883//cellular sodium ion homeostasis;GO:0001504//neurotransmitter uptake;GO:1990573//potassium ion import across plasma membrane;GO:1902600//p…	K01539//sodium/potassium-transporting ATPase subunit alpha [EC:7.2.2.13]+ko04022//cGMP-PKG signaling pathway+ko04024//cAMP signaling pathway+ko04260//Cardiac muscle contraction+ko04261//Adrenergic signaling in cardiomyocytes+ko04911//Insulin secretion+ko04918//Thyroid hormone synthesis+ko04919//Thyroid hormone signaling pathway+ko04925//Aldosterone synthesis and secretion+ko04960//Aldosterone-reg…	Cation transporter/ATPase, N-terminus[TCONS_00066009]	>XP_035426634.1 LOW QUALITY PROTEIN: sodium/potassium-transporting ATPase subunit alpha-2-like [Cygnus atratus]
106029334	5.42	2.29	2.96	6.23	3.24	2.45	2.44	3.17	4.39	2.61	TCONS_00066006,TCONS_00066008,TCONS_00066005,XM_066986037.1	mRNA	615318	618722	NC_089905.1	+	KCNJ9	2.96	2.44	5.42	2.29	2.45	2.61	3.24	4.39	6.23	0.694462	-0.339121	XM_009281228.1 PREDICTED: Aptenodytes forsteri potassium voltage-gated channel subfamily J member 9 (KCNJ9), partial mRNA		KOG3827//Inward rectifier K+ channel;	[KCNJ9_MOUSE|diamond]Name=Kcnj9; Synonyms=Girk3; RecName: Full=G protein-activated inward rectifier potassium channel 3; Short=GIRK-3; AltName: Full=Inward rectifier K(+) channel Kir3.3; AltName: Full=Potassium channel, inwardly rectifying subfamily J member 9;	GO:0099056//integral component of presynaptic membrane;GO:0098688//parallel fiber to Purkinje cell synapse;GO:0005886//plasma membrane;GO:0015467//G-protein activated inward rectifier potassium channel activity;GO:0005242//inward rectifier potassium channel activity;GO:0030165//PDZ domain binding;GO:1990573//potassium ion import across plasma membrane;GO:0034765//regulation of ion transmembrane t…	K05002//potassium inwardly-rectifying channel subfamily J member 9+ko04713//Circadian entrainment+ko04723//Retrograde endocannabinoid signaling+ko04726//Serotonergic synapse+ko04728//Dopaminergic synapse+ko04915//Estrogen signaling pathway+ko04921//Oxytocin signaling pathway+ko04929//GnRH secretion;	Inward rectifier potassium channel[TCONS_00066006]	>XP_035426691.1 G protein-activated inward rectifier potassium channel 3 [Cygnus atratus]
106029335	148.53	131.44	155.18	158.97	162.42	111.86	142.9	144.51	133.21	156.9	TCONS_00066004,XM_066986091.1	mRNA	600684	607192	NC_089905.1	+	F11R	155.18	142.9	148.53	131.44	111.86	156.9	162.42	133.21	158.97	0.89436	-0.0494648	XM_009281248.2 PREDICTED: Aptenodytes forsteri F11 receptor (F11R), mRNA			[JAM1_HUMAN|diamond]Name=F11R; Synonyms=JAM1, JCAM; ORFNames=UNQ264/PRO301; RecName: Full=Junctional adhesion molecule A; Short=JAM-A; AltName: Full=Junctional adhesion molecule 1; Short=JAM-1; AltName: Full=Platelet F11 receptor; AltName: Full=Platelet adhesion molecule 1; Short=PAM-1; AltName: CD_antigen=CD321; Flags: Precursor;	GO:0005923//bicellular tight junction;GO:0030054//cell junction;GO:0005911//cell-cell junction;GO:0031410//cytoplasmic vesicle;GO:0070062//extracellular exosome;GO:0016021//integral component of membrane;GO:0005886//plasma membrane;GO:0032991//protein-containing complex;GO:0036057//slit diaphragm;GO:0070160//tight junction;GO:0045296//cadherin binding;GO:0005178//integrin binding;GO:0030165//PDZ …	K06089//junctional adhesion molecule 1+ko04514//Cell adhesion molecules+ko04530//Tight junction+ko04670//Leukocyte transendothelial migration;	Immunoglobulin domain[TCONS_00066004]	>XP_040394705.1 junctional adhesion molecule A isoform X2 [Cygnus olor]
106029337	6.72	5.9	6.97	7.14	8.77	4.83	5.95	6.34	5.83	6.74	TCONS_00063699,TCONS_00063702,TCONS_00063698,TCONS_00063701,TCONS_00063700,XM_066984751.1	mRNA	2895505	2921156	NC_089901.1	+	ARHGAP35	6.97	5.95	6.72	5.9	4.83	6.74	8.77	5.83	7.14	0.409947	-0.168153	XM_035572529.1 PREDICTED: Cygnus atratus Rho GTPase activating protein 35 (ARHGAP35), mRNA		KOG4271//Rho-GTPase activating protein;	[RHG35_RAT|diamond]Name=Arhgap35 {ECO:0000312|RGD:1308738};+++Synonyms=Grlf1, P190A {ECO:0000303|PubMed:9852136},+++p190ARHOGAP {ECO:0000303|PubMed:9852136}; RecName: Full=Rho GTPase-activating protein 35 {ECO:0000312|RGD:1308738}; AltName: Full=GAP-associated protein p190; AltName: Full=Glucocorticoid receptor DNA-binding factor 1;	GO:0015629//actin cytoskeleton;GO:0036064//ciliary basal body;GO:0005737//cytoplasm;GO:0005829//cytosol;GO:0005634//nucleus;GO:0005886//plasma membrane;GO:0003677//DNA binding;GO:0005525//GTP binding;GO:0032794//GTPase activating protein binding;GO:0005096//GTPase activator activity;GO:0003924//GTPase activity;GO:0005543//phospholipid binding;GO:0044877//protein-containing complex binding;GO:0007…	K05732//glucocorticoid receptor DNA-binding factor 1+ko04510//Focal adhesion+ko04611//Platelet activation+ko04670//Leukocyte transendothelial migration+ko04810//Regulation of actin cytoskeleton;	RhoGAP domain[TCONS_00063699]	>XP_013026057.1 PREDICTED: rho GTPase-activating protein 35 [Anser cygnoides domesticus]
106029338	0	0.11	0.03	0.01	0.01	0.1	0.15	0.11	0.19	0.1	XM_013170608.3,XM_066993907.1,XM_013170623.3	mRNA	35821445	35876602	NC_089875.1	-	VIT	0.03	0.15	0	0.11	0.1	0.1	0.01	0.19	0.01	0.0818508	2.07615	XM_005022225.5 PREDICTED: Anas platyrhynchos vitrin (VIT), transcript variant X1, mRNA		KOG1216//von Willebrand factor and related coagulation proteins;	[VITRN_HUMAN|diamond]Name=VIT; ORFNames=UNQ647/PRO1277; RecName: Full=Vitrin; Flags: Precursor;	GO:0062023//collagen-containing extracellular matrix;GO:0005576//extracellular region;GO:0005614//interstitial matrix;GO:0005539//glycosaminoglycan binding;GO:0030198//extracellular matrix organization;GO:0010811//positive regulation of cell-substrate adhesion;GO:0021510//spinal cord development;			>XP_005022282.3 vitrin isoform X1 [Anas platyrhynchos]
106029339	33.82	28.21	36.72	33.71	45.28	27.97	27.64	31.59	27.89	35.43	TCONS_00066984,XM_066986493.1	mRNA	963571	991219	NC_089906.1	+	DNM2	36.72	27.64	33.82	28.21	27.97	35.43	45.28	27.89	33.71	0.499223	-0.148052	XM_032094500.1 PREDICTED: Corvus moneduloides dynamin 2 (DNM2), transcript variant X6, mRNA		KOG0446//Vacuolar sorting protein VPS1, dynamin, and related proteins;	[DYN2_BOVIN|diamond]Name=DNM2; RecName: Full=Dynamin-2; EC=3.6.5.5;	GO:0030424//axon;GO:0030054//cell junction;GO:0005905//clathrin-coated pit;GO:0005737//cytoplasm;GO:0031410//cytoplasmic vesicle;GO:0044327//dendritic spine head;GO:0016020//membrane;GO:0005874//microtubule;GO:0015630//microtubule cytoskeleton;GO:0030496//midbody;GO:0031966//mitochondrial membrane;GO:0001891//phagocytic cup;GO:0030670//phagocytic vesicle membrane;GO:0005886//plasma membrane;GO:00…	K23484//dynamin 2 [EC:3.6.5.5]+ko04072//Phospholipase D signaling pathway+ko04144//Endocytosis+ko04666//Fc gamma R-mediated phagocytosis+ko04721//Synaptic vesicle cycle+ko04961//Endocrine and other factor-regulated calcium reabsorption;	Dynamin central region[TCONS_00066984]	>XP_010569497.1 PREDICTED: dynamin-2 isoform X3 [Haliaeetus leucocephalus]
106029340	38.84	43.84	38.77	32.06	47.79	36.4	37.03	42.08	37.69	45.18	TCONS_00066974,XM_066986427.1,XM_066986430.1,XM_066986431.1,XM_066986425.1,XM_066986429.1,XM_066986428.1,XM_066986432.1,XM_066986426.1	mRNA	930219	946288	NC_089906.1	+	ILF3	38.77	37.03	38.84	43.84	36.4	45.18	47.79	37.69	32.06	0.73975	0.0760338	XM_035572271.1 PREDICTED: Cygnus atratus interleukin enhancer binding factor 3 (ILF3), transcript variant X1, mRNA		KOG3792//Transcription factor NFAT, subunit NF90;	[ILF3_HUMAN|diamond]Name=ILF3; Synonyms=DRBF, MPHOSPH4, NF90; RecName: Full=Interleukin enhancer-binding factor 3; AltName: Full=Double-stranded RNA-binding protein 76; Short=DRBP76; AltName: Full=M-phase phosphoprotein 4; Short=MPP4; AltName: Full=Nuclear factor associated with dsRNA; Short=NFAR; AltName: Full=Nuclear factor of activated T-cells 90 kDa; Short=NF-AT-90; AltName: Full=Translationa…	GO:0005737//cytoplasm;GO:0005576//extracellular region;GO:0016020//membrane;GO:0005739//mitochondrion;GO:0005730//nucleolus;GO:0005654//nucleoplasm;GO:0005634//nucleus;GO:1990904//ribonucleoprotein complex;GO:0003677//DNA binding;GO:0003725//double-stranded RNA binding;GO:0035925//mRNA 3'-UTR AU-rich region binding;GO:0003723//RNA binding;GO:0003727//single-stranded RNA binding;GO:0051607//defens…		DZF domain[TCONS_00066974]	>XP_032060873.1 interleukin enhancer-binding factor 3 isoform X1 [Aythya fuligula] >XP_032060874.1 interleukin enhancer-binding factor 3 isoform X1 [Aythya fuligula]
106029341	0.2	0	0.28	0	0	0	0.21	0	0.18	0	XM_013170610.3	mRNA	1844134	1847807	NC_089907.1	-	LOC106029341	0.28	0.21	0.2	0	0	0	0	0.18	0	0.961722	-0.308027	XM_035570417.1 PREDICTED: Cygnus atratus E3 ubiquitin-protein ligase TRIM7-like (LOC118260276), transcript variant X2, mRNA		KOG2177//Predicted E3 ubiquitin ligase;	[TRIM7_MOUSE|diamond]Name=Trim7; Synonyms=Gnip; RecName: Full=E3 ubiquitin-protein ligase TRIM7 {ECO:0000305}; EC=2.3.2.27 {ECO:0000250|UniProtKB:Q9C029}; AltName: Full=Glycogenin-interacting protein; AltName: Full=Tripartite motif-containing protein 7;	GO:0005737//cytoplasm;GO:0005634//nucleus;GO:0061630//ubiquitin protein ligase activity;GO:0008270//zinc ion binding;GO:0016567//protein ubiquitination;			>XP_013026064.1 PREDICTED: tripartite motif-containing protein 7 isoform X3 [Anser cygnoides domesticus]
106029342	36.31	29.44	44.56	39.63	38.36	26.55	36.13	37.23	27.75	33.48	TCONS_00067958,TCONS_00067961,TCONS_00067959,TCONS_00067960,XM_066986759.1,XM_066986758.1,XM_066986761.1,XM_066986760.1,XM_048056264.2	mRNA	1861489	1867640	NC_089907.1	-	MGAT1	44.56	36.13	36.31	29.44	26.55	33.48	38.36	27.75	39.63	0.696845	-0.145409	XM_032205224.1 PREDICTED: Aythya fuligula alpha-1,3-mannosyl-glycoprotein 2-beta-N-acetylglucosaminyltransferase (MGAT1), partial mRNA		KOG1413//N-acetylglucosaminyltransferase I;	[MGAT1_RABIT|diamond]Name=MGAT1; Synonyms=GNT1; RecName: Full=Alpha-1,3-mannosyl-glycoprotein 2-beta-N-acetylglucosaminyltransferase; EC=2.4.1.101 {ECO:0000269|PubMed:1824724}; AltName: Full=N-glycosyl-oligosaccharide-glycoprotein N-acetylglucosaminyltransferase I; Short=GNT-I; Short=GlcNAc-T I;	GO:0005797//Golgi medial cisterna;GO:0000139//Golgi membrane;GO:0016021//integral component of membrane;GO:0048471//perinuclear region of cytoplasm;GO:0003827//alpha-1,3-mannosylglycoprotein 2-beta-N-acetylglucosaminyltransferase activity;GO:0030145//manganese ion binding;GO:0016262//protein N-acetylglucosaminyltransferase activity;GO:0001701//in utero embryonic development;GO:0006013//mannose me…	K00726//alpha-1,3-mannosyl-glycoprotein beta-1,2-N-acetylglucosaminyltransferase [EC:2.4.1.101]+ko00510//N-Glycan biosynthesis+ko00513//Various types of N-glycan biosynthesis+ko01100//Metabolic pathways;	GNT-I family[TCONS_00067958]	>XP_035426387.1 alpha-1,3-mannosyl-glycoprotein 2-beta-N-acetylglucosaminyltransferase [Cygnus atratus] >XP_035426388.1 alpha-1,3-mannosyl-glycoprotein 2-beta-N-acetylglucosaminyltransferase [Cygnus atratus] >XP_035426389.1 alpha-1,3-mannosyl-glycoprotein 2-beta-N-acetylglucosaminyltransferase [Cygnus atratus]
106029343	0.63	0.69	0.58	0.61	1.06	1.09	0.36	0.88	0.51	0.9	XM_066986830.1,XM_066986831.1,XM_013170615.3,XM_066986829.1	mRNA	1832287	1840689	NC_089907.1	+	LOC106029343	0.58	0.36	0.63	0.69	1.09	0.9	1.06	0.51	0.61	0.915904	0.118759	XM_040542857.1 PREDICTED: Cygnus olor C-type lectin domain family 2 member D-like (LOC121062672), mRNA		KOG4297//C-type lectin;	[CLC2D_HUMAN|diamond]Name=CLEC2D; Synonyms=CLAX, LLT1, OCIL; RecName: Full=C-type lectin domain family 2 member D; AltName: Full=Lectin-like NK cell receptor; AltName: Full=Lectin-like transcript 1; Short=LLT-1; AltName: Full=Osteoclast inhibitory lectin;	GO:0009986//cell surface;GO:0005783//endoplasmic reticulum;GO:0009897//external side of plasma membrane;GO:0005887//integral component of plasma membrane;GO:0016020//membrane;GO:0005886//plasma membrane;GO:0030246//carbohydrate binding;GO:0046703//natural killer cell lectin-like receptor binding;GO:0004888//transmembrane signaling receptor activity;GO:0007166//cell surface receptor signaling path…			>XP_040398791.1 C-type lectin domain family 2 member D-like [Cygnus olor]
106029344	25.17	28.83	23.94	36.15	48.6	34.43	20.11	33.61	24.35	28.67	TCONS_00067950,TCONS_00067949,XM_066986881.1,XM_066986884.1,XM_066986883.1	mRNA	1838195	1847807	NC_089907.1	-	LOC106029344	23.94	20.11	25.17	28.83	34.43	28.67	48.6	24.35	36.15	0.892928	-0.0922826	XM_013170616.1 PREDICTED: Anser cygnoides domesticus C-type lectin domain family 2 member D-like (LOC106029344), mRNA		KOG4297//C-type lectin;	[CLC2D_HUMAN|diamond]Name=CLEC2D; Synonyms=CLAX, LLT1, OCIL; RecName: Full=C-type lectin domain family 2 member D; AltName: Full=Lectin-like NK cell receptor; AltName: Full=Lectin-like transcript 1; Short=LLT-1; AltName: Full=Osteoclast inhibitory lectin;	GO:0009986//cell surface;GO:0005783//endoplasmic reticulum;GO:0009897//external side of plasma membrane;GO:0005887//integral component of plasma membrane;GO:0016020//membrane;GO:0005886//plasma membrane;GO:0030246//carbohydrate binding;GO:0046703//natural killer cell lectin-like receptor binding;GO:0004888//transmembrane signaling receptor activity;GO:0007166//cell surface receptor signaling path…		SPRY-associated domain[TCONS_00067950]	>XP_013026064.1 PREDICTED: tripartite motif-containing protein 7 isoform X3 [Anser cygnoides domesticus]
106029345	339.88	364.58	381.35	265.29	351.25	361.49	362.44	488.34	363.03	375.41	XM_066986860.1	mRNA	1821151	1825710	NC_089907.1	+	LOC106029345	381.35	362.44	339.88	364.58	361.49	375.41	351.25	363.03	265.29	0.134156	0.279512	XM_038187984.1 PREDICTED: Anas platyrhynchos C-type lectin domain family 2 member B (LOC101796643), mRNA		KOG4297//C-type lectin;	[CLC2E_MOUSE|diamond]Name=Clec2e; Synonyms=Clra; RecName: Full=C-type lectin domain family 2 member E; AltName: Full=C-type lectin-related protein A; Short=Clr-a;	GO:0009897//external side of plasma membrane;GO:0016021//integral component of membrane;GO:0030246//carbohydrate binding;GO:0046703//natural killer cell lectin-like receptor binding;			>XP_035426307.1 C-type lectin domain family 2 member B-like [Cygnus atratus] >XP_035426308.1 C-type lectin domain family 2 member B-like [Cygnus atratus]
106029346	16.75	13.57	17.95	22.93	19.51	15.18	11.06	17.57	14.62	13.06	TCONS_00067581,XM_048056255.2,XM_066986876.1,XM_066986877.1,XM_013170617.3,XM_013170621.3,XM_013170622.3,XM_066986875.1,XM_013170624.3	mRNA	1806715	1811804	NC_089907.1	+	LOC106029346	17.95	11.06	16.75	13.57	15.18	13.06	19.51	14.62	22.93	0.461162	-0.267286	XM_013170617.1 PREDICTED: Anser cygnoides domesticus C-type lectin domain family 2 member D-like (LOC106029346), transcript variant X1, mRNA		KOG4297//C-type lectin;	[CLC2D_MOUSE|diamond]Name=Clec2d; Synonyms=Clrb, Ocil; RecName: Full=C-type lectin domain family 2 member D; AltName: Full=C-type lectin-related protein B; Short=Clr-b; AltName: Full=Lectin-like transmembrane protein; AltName: Full=Osteoclast inhibitory lectin;	GO:0009897//external side of plasma membrane;GO:0005887//integral component of plasma membrane;GO:0030246//carbohydrate binding;GO:0046703//natural killer cell lectin-like receptor binding;GO:0004888//transmembrane signaling receptor activity;GO:0006968//cellular defense response;GO:0045671//negative regulation of osteoclast differentiation;GO:0042270//protection from natural killer cell mediated…			>XP_035426400.1 uncharacterized protein LOC118260315 [Cygnus atratus]
106029347	1.04	4.12	15.29	8.14	12.98	14.66	10.21	17	1.97	5.4	TCONS_00067589,TCONS_00067588,XM_066986805.1,XM_066986802.1,XM_066986807.1,XM_066986799.1,XM_066986801.1,XM_066986800.1,XM_066986806.1,XM_066986803.1	mRNA	1847985	1854989	NC_089907.1	+	LOC106029347	15.29	10.21	1.04	4.12	14.66	5.4	12.98	1.97	8.14	0.869642	0.34625	XM_013170612.1 PREDICTED: Anser cygnoides domesticus tripartite motif containing 7 (TRIM7), transcript variant X6, mRNA						Nnf1[TCONS_00067589]	>XP_038043659.1 E3 ubiquitin-protein ligase TRIM7-like [Anas platyrhynchos]
106029348	12.22	13.11	13.65	13.99	16.94	11.61	10.51	12.47	11.69	13.55	TCONS_00031601,TCONS_00031598,XM_048056219.2,XM_066999906.1	mRNA	13392293	13419221	NC_089878.1	-	MCM3AP	13.65	10.51	12.22	13.11	11.61	13.55	16.94	11.69	13.99	0.380104	-0.129273	XM_013170625.1 PREDICTED: Anser cygnoides domesticus minichromosome maintenance complex component 3 associated protein (MCM3AP), mRNA		KOG1860//Nuclear protein export factor;	[GANP_HUMAN|diamond]Name=MCM3AP; Synonyms=GANP, KIAA0572, MAP80; RecName: Full=Germinal-center associated nuclear protein; Short=GANP; EC=2.3.1.48 {ECO:0000269|PubMed:23652018}; AltName: Full=80 kDa MCM3-associated protein; AltName: Full=MCM3 acetylating protein; Short=MCM3AP; EC=2.3.1.-; AltName: Full=MCM3 acetyltransferase;	GO:0005694//chromosome;GO:0005737//cytoplasm;GO:0005829//cytosol;GO:0031965//nuclear membrane;GO:0044615//nuclear pore nuclear basket;GO:0005654//nucleoplasm;GO:0005634//nucleus;GO:0070390//transcription export complex 2;GO:0003682//chromatin binding;GO:0010484//H3 histone acetyltransferase activity;GO:0004402//histone acetyltransferase activity;GO:0042393//histone binding;GO:0003676//nucleic aci…		MCM3AP domain of GANP[TCONS_00031601]	>XP_013026079.1 PREDICTED: germinal-center associated nuclear protein [Anser cygnoides domesticus]
106029349	0	0.06	0	0	0	0	0	0	0	0.03	XM_013170626.3	mRNA	13372026	13374990	NC_089878.1	-	LOC106029349	0	0	0	0.06	0	0.03	0	0	0	0.956998	-0.525007	XM_013104362.3 PREDICTED: Anas platyrhynchos beta-keratin-related protein (LOC106018699), mRNA			[KRFB_CATAU|diamond]No_INFO RecName: Full=Feather beta keratin; Short=F-ker;	GO:0005882//intermediate filament;GO:0005200//structural constituent of cytoskeleton;	K04257//olfactory receptor+ko04740//Olfactory transduction;		>XP_012959816.1 beta-keratin-related protein [Anas platyrhynchos] >XP_013026080.1 PREDICTED: beta-keratin-related protein-like [Anser cygnoides domesticus] >XP_032045591.1 beta-keratin-related protein-like [Aythya fuligula] >XP_035167881.1 beta-keratin-related protein-like [Oxyura jamaicensis] >XP_035426306.1 beta-keratin-related protein-like [Cygnus atratus] >XP_040418206.1 beta-keratin-related …
106029350	0.19	0.05	0.1	0.05	0.15	0.12	0.14	0.05	0.02	0.07	XM_013170627.3	mRNA	13388236	13391513	NC_089878.1	-	LOC106029350	0.1	0.14	0.19	0.05	0.12	0.07	0.15	0.02	0.05	0.909322	-0.305976	XM_013170627.1 PREDICTED: Anser cygnoides domesticus vitelline membrane outer layer 1 homolog (chicken) (VMO1), mRNA			[VMO1_MOUSE|diamond]Name=Vmo1; Synonyms=Gm741; RecName: Full=Vitelline membrane outer layer protein 1 homolog; Flags: Precursor;	GO:0005615//extracellular space;	K03131//transcription initiation factor TFIID subunit 6+ko03022//Basal transcription factors;		>XP_013026081.1 PREDICTED: vitelline membrane outer layer protein 1 homolog [Anser cygnoides domesticus]
106029351	21.45	22.69	21.44	16.89	23.71	19.6	18.2	23.22	18.02	20.33	TCONS_00030229,TCONS_00030228,XM_013170628.3	mRNA	13419275	13433704	NC_089878.1	+	POFUT2	21.44	18.2	21.45	22.69	19.6	20.33	23.71	18.02	16.89	0.917621	0.035363	XM_013170628.1 PREDICTED: Anser cygnoides domesticus protein O-fucosyltransferase 2 (POFUT2), mRNA			[OFUT2_HUMAN|diamond]Name=POFUT2; Synonyms=C21orf80, FUT13, KIAA0958; RecName: Full=GDP-fucose protein O-fucosyltransferase 2; EC=2.4.1.221; AltName: Full=Peptide-O-fucosyltransferase 2; Short=O-FucT-2; Flags: Precursor;	GO:0005789//endoplasmic reticulum membrane;GO:0005794//Golgi apparatus;GO:0046922//peptide-O-fucosyltransferase activity;GO:0006004//fucose metabolic process;GO:0001707//mesoderm formation;GO:1903334//positive regulation of protein folding;GO:0036066//protein O-linked fucosylation;GO:0010717//regulation of epithelial to mesenchymal transition;GO:0010468//regulation of gene expression;GO:0051046//…	K03691//peptide-O-fucosyltransferase [EC:2.4.1.221]+ko00514//Other types of O-glycan biosynthesis;	Uncharacterized protein family UPF0054[TCONS_00030229]	>XP_013026082.1 PREDICTED: GDP-fucose protein O-fucosyltransferase 2 [Anser cygnoides domesticus]
106029352	5.09	6.6	6.41	6.43	7.28	6.19	5.47	6.71	5.52	7.3	XM_048054301.2,XM_048054302.2	mRNA	1337840	1355058	NC_089905.1	+	RPRD2	6.41	5.47	5.09	6.6	6.19	7.3	7.28	5.52	6.43	0.835982	0.0606774	XM_035346594.1 PREDICTED: Oxyura jamaicensis regulation of nuclear pre-mRNA domain containing 2 (RPRD2), mRNA		KOG2669//Regulator of nuclear mRNA;	[RPRD2_HUMAN|diamond]Name=RPRD2; Synonyms=KIAA0460; ORFNames=HSPC099; RecName: Full=Regulation of nuclear pre-mRNA domain-containing protein 2;	GO:0005654//nucleoplasm;GO:0016591//RNA polymerase II, holoenzyme;GO:0000993//RNA polymerase II complex binding;GO:0031124//mRNA 3'-end processing;GO:0042795//snRNA transcription by RNA polymerase II;	K01868//threonyl-tRNA synthetase [EC:6.1.1.3]+ko00970//Aminoacyl-tRNA biosynthesis;		>XP_027300401.2 LOW QUALITY PROTEIN: regulation of nuclear pre-mRNA domain-containing protein 2 [Anas platyrhynchos]
106029353	32.98	28.34	37.89	31.52	70.53	31.39	30.93	42.63	32.04	39.63	XM_048054279.2	mRNA	1371789	1376651	NC_089905.1	-	MCL1	37.89	30.93	32.98	28.34	31.39	39.63	70.53	32.04	31.52	0.917621	-0.0776166	XM_013170630.1 PREDICTED: Anser cygnoides domesticus induced myeloid leukemia cell differentiation protein Mcl-1 homolog (LOC106029353), mRNA		KOG4728//Anti-apoptotic Bcl-2 family proteins, prevent opening of mitochondrial porin channel;	[MCL1_FELCA|diamond]Name=MCL1; RecName: Full=Induced myeloid leukemia cell differentiation protein Mcl-1 homolog;	GO:0005829//cytosol;GO:0016021//integral component of membrane;GO:0016020//membrane;GO:0005739//mitochondrion;GO:0005654//nucleoplasm;GO:0030154//cell differentiation;GO:0097192//extrinsic apoptotic signaling pathway in absence of ligand;GO:0007275//multicellular organism development;GO:0042981//regulation of apoptotic process;	K02539//myeloid leukemia cell differntiation protein MCL-1+ko04151//PI3K-Akt signaling pathway+ko04210//Apoptosis+ko04630//JAK-STAT signaling pathway;		>XP_035427005.1 induced myeloid leukemia cell differentiation protein Mcl-1 [Cygnus atratus]
106029354	8.82	7.3	7.4	11.88	12.24	8.85	7.59	7.09	6.97	7.09	XM_048054320.2	mRNA	1383387	1388432	NC_089905.1	-	GOLPH3L	7.4	7.59	8.82	7.3	8.85	7.09	12.24	6.97	11.88	0.53309	-0.242978	XM_005030002.5 PREDICTED: Anas platyrhynchos golgi phosphoprotein 3 like (GOLPH3L), mRNA		KOG3983//Golgi protein;	[GLP3L_MOUSE|diamond]Name=Golph3l; RecName: Full=Golgi phosphoprotein 3-like;	GO:0005829//cytosol;GO:0005794//Golgi apparatus;GO:0031985//Golgi cisterna;GO:0032580//Golgi cisterna membrane;GO:0005802//trans-Golgi network;GO:0070273//phosphatidylinositol-4-phosphate binding;GO:0007030//Golgi organization;GO:0043001//Golgi to plasma membrane protein transport;GO:0048194//Golgi vesicle budding;GO:0050714//positive regulation of protein secretion;GO:0006890//retrograde vesicle…			>XP_035427003.1 Golgi phosphoprotein 3-like [Cygnus atratus]
106029355	0	0.26	0.17	0.14	0	0.1	0	0.1	0.23	0	XM_048054321.2,XM_048054323.2,XM_048054322.2,XM_048054324.2	mRNA	1404439	1409167	NC_089905.1	+	LOC106029355	0.17	0	0	0.26	0.1	0	0	0.23	0.14	0.956998	-0.321284	XM_040538946.1 PREDICTED: Cygnus olor uncharacterized LOC121060817 (LOC121060817), transcript variant X1, mRNA							>XP_013026086.1 PREDICTED: uncharacterized protein LOC106029355, partial [Anser cygnoides domesticus]
106029356	1.36	0.99	1.2	1.01	1.62	1.09	1.14	1.99	0.77	0.28	TCONS_00066560,TCONS_00066559,XM_066985924.1,XM_048054316.2,XM_048054317.2,XM_048054314.2,XM_048054315.2,XM_048054318.2,XM_048054312.2,XM_048054311.2	mRNA	1390153	1403796	NC_089905.1	-	HORMAD1	1.2	1.14	1.36	0.99	1.09	0.28	1.62	0.77	1.01	0.921595	-0.143905	XM_013170637.1 PREDICTED: Anser cygnoides domesticus HORMA domain containing 1 (HORMAD1), transcript variant X5, mRNA		KOG4652//HORMA domain;	[HORM1_PIG|diamond]Name=HORMAD1; RecName: Full=HORMA domain-containing protein 1;	GO:0005694//chromosome;GO:0005634//nucleus;GO:0001824//blastocyst development;GO:0051321//meiotic cell cycle;GO:0042138//meiotic DNA double-strand break formation;GO:0051598//meiotic recombination checkpoint;GO:0051177//meiotic sister chromatid cohesion;GO:0048477//oogenesis;GO:0060629//regulation of homologous chromosome segregation;GO:0007283//spermatogenesis;GO:0007130//synaptonemal complex as…		HORMA domain[TCONS_00066560]	>XP_013026091.1 PREDICTED: HORMA domain-containing protein 1 isoform X3 [Anser cygnoides domesticus]
106029358	21.75	14.31	19.08	19.82	19.12	17.29	18.36	19.12	20.08	16.11	XM_066985851.1	mRNA	1356683	1363095	NC_089905.1	+	TARS2	19.08	18.36	21.75	14.31	17.29	16.11	19.12	20.08	19.82	0.946481	0.0420431	XM_032204438.1 PREDICTED: Aythya fuligula threonyl-tRNA synthetase 2, mitochondrial (TARS2), mRNA		KOG1637//Threonyl-tRNA synthetase;	[SYTM_HUMAN|diamond]Name=TARS2; Synonyms=TARSL1; RecName: Full=Threonine--tRNA ligase, mitochondrial; EC=6.1.1.3 {ECO:0000269|PubMed:26811336}; AltName: Full=Threonyl-tRNA synthetase; Short=ThrRS; AltName: Full=Threonyl-tRNA synthetase-like 1; Flags: Precursor;	GO:0005759//mitochondrial matrix;GO:0002161//aminoacyl-tRNA editing activity;GO:0005524//ATP binding;GO:0042803//protein homodimerization activity;GO:0004829//threonine-tRNA ligase activity;GO:0070159//mitochondrial threonyl-tRNA aminoacylation;GO:0006435//threonyl-tRNA aminoacylation;	K01868//threonyl-tRNA synthetase [EC:6.1.1.3]+ko00970//Aminoacyl-tRNA biosynthesis;		>XP_021232230.1 threonine--tRNA ligase, mitochondrial [Numida meleagris]
106029359	2.44	2.73	3.09	3.66	5.09	2.62	2.31	2.95	2.57	2.81	TCONS_00065505,TCONS_00065500,TCONS_00065504,TCONS_00065499,XM_066985510.1,XM_066985509.1,XM_066985508.1,XM_048055624.2,XM_048055623.2	mRNA	2984125	3005848	NC_089904.1	+	IKZF4	3.09	2.31	2.44	2.73	2.62	2.81	5.09	2.57	3.66	0.46529	-0.297516	XM_035308994.1 PREDICTED: Oxyura jamaicensis IKAROS family zinc finger 4 (IKZF4), mRNA	zf-C2H2	KOG1721//FOG: Zn-finger;	[IKZF4_HUMAN|diamond]Name=IKZF4; Synonyms=KIAA1782, ZNFN1A4; RecName: Full=Zinc finger protein Eos; AltName: Full=Ikaros family zinc finger protein 4;	GO:0016604//nuclear body;GO:0005654//nucleoplasm;GO:0005634//nucleus;GO:0032991//protein-containing complex;GO:0043425//bHLH transcription factor binding;GO:0003700//DNA-binding transcription factor activity;GO:0019904//protein domain specific binding;GO:0000978//RNA polymerase II proximal promoter sequence-specific DNA binding;GO:0008270//zinc ion binding;GO:0045892//negative regulation of trans…		Zinc-finger double domain[TCONS_00065500]	>XP_032060826.1 zinc finger protein Eos [Aythya fuligula]
106029360	82.46	86.2	76.7	103.85	111.69	91.78	86.96	68.53	79.09	77.93	XM_066985774.1	mRNA	3025665	3039912	NC_089904.1	+	PA2G4	76.7	86.96	82.46	86.2	91.78	77.93	111.69	79.09	103.85	0.851189	-0.0853363	XM_032204759.1 PREDICTED: Aythya fuligula proliferation-associated 2G4 (PA2G4), mRNA		KOG2776//Metallopeptidase;	[PA2G4_HUMAN|diamond]Name=PA2G4; Synonyms=EBP1; RecName: Full=Proliferation-associated protein 2G4; AltName: Full=Cell cycle protein p38-2G4 homolog; Short=hG4-1; AltName: Full=ErbB3-binding protein 1;	GO:0035578//azurophil granule lumen;GO:0005737//cytoplasm;GO:0070062//extracellular exosome;GO:0005576//extracellular region;GO:0016020//membrane;GO:0005730//nucleolus;GO:0005634//nucleus;GO:0003676//nucleic acid binding;GO:0003723//RNA binding;GO:0003714//transcription corepressor activity;GO:0031625//ubiquitin protein ligase binding;GO:0043066//negative regulation of apoptotic process;GO:004589…			>XP_032060650.1 proliferation-associated protein 2G4 [Aythya fuligula] >XP_038027438.1 LOW QUALITY PROTEIN: proliferation-associated protein 2G4 [Anas platyrhynchos]
106029361	5.02	3.83	4.18	5.02	4.64	4.2	4.11	5.16	3.58	4.21	XM_066985775.1	mRNA	3040183	3042584	NC_089904.1	+	ZC3H10	4.18	4.11	5.02	3.83	4.2	4.21	4.64	3.58	5.02	0.984536	-0.0116024	XM_032204714.1 PREDICTED: Aythya fuligula zinc finger CCCH-type containing 10 (ZC3H10), partial mRNA		KOG2494//C3H1-type Zn-finger protein;	[ZC3HA_MOUSE|diamond]Name=Zc3h10; RecName: Full=Zinc finger CCCH domain-containing protein 10;	GO:0005737//cytoplasm;GO:0005654//nucleoplasm;GO:0046872//metal ion binding;GO:0035198//miRNA binding;GO:0003723//RNA binding;GO:1903799//negative regulation of production of miRNAs involved in gene silencing by miRNA;GO:0010608//posttranscriptional regulation of gene expression;GO:0000381//regulation of alternative mRNA splicing, via spliceosome;			>XP_040395279.1 zinc finger CCCH domain-containing protein 10, partial [Cygnus olor]
106029362	0.77	1.15	1.33	3.28	3.76	1.56	2.29	1.7	0.65	1.5	XM_066990157.1	mRNA	212565091	212568770	NC_089873.1	-	HPX	1.33	2.29	0.77	1.15	1.56	1.5	3.76	0.65	3.28	0.83594	-0.305808	XM_032208086.1 PREDICTED: Aythya fuligula hemopexin (HPX), mRNA		KOG1565//Gelatinase A and related matrix metalloproteases;	[HEMO_HUMAN|diamond]Name=HPX; RecName: Full=Hemopexin; AltName: Full=Beta-1B-glycoprotein; Flags: Precursor;	GO:0072562//blood microparticle;GO:0062023//collagen-containing extracellular matrix;GO:0071682//endocytic vesicle lumen;GO:0070062//extracellular exosome;GO:0005576//extracellular region;GO:0005615//extracellular space;GO:0015232//heme transporter activity;GO:0046872//metal ion binding;GO:0006879//cellular iron ion homeostasis;GO:0042168//heme metabolic process;GO:0015886//heme transport;GO:0020…			>XP_032063977.1 hemopexin [Aythya fuligula]
106029363	23.02	21.37	22.28	30.12	28.61	21.29	18.53	20.86	19.15	17.4	TCONS_00009502,XM_066990154.1,XM_066990155.1,XM_066990156.1	mRNA	212569314	212577613	NC_089873.1	-	TRIM3	22.28	18.53	23.02	21.37	21.29	17.4	28.61	19.15	30.12	0.234807	-0.271148	XM_032202519.1 PREDICTED: Aythya fuligula tripartite motif containing 3 (TRIM3), transcript variant X1, mRNA		KOG2177//Predicted E3 ubiquitin ligase;	[TRIM3_MOUSE|diamond]Name=Trim3; Synonyms=Hac1, Rnf22; RecName: Full=Tripartite motif-containing protein 3; AltName: Full=RING finger protein 22; AltName: Full=RING finger protein HAC1;	GO:0005737//cytoplasm;GO:0030425//dendrite;GO:0005769//early endosome;GO:0098978//glutamatergic synapse;GO:0005794//Golgi apparatus;GO:0098794//postsynapse;GO:0042802//identical protein binding;GO:0061630//ubiquitin protein ligase activity;GO:0004842//ubiquitin-protein transferase activity;GO:0008270//zinc ion binding;GO:0043161//proteasome-mediated ubiquitin-dependent protein catabolic process;G…		NHL repeat[TCONS_00009502]	>XP_032058410.1 tripartite motif-containing protein 3 isoform X1 [Aythya fuligula] >XP_032058418.1 tripartite motif-containing protein 3 isoform X1 [Aythya fuligula]
106029364	22.92	17.86	20.83	27.49	18.97	20.87	22.72	18.95	21.2	14.86	XM_066990149.1,XM_066990147.1,XM_066990148.1,XM_066990146.1	mRNA	212553108	212560097	NC_089873.1	-	APBB1	20.83	22.72	22.92	17.86	20.87	14.86	18.97	21.2	27.49	0.968845	-0.0254436	XM_032207925.1 PREDICTED: Aythya fuligula amyloid beta precursor protein binding family B member 1 (APBB1), transcript variant X2, mRNA			[APBB1_MOUSE|diamond]Name=Apbb1; Synonyms=Fe65; RecName: Full=Amyloid-beta A4 precursor protein-binding family B member 1; AltName: Full=Protein Fe65;	GO:0005737//cytoplasm;GO:0043197//dendritic spine;GO:0005783//endoplasmic reticulum;GO:0098978//glutamatergic synapse;GO:0030426//growth cone;GO:1990812//growth cone filopodium;GO:1990761//growth cone lamellipodium;GO:0030027//lamellipodium;GO:0044304//main axon;GO:0031594//neuromuscular junction;GO:0043025//neuronal cell body;GO:0016607//nuclear speck;GO:0005634//nucleus;GO:0048471//perinuclear …			>XP_032063815.1 amyloid-beta A4 precursor protein-binding family B member 1 isoform X1 [Aythya fuligula]
106029366	2	2.38	2.24	1.94	2.78	1.74	1.85	2.27	1.97	2.65	XM_013170657.3,XM_048047747.2	mRNA	35691611	35746295	NC_089875.1	+	HEATR5B	2.24	1.85	2	2.38	1.74	2.65	2.78	1.97	1.94	0.957178	-0.0201216	XM_013170657.1 PREDICTED: Anser cygnoides domesticus HEAT repeat containing 5B (HEATR5B), transcript variant X2, mRNA		KOG1822//Uncharacterized conserved protein;	[HTR5B_XENTR|diamond]Name=heatr5b; RecName: Full=HEAT repeat-containing protein 5B;	GO:0030136//clathrin-coated vesicle;GO:0005829//cytosol;GO:0030139//endocytic vesicle;GO:0006897//endocytosis;GO:0008104//protein localization;GO:0015031//protein transport;GO:0042147//retrograde transport, endosome to Golgi;			>XP_012957601.3 HEAT repeat-containing protein 5B [Anas platyrhynchos] >XP_021129975.3 HEAT repeat-containing protein 5B [Anas platyrhynchos] >XP_027309697.2 HEAT repeat-containing protein 5B [Anas platyrhynchos] >XP_027309698.2 HEAT repeat-containing protein 5B [Anas platyrhynchos] >XP_038032657.1 HEAT repeat-containing protein 5B [Anas platyrhynchos] >XP_038032658.1 HEAT repeat-containing prote…
106029367	25.25	28.34	24.55	28.55	36.49	24.7	31.02	27.06	26.97	25.27	TCONS_00009512,XM_066990159.1,XM_013170648.3	mRNA	212609915	212624559	NC_089873.1	-	RRP8	24.55	31.02	25.25	28.34	24.7	25.27	36.49	26.97	28.55	0.956998	0.0221209	XM_027465907.2 PREDICTED: Anas platyrhynchos ribosomal RNA processing 8 (RRP8), transcript variant X1, mRNA		KOG3045//Predicted RNA methylase involved in rRNA processing;	[RRP8_HUMAN|diamond]Name=RRP8; Synonyms=KIAA0409, NML; ORFNames=hucep-1; RecName: Full=Ribosomal RNA-processing protein 8; EC=2.1.1.-; AltName: Full=Cerebral protein 1; AltName: Full=Nucleomethylin;	GO:0005677//chromatin silencing complex;GO:0005829//cytosol;GO:0005730//nucleolus;GO:0005654//nucleoplasm;GO:0005886//plasma membrane;GO:0033553//rDNA heterochromatin;GO:0035064//methylated histone binding;GO:0003723//RNA binding;GO:0008757//S-adenosylmethionine-dependent methyltransferase activity;GO:0042149//cellular response to glucose starvation;GO:0072332//intrinsic apoptotic signaling pathw…	K10260//F-box and WD-40 domain protein 7+ko04120//Ubiquitin mediated proteolysis;	Hypothetical methyltransferase[TCONS_00009512]	>XP_032064001.1 ribosomal RNA-processing protein 8 [Aythya fuligula]
106029368	19.61	18.04	17.52	20.08	23.01	18.73	18.86	18.69	17.44	19.29	XM_066990168.1,XM_066990165.1,XM_066990166.1	mRNA	212583426	212589919	NC_089873.1	-	ARFIP2	17.52	18.86	19.61	18.04	18.73	19.29	23.01	17.44	20.08	0.956998	0.0163274	XM_027466032.2 PREDICTED: Anas platyrhynchos ADP ribosylation factor interacting protein 2 (ARFIP2), transcript variant X1, mRNA		KOG3876//Arfaptin and related proteins;	[ARFP2_BOVIN|diamond]Name=ARFIP2; RecName: Full=Arfaptin-2; AltName: Full=ADP-ribosylation factor-interacting protein 2;	GO:0032588//trans-Golgi network membrane;GO:0005543//phospholipid binding;GO:0019904//protein domain specific binding;GO:0006914//autophagy;GO:0006886//intracellular protein transport;GO:0034315//regulation of Arp2/3 complex-mediated actin nucleation;			>XP_035425472.1 arfaptin-2 isoform X3 [Cygnus atratus]
106029370	11.03	11.04	9.8	9.6	12.77	8.36	8.93	12.39	9.77	11.79	XM_066984453.1	mRNA	996956	1004761	NC_089900.1	-	PPP4C	9.8	8.93	11.03	11.04	8.36	11.79	12.77	9.77	9.6	0.991789	0.00595124	XM_030474427.1 PREDICTED: Strigops habroptila protein phosphatase 4 catalytic subunit (PPP4C), transcript variant X1, mRNA	THAP	KOG0372//Serine/threonine specific protein phosphatase involved in glycogen accumulation, PP2A-related;	[PP4C_BOVIN|diamond]Name=PPP4C; RecName: Full=Serine/threonine-protein phosphatase 4 catalytic subunit; Short=PP4C; Short=Pp4; EC=3.1.3.16;	GO:0005829//cytosol;GO:0005815//microtubule organizing center;GO:0005654//nucleoplasm;GO:0005886//plasma membrane;GO:0030289//protein phosphatase 4 complex;GO:0046872//metal ion binding;GO:0004722//protein serine/threonine phosphatase activity;GO:0006468//protein phosphorylation;GO:0010569//regulation of double-strand break repair via homologous recombination;	K15423//serine/threonine-protein phosphatase 4 catalytic subunit [EC:3.1.3.16]+ko04922//Glucagon signaling pathway;		>XP_035428404.1 serine/threonine-protein phosphatase 4 catalytic subunit [Cygnus atratus] >XP_037230848.1 serine/threonine-protein phosphatase 4 catalytic subunit isoform X1 [Falco rusticolus]
106029372	960.31	746.98	903.56	1258.71	1154.09	751.18	763.35	767.29	719.68	758.39	XM_066984362.1,XM_066984360.1,XM_066984361.1	mRNA	1006539	1017388	NC_089900.1	-	ALDOA	903.56	763.35	960.31	746.98	751.18	758.39	1154.09	719.68	1258.71	0.148414	-0.328012	XM_032207328.1 PREDICTED: Aythya fuligula aldolase, fructose-bisphosphate A (ALDOA), transcript variant X1, mRNA		KOG1557//Fructose-biphosphate aldolase;	[ALDOA_HUMAN|diamond]Name=ALDOA; Synonyms=ALDA; RecName: Full=Fructose-bisphosphate aldolase A; EC=4.1.2.13; AltName: Full=Lung cancer antigen NY-LU-1; AltName: Full=Muscle-type aldolase;	GO:0015629//actin cytoskeleton;GO:0005829//cytosol;GO:0070062//extracellular exosome;GO:0005576//extracellular region;GO:0005615//extracellular space;GO:1904813//ficolin-1-rich granule lumen;GO:0031674//I band;GO:0031430//M band;GO:0016020//membrane;GO:0005634//nucleus;GO:0031093//platelet alpha granule lumen;GO:0034774//secretory granule lumen;GO:0061827//sperm head;GO:1904724//tertiary granule …	K01623//fructose-bisphosphate aldolase, class I [EC:4.1.2.13]+ko00010//Glycolysis / Gluconeogenesis+ko00030//Pentose phosphate pathway+ko00051//Fructose and mannose metabolism+ko01100//Metabolic pathways+ko01200//Carbon metabolism+ko01230//Biosynthesis of amino acids+ko04066//HIF-1 signaling pathway;		>XP_032063219.1 fructose-bisphosphate aldolase A [Aythya fuligula] >XP_032063220.1 fructose-bisphosphate aldolase A [Aythya fuligula] >XP_035428406.1 fructose-bisphosphate aldolase A isoform X2 [Cygnus atratus]
106029374	1.57	2.31	1.16	3.34	2.38	1.3	1.14	1.7	1.89	1.23	XM_066995239.1,XM_066995237.1,XM_066995238.1	mRNA	122830551	122842910	NC_089875.1	+	DPYSL5	1.16	1.14	1.57	2.31	1.3	1.23	2.38	1.89	3.34	0.436382	-0.47805	XM_027455510.2 PREDICTED: Anas platyrhynchos dihydropyrimidinase like 5 (DPYSL5), transcript variant X1, mRNA		KOG2584//Dihydroorotase and related enzymes;	[DPYL5_HUMAN|diamond]Name=DPYSL5; Synonyms=CRMP5, ULIP6; RecName: Full=Dihydropyrimidinase-related protein 5; Short=DRP-5; AltName: Full=CRMP3-associated molecule; Short=CRAM; AltName: Full=Collapsin response mediator protein 5; Short=CRMP-5; AltName: Full=UNC33-like phosphoprotein 6; Short=ULIP-6;	GO:0005829//cytosol;GO:0030425//dendrite;GO:0043025//neuronal cell body;GO:0016810//hydrolase activity, acting on carbon-nitrogen (but not peptide) bonds;GO:0008017//microtubule binding;GO:0007411//axon guidance;GO:0007399//nervous system development;GO:0007165//signal transduction;	K07529//dihydropyrimidinase-like 5+ko04360//Axon guidance;		>XP_027311311.2 dihydropyrimidinase-related protein 5 isoform X1 [Anas platyrhynchos]
106029375	6.88	7.86	7.31	8.19	10.33	6.85	7.11	7.66	6.72	8.18	TCONS_00018417,XM_048053422.2,XM_048053423.2,XM_066995235.1,XM_066995236.1,XM_048053420.2,XM_066995234.1,XM_048053419.2,XM_048053424.2,XM_066995233.1,XM_048053418.2,XM_066995232.1	mRNA	122774503	122824846	NC_089875.1	+	DNMT3A	7.31	7.11	6.88	7.86	6.85	8.18	10.33	6.72	8.19	0.85501	-0.0533916	XM_035568312.1 PREDICTED: Cygnus atratus DNA methyltransferase 3 alpha (DNMT3A), transcript variant X12, mRNA			[DNM3A_MOUSE|diamond]Name=Dnmt3a {ECO:0000303|PubMed:12138111, ECO:0000312|MGI:MGI:1261827}; RecName: Full=DNA (cytosine-5)-methyltransferase 3A; Short=Dnmt3a; EC=2.1.1.37 {ECO:0000269|PubMed:11399089, ECO:0000269|PubMed:9662389}; AltName: Full=Cysteine methyltransferase DNMT3A {ECO:0000305}; EC=2.1.1.- {ECO:0000269|PubMed:21481189}; AltName: Full=DNA methyltransferase MmuIIIA; Short=DNA MTase Mm…	GO:0000775//chromosome, centromeric region;GO:0005737//cytoplasm;GO:0000791//euchromatin;GO:0000792//heterochromatin;GO:0016363//nuclear matrix;GO:0005654//nucleoplasm;GO:0005634//nucleus;GO:0001741//XY body;GO:0003682//chromatin binding;GO:0003886//DNA (cytosine-5-)-methyltransferase activity;GO:0003677//DNA binding;GO:0042802//identical protein binding;GO:0046872//metal ion binding;GO:0008168//…	K17398//DNA (cytosine-5)-methyltransferase 3A [EC:2.1.1.37]+ko00270//Cysteine and methionine metabolism+ko01100//Metabolic pathways;	C-5 cytosine-specific DNA methylase[TCONS_00018417]	>XP_010564190.1 PREDICTED: DNA (cytosine-5)-methyltransferase 3A isoform X5 [Haliaeetus leucocephalus]
106029377	0.04	0	0.02	0.02	0	0	0.02	0.07	0.03	0.08	XM_048056149.2,XM_066987259.1,XM_066987260.1	mRNA	7412889	7424055	NC_089911.1	-	LOC106029377	0.02	0.02	0.04	0	0	0.08	0	0.03	0.02	0.722382	1.87219	XM_035569747.1 PREDICTED: Cygnus atratus butyrophilin subfamily 3 member A2-like (LOC118259889), mRNA		KOG2177//Predicted E3 ubiquitin ligase;		GO:0016021//integral component of membrane;			>XP_032060984.1 butyrophilin subfamily 3 member A2-like [Aythya fuligula]
106029380	3.51	3.93	3.31	3.33	4.98	3.56	2.94	4.07	3.57	3.85	TCONS_00016632,XM_066993906.1,XM_066993903.1,XM_066993905.1,XM_066993904.1	mRNA	35748872	35818529	NC_089875.1	+	STRN	3.31	2.94	3.51	3.93	3.56	3.85	4.98	3.57	3.33	0.963481	0.0152936	XM_038176735.1 PREDICTED: Anas platyrhynchos striatin (STRN), transcript variant X3, mRNA		KOG0642//Cell-cycle nuclear protein, contains WD-40 repeats;	[STRN_HUMAN|diamond]Name=STRN; RecName: Full=Striatin;	GO:0005923//bicellular tight junction;GO:0005829//cytosol;GO:0030425//dendrite;GO:0043197//dendritic spine;GO:0090443//FAR/SIN/STRIPAK complex;GO:0016020//membrane;GO:0043025//neuronal cell body;GO:0014069//postsynaptic density;GO:0045211//postsynaptic membrane;GO:0070016//armadillo repeat domain binding;GO:0005516//calmodulin binding;GO:0030331//estrogen receptor binding;GO:0051721//protein phos…	K17608//striatin 1/3/4+ko04013//MAPK signaling pathway - fly;	Striatin family[TCONS_00016632]	>XP_035419306.1 striatin isoform X3 [Cygnus atratus]
106029382	23.14	26.91	25.38	27.76	29.99	26.26	24.08	26.65	21.93	25.79	XM_066985551.1,XM_066985552.1	mRNA	2913142	2941107	NC_089904.1	-	SARNP	25.38	24.08	23.14	26.91	26.26	25.79	29.99	21.93	27.76	0.99083	-0.00442994	XM_013170665.1 PREDICTED: Anser cygnoides domesticus SAP domain containing ribonucleoprotein (SARNP), mRNA		KOG4259//Putative nucleic acid-binding protein Hcc-1/proliferation associated cytokine-inducible protein, contains SAP domain;	[SARNP_HUMAN|diamond]Name=SARNP; Synonyms=HCC1; ORFNames=HSPC316; RecName: Full=SAP domain-containing ribonucleoprotein; AltName: Full=Cytokine-induced protein of 29 kDa; AltName: Full=Nuclear protein Hcc-1; AltName: Full=Proliferation-associated cytokine-inducible protein CIP29;	GO:0036464//cytoplasmic ribonucleoprotein granule;GO:0016607//nuclear speck;GO:0005654//nucleoplasm;GO:0005634//nucleus;GO:0000346//transcription export complex;GO:0003677//DNA binding;GO:0003723//RNA binding;GO:0031124//mRNA 3'-end processing;GO:0006406//mRNA export from nucleus;GO:0016973//poly(A)+ mRNA export from nucleus;GO:0006417//regulation of translation;GO:0006405//RNA export from nucleu…			>XP_035427543.1 SAP domain-containing ribonucleoprotein isoform X1 [Cygnus atratus] >XP_040395507.1 SAP domain-containing ribonucleoprotein isoform X1 [Cygnus olor]
106029383	3.52	6.01	3.48	4.3	5.81	5.63	5.18	4.63	5.08	5.36	TCONS_00065487,XM_066985531.1	mRNA	2899462	2908425	NC_089904.1	+	GDF11	3.48	5.18	3.52	6.01	5.63	5.36	5.81	5.08	4.3	0.376909	0.288881	XM_030037118.2 PREDICTED: Aquila chrysaetos chrysaetos growth differentiation factor 11 (GDF11), mRNA		KOG3900//Transforming growth factor beta, bone morphogenetic protein and related proteins;	[GDF11_MOUSE|diamond]Name=Gdf11; Synonyms=Bmp11; RecName: Full=Growth/differentiation factor 11; Short=GDF-11; AltName: Full=Bone morphogenetic protein 11; Short=BMP-11; Flags: Precursor;	GO:0005615//extracellular space;GO:0043231//intracellular membrane-bounded organelle;GO:0005654//nucleoplasm;GO:0032991//protein-containing complex;GO:0005125//cytokine activity;GO:0008083//growth factor activity;GO:0009887//animal organ morphogenesis;GO:0009952//anterior/posterior pattern specification;GO:0048593//camera-type eye morphogenesis;GO:0048469//cell maturation;GO:0001656//metanephros …	K22679//growth differentiation factor 11+ko04060//Cytokine-cytokine receptor interaction;	TGF-beta propeptide[TCONS_00065487]	>XP_010224981.1 PREDICTED: growth/differentiation factor 11, partial [Tinamus guttatus]
106029387	18.42	15.58	17.28	20.4	23	15.21	16.64	16.71	14.16	14.43	TCONS_00012415,XM_066990860.1	mRNA	163030563	163052224	NC_089874.1	+	CPSF1	17.28	16.64	18.42	15.58	15.21	14.43	23	14.16	20.4	0.315604	-0.208316	XM_026059566.1 PREDICTED: Apteryx rowi cleavage and polyadenylation specific factor 1 (CPSF1), transcript variant X1, mRNA		KOG1896//mRNA cleavage and polyadenylation factor II complex, subunit CFT1 (CPSF subunit);	[CPSF1_BOVIN|diamond]Name=CPSF1; Synonyms=CPSF160; RecName: Full=Cleavage and polyadenylation specificity factor subunit 1; AltName: Full=Cleavage and polyadenylation specificity factor 160 kDa subunit; Short=CPSF 160 kDa subunit;	GO:0005847//mRNA cleavage and polyadenylation specificity factor complex;GO:0005654//nucleoplasm;GO:0005634//nucleus;GO:0003723//RNA binding;GO:0006378//mRNA polyadenylation;	K14401//cleavage and polyadenylation specificity factor subunit 1+ko03015//mRNA surveillance pathway;	Mono-functional DNA-alkylating methyl methanesulfonate N-term[TCONS_00012415]	>XP_025915351.1 cleavage and polyadenylation specificity factor subunit 1 isoform X1 [Apteryx rowi]
106029388	0	0	0.04	0	0	0.03	0	0.03	0.02	0	XM_066985020.1	mRNA	4438489	4457342	NC_089902.1	-	LOC106029388	0.04	0	0	0	0.03	0	0	0.02	0	0.798055	1.4462	XM_005534379.1 PREDICTED: Pseudopodoces humilis myosin-6-like (LOC102102789), mRNA		KOG0161//Myosin class II heavy chain;	[MYH6_RAT|diamond]Name=Myh6; RecName: Full=Myosin-6; AltName: Full=Myosin heavy chain 6; AltName: Full=Myosin heavy chain, cardiac muscle alpha isoform; Short=MyHC-alpha;	GO:0005737//cytoplasm;GO:0005739//mitochondrion;GO:0005859//muscle myosin complex;GO:0030016//myofibril;GO:0016459//myosin complex;GO:0032982//myosin filament;GO:0001725//stress fiber;GO:0030018//Z disc;GO:0051015//actin filament binding;GO:0030898//actin-dependent ATPase activity;GO:0005524//ATP binding;GO:0016887//ATPase activity;GO:0030899//calcium-dependent ATPase activity;GO:0005516//calmodu…	K17751//myosin heavy chain 6/7+ko04022//cGMP-PKG signaling pathway+ko04260//Cardiac muscle contraction+ko04261//Adrenergic signaling in cardiomyocytes+ko04919//Thyroid hormone signaling pathway;		>XP_015151150.2 myosin-7 isoform X1 [Gallus gallus]
106029391	19.66	18.05	19.38	21.81	23.71	17.35	15.82	16.8	15.85	14.32	XM_066985465.1,XM_066985464.1	mRNA	111690	114967	NC_089904.1	-	MFSD5	19.38	15.82	19.66	18.05	17.35	14.32	23.71	15.85	21.81	0.131316	-0.261043	XM_035572443.1 PREDICTED: Cygnus atratus major facilitator superfamily domain containing 5 (MFSD5), transcript variant X1, mRNA		KOG4332//Predicted sugar transporter;	[MFSD5_BOVIN|diamond]Name=MFSD5; RecName: Full=Molybdate-anion transporter; AltName: Full=Major facilitator superfamily domain-containing protein 5; AltName: Full=Molybdate transporter 2 homolog;	GO:0016021//integral component of membrane;GO:0016020//membrane;GO:0005886//plasma membrane;GO:0015098//molybdate ion transmembrane transporter activity;			>XP_035428336.1 molybdate-anion transporter [Cygnus atratus] >XP_035428337.1 molybdate-anion transporter [Cygnus atratus]
106029392	2.61	2.93	2.52	3.34	5.92	2.99	2.54	2.47	2.33	2.87	TCONS_00065573,TCONS_00065574,TCONS_00065575,XM_066985458.1,XM_066985461.1,XM_066985462.1,XM_066985463.1,XM_066985460.1,XM_066985459.1	mRNA	98319	114967	NC_089904.1	-	ESPL1	2.52	2.54	2.61	2.93	2.99	2.87	5.92	2.33	3.34	0.622409	-0.223837	XM_035572446.1 PREDICTED: Cygnus atratus extra spindle pole bodies like 1, separase (ESPL1), mRNA		KOG1849//Regulator of spindle pole body duplication;	[ESPL1_MOUSE|diamond]Name=Espl1; Synonyms=Esp1, Kiaa0165; RecName: Full=Separin; EC=3.4.22.49; AltName: Full=Caspase-like protein ESPL1; AltName: Full=Extra spindle poles-like 1 protein; AltName: Full=Separase;	GO:0005813//centrosome;GO:0005737//cytoplasm;GO:0072686//mitotic spindle;GO:0005634//nucleus;GO:0004197//cysteine-type endopeptidase activity;GO:0008234//cysteine-type peptidase activity;GO:0008233//peptidase activity;GO:0007059//chromosome segregation;GO:0045143//homologous chromosome segregation;GO:0007127//meiosis I;GO:0051307//meiotic chromosome separation;GO:0000212//meiotic spindle organiza…	K02365//separase [EC:3.4.22.49]+ko04110//Cell cycle+ko04114//Oocyte meiosis;	Peptidase family C50[TCONS_00065573]	>XP_035428339.1 LOW QUALITY PROTEIN: separin [Cygnus atratus]
106029393	160.25	137.94	141.9	173.21	162.35	170.26	146.07	144.27	134.29	149.95	XM_066985467.1	mRNA	95481	97556	NC_089904.1	-	PFDN5	141.9	146.07	160.25	137.94	170.26	149.95	162.35	134.29	173.21	0.956998	0.0192331	XM_013170676.1 PREDICTED: Anser cygnoides domesticus prefoldin subunit 5 (PFDN5), partial mRNA		KOG3048//Molecular chaperone Prefoldin, subunit 5;	[PFD5_HUMAN|diamond]Name=PFDN5; Synonyms=MM1, PFD5; RecName: Full=Prefoldin subunit 5; AltName: Full=Myc modulator 1; AltName: Full=c-Myc-binding protein Mm-1;	GO:0005737//cytoplasm;GO:0005829//cytosol;GO:0045111//intermediate filament cytoskeleton;GO:0005634//nucleus;GO:0016272//prefoldin complex;GO:0001540//amyloid-beta binding;GO:0003714//transcription corepressor activity;GO:0051082//unfolded protein binding;GO:1905907//negative regulation of amyloid fibril formation;GO:0090090//negative regulation of canonical Wnt signaling pathway;GO:0045892//nega…			>XP_035428333.1 prefoldin subunit 5 [Cygnus atratus] >XP_040395761.1 prefoldin subunit 5 [Cygnus olor]
106029394	8.58	8.06	8.09	9.13	12.97	11.4	6.8	8.62	9.13	7.73	TCONS_00063334,TCONS_00063332,XM_066984164.1,XM_066984163.1	mRNA	593231	602284	NC_089900.1	-	MAPK7	8.09	6.8	8.58	8.06	11.4	7.73	12.97	9.13	9.13	0.996277	-0.00175183	XM_035314028.1 PREDICTED: Oxyura jamaicensis mitogen-activated protein kinase 7 (MAPK7), partial mRNA		KOG0660//Mitogen-activated protein kinase;	[MK07_BOVIN|diamond]Name=MAPK7; RecName: Full=Mitogen-activated protein kinase 7; Short=MAP kinase 7; Short=MAPK 7; EC=2.7.11.24;	GO:0005737//cytoplasm;GO:0005829//cytosol;GO:0005634//nucleus;GO:0016605//PML body;GO:0005524//ATP binding;GO:0004707//MAP kinase activity;GO:0051019//mitogen-activated protein kinase binding;GO:0004674//protein serine/threonine kinase activity;GO:0007049//cell cycle;GO:0030154//cell differentiation;GO:0070301//cellular response to hydrogen peroxide;GO:0071499//cellular response to laminar fluid …	K04464//mitogen-activated protein kinase 7 [EC:2.7.11.24]+ko04010//MAPK signaling pathway+ko04540//Gap junction+ko04657//IL-17 signaling pathway+ko04722//Neurotrophin signaling pathway+ko04912//GnRH signaling pathway+ko04921//Oxytocin signaling pathway;	Protein kinase domain[TCONS_00063334]	>TRZ07631.1 hypothetical protein HGM15179_019475, partial [Zosterops borbonicus]
106029395	0.88	2.39	1.64	1.81	1.95	1.15	1.4	0.53	0.85	1.09	TCONS_00063042,TCONS_00063043,XM_066984190.1	mRNA	576396	593199	NC_089900.1	+	STX1B	1.64	1.4	0.88	2.39	1.15	1.09	1.95	0.85	1.81	0.19252	-0.724049	XM_030474603.1 PREDICTED: Strigops habroptila syntaxin-1B (LOC115603060), transcript variant X2, mRNA		KOG0810//SNARE protein Syntaxin 1 and related proteins;	[STX1B_MOUSE|diamond]Name=Stx1b; Synonyms=Stx1b1, Stx1b2; RecName: Full=Syntaxin-1B;	GO:0030424//axon;GO:0005813//centrosome;GO:0005737//cytoplasm;GO:0012505//endomembrane system;GO:0016021//integral component of membrane;GO:0099056//integral component of presynaptic membrane;GO:0016020//membrane;GO:0031594//neuromuscular junction;GO:0005652//nuclear lamina;GO:0005654//nucleoplasm;GO:0005634//nucleus;GO:0005886//plasma membrane;GO:0098793//presynapse;GO:0048787//presynaptic activ…	K08486//syntaxin 1B/2/3+ko04130//SNARE interactions in vesicular transport+ko04721//Synaptic vesicle cycle;	Syntaxin[TCONS_00063042]	>NP_001297153.1 syntaxin-1B [Heterocephalus glaber] >NP_036832.1 syntaxin-1B [Rattus norvegicus] >NP_077725.1 syntaxin-1B [Mus musculus] >NP_443106.1 syntaxin-1B [Homo sapiens] >XP_002756124.1 syntaxin-1B [Callithrix jacchus] >XP_002826406.1 syntaxin-1B [Pongo abelii] >XP_003477934.1 syntaxin-1B [Cavia porcellus] >XP_003761642.1 syntaxin-1B [Sarcophilus harrisii] >XP_003916833.1 syntaxin-1B [Papi…
106029397	3.74	2.72	3.8	5.33	11.69	3.84	1.78	4.1	2.12	4.05	XM_066984169.1	mRNA	556446	562914	NC_089900.1	-	PRF1	3.8	1.78	3.74	2.72	3.84	4.05	11.69	2.12	5.33	0.320906	-0.669174	XM_035312928.1 PREDICTED: Oxyura jamaicensis perforin 1 (PRF1), partial mRNA			[PERF_HUMAN|diamond]Name=PRF1; Synonyms=PFP; RecName: Full=Perforin-1; Short=P1; AltName: Full=Cytolysin; AltName: Full=Lymphocyte pore-forming protein; Short=PFP; Flags: Precursor;	GO:0044194//cytolytic granule;GO:0005829//cytosol;GO:0031904//endosome lumen;GO:0005576//extracellular region;GO:0016021//integral component of membrane;GO:0016020//membrane;GO:0005886//plasma membrane;GO:0005509//calcium ion binding;GO:0042802//identical protein binding;GO:0022829//wide pore channel activity;GO:0006915//apoptotic process;GO:0006968//cellular defense response;GO:0019835//cytolysi…	K07818//perforin 1+ko04210//Apoptosis+ko04650//Natural killer cell mediated cytotoxicity;		>XP_035428488.1 LOW QUALITY PROTEIN: perforin-1 [Cygnus atratus]
106029400	17.39	23.32	20.27	20.69	21.85	20.9	15.45	23.68	23.08	19.07	TCONS_00064771,TCONS_00064770,XM_066985160.1	mRNA	3194203	3235732	NC_089903.1	+	POLR2A	20.27	15.45	17.39	23.32	20.9	19.07	21.85	23.08	20.69	0.867112	0.0745132	XM_030474542.1 PREDICTED: Strigops habroptila RNA polymerase II subunit A (POLR2A), transcript variant X1, mRNA		KOG0260//RNA polymerase II, large subunit;	[RPB1_DROME|diamond]Name=RpII215; ORFNames=CG1554; RecName: Full=DNA-directed RNA polymerase II subunit RPB1; Short=RNA polymerase II subunit B1; EC=2.7.7.6; AltName: Full=DNA-directed RNA polymerase III largest subunit;	GO:0005634//nucleus;GO:0005700//polytene chromosome;GO:0005703//polytene chromosome puff;GO:0005665//RNA polymerase II, core complex;GO:0003677//DNA binding;GO:0003899//DNA-directed 5'-3' RNA polymerase activity;GO:0046872//metal ion binding;GO:0006366//transcription by RNA polymerase II;	K03006//DNA-directed RNA polymerase II subunit RPB1 [EC:2.7.7.6]+ko03020//RNA polymerase;	RNA polymerase Rpb1, domain 1[TCONS_00064771]	>XP_005533424.1 PREDICTED: DNA-directed RNA polymerase II subunit RPB1 [Pseudopodoces humilis]
106029402	0.24	0.41	0.2	0.35	0.05	0.36	0.41	0.19	0.41	0.26	XM_066985168.1,XM_066985167.1	mRNA	3163755	3177325	NC_089903.1	+	GRK1	0.2	0.41	0.24	0.41	0.36	0.26	0.05	0.41	0.35	0.739669	0.465517	XM_030006766.2 PREDICTED: Aquila chrysaetos chrysaetos G protein-coupled receptor kinase 1 (GRK1), transcript variant X1, mRNA		KOG0986//G protein-coupled receptor kinase;	[GRK1_BOVIN|diamond]Name=GRK1; Synonyms=RHOK; RecName: Full=Rhodopsin kinase GRK1; Short=RK; EC=2.7.11.14 {ECO:0000269|PubMed:12686556, ECO:0000269|PubMed:1527025, ECO:0000269|PubMed:16675451, ECO:0000269|PubMed:1730692, ECO:0000269|PubMed:21299498}; AltName: Full=G protein-coupled receptor kinase 1; Flags: Precursor;	GO:0097381//photoreceptor disc membrane;GO:0005524//ATP binding;GO:0004703//G protein-coupled receptor kinase activity;GO:0050254//rhodopsin kinase activity;GO:0046777//protein autophosphorylation;GO:0022400//regulation of rhodopsin mediated signaling pathway;GO:0007165//signal transduction;GO:0007601//visual perception;	K00909//rhodopsin kinase [EC:2.7.11.14]+ko04062//Chemokine signaling pathway+ko04144//Endocytosis+ko04744//Phototransduction;		>XP_038027755.1 rhodopsin kinase GRK1 isoform X1 [Anas platyrhynchos] >XP_038027756.1 rhodopsin kinase GRK1 isoform X1 [Anas platyrhynchos]
106029404	1.53	1.39	1.72	1.64	3.5	1.73	0.85	2.39	1.16	2.75	TCONS_00068261,XM_066987033.1	mRNA	339771	450202	NC_089909.1	-	LOC106029404	1.72	0.85	1.53	1.39	1.73	2.75	3.5	1.16	1.64	0.954222	-0.0758547	KT735043.1 Anser cygnoides toll-like receptor 21 (TLR21) mRNA, complete cds		KOG4641//FOG: Toll/interleukin receptor and related proteins containing LRR and TIR repeats;	[TLR13_MOUSE|diamond]Name=Tlr13; RecName: Full=Toll-like receptor 13; EC=3.2.2.6 {ECO:0000255|PROSITE-ProRule:PRU00204}; Flags: Precursor;	GO:0005737//cytoplasm;GO:0005768//endosome;GO:0010008//endosome membrane;GO:0005887//integral component of plasma membrane;GO:0042802//identical protein binding;GO:0050135//NAD(P)+ nucleosidase activity;GO:0061809//NAD+ nucleotidase, cyclic ADP-ribose generating;GO:0019843//rRNA binding;GO:0038023//signaling receptor activity;GO:0004888//transmembrane signaling receptor activity;GO:0006954//infla…		TIR domain[TCONS_00068261]	>AMB20882.1 toll-like receptor 21 [Anser cygnoides]
106029410	13.3	12.75	14.65	8.57	24.85	9.52	15.5	19.55	10.01	22.48	XM_013170695.3,XM_048047750.2	mRNA	35661472	35685710	NC_089875.1	+	EIF2AK2	14.65	15.5	13.3	12.75	9.52	22.48	24.85	10.01	8.57	0.859861	0.157119	XM_035322994.1 PREDICTED: Oxyura jamaicensis eukaryotic translation initiation factor 2 alpha kinase 2 (EIF2AK2), transcript variant X2, mRNA		KOG1033//eIF-2alpha kinase PEK/EIF2AK3;	[E2AK2_MOUSE|diamond]Name=Eif2ak2; Synonyms=Pkr, Prkr, Tik; RecName: Full=Interferon-induced, double-stranded RNA-activated protein kinase; EC=2.7.11.1; AltName: Full=Eukaryotic translation initiation factor 2-alpha kinase 2; Short=eIF-2A protein kinase 2; AltName: Full=Interferon-inducible RNA-dependent protein kinase; AltName: Full=P1/eIF-2A protein kinase; AltName: Full=Protein kinase RNA-acti…	GO:0005737//cytoplasm;GO:0005829//cytosol;GO:0005634//nucleus;GO:0048471//perinuclear region of cytoplasm;GO:0005524//ATP binding;GO:0003725//double-stranded RNA binding;GO:0004694//eukaryotic translation initiation factor 2alpha kinase activity;GO:0042802//identical protein binding;GO:0004715//non-membrane spanning protein tyrosine kinase activity;GO:0004672//protein kinase activity;GO:0004714//…	K16195//eukaryotic translation initiation factor 2-alpha kinase 2 [EC:2.7.11.1]+ko04141//Protein processing in endoplasmic reticulum+ko04217//Necroptosis;		>AXJ21467.1 double-stranded RNA-dependent protein kinase [Anser anser domesticus]
106029414	10.72	8.38	9.56	7.64	10.93	16.43	8.31	11.8	11.65	9.13	TCONS_00063891,TCONS_00063905,TCONS_00063896,TCONS_00063904,TCONS_00063897,TCONS_00063903,TCONS_00063895,TCONS_00063894,TCONS_00063899,TCONS_00063901,TCONS_00063900,TCONS_00063902,TCONS_00063898,TCONS_00063892,TCONS_00063893,XM_066984658.1	mRNA	1619342	1627599	NC_089901.1	+	LOC106029414	9.56	8.31	10.72	8.38	16.43	9.13	10.93	11.65	7.64	0.343247	0.370758	XM_040543755.1 PREDICTED: Cygnus olor blue-sensitive opsin (LOC121063335), transcript variant X1, mRNA		KOG3656//FOG: 7 transmembrane receptor;	[OPSB_CHICK|diamond]No_INFO RecName: Full=Blue-sensitive opsin; AltName: Full=Blue cone photoreceptor pigment;	GO:0005887//integral component of plasma membrane;GO:0001750//photoreceptor outer segment;GO:0008020//G protein-coupled photoreceptor activity;GO:0016038//absorption of visible light;GO:0071482//cellular response to light stimulus;GO:0007186//G protein-coupled receptor signaling pathway;GO:0007602//phototransduction;GO:0018298//protein-chromophore linkage;GO:0007601//visual perception;		Domain of unknown function (DUF4655)[TCONS_00063891]	>XP_040399690.1 blue-sensitive opsin isoform X2 [Cygnus olor]
106029415	0.04	0.13	0	0.05	0.09	0.13	0.13	0.62	0.26	0.22	XM_066985548.1	mRNA	2826527	2829989	NC_089904.1	-	C1QL4	0	0.13	0.04	0.13	0.13	0.22	0.09	0.26	0.05	0.110438	2.18958	XM_030036935.1 PREDICTED: Aquila chrysaetos chrysaetos complement C1q like 4 (C1QL4), transcript variant X1, mRNA			[C1QL4_MOUSE|diamond]Name=C1ql4; Synonyms=C1qtnf11, Ctrp11; RecName: Full=Complement C1q-like protein 4; AltName: Full=C1q and tumor necrosis factor-related protein 11; Short=C1q/TNF-related protein 11; Short=C1qTNF11; Short=CTRP11; Flags: Precursor;	GO:0005581//collagen trimer;GO:0005615//extracellular space;GO:0042802//identical protein binding;GO:0070373//negative regulation of ERK1 and ERK2 cascade;GO:0045599//negative regulation of fat cell differentiation;GO:0048147//negative regulation of fibroblast proliferation;			>OXB64000.1 hypothetical protein H355_012412 [Colinus virginianus]
106029416	16.18	13.94	17.24	16.56	16.72	15.62	17.85	19.4	14.18	19.91	TCONS_00065482,TCONS_00065475,TCONS_00065481,XM_066985501.1,XM_066985502.1,XM_066985503.1	mRNA	2837135	2866217	NC_089904.1	+	SPATS2	17.24	17.85	16.18	13.94	15.62	19.91	16.72	14.18	16.56	0.546986	0.160696	XM_035571605.1 PREDICTED: Cygnus atratus spermatogenesis associated serine rich 2 (SPATS2), transcript variant X1, mRNA			[SPAS2_MOUSE|diamond]Name=Spats2; Synonyms=Scr59; RecName: Full=Spermatogenesis-associated serine-rich protein 2; AltName: Full=Serine-rich spermatocytes and round spermatid 59 kDa protein; AltName: Full=p59scr;	GO:0005737//cytoplasm;GO:0005829//cytosol;	K03211//ETS translocation variant 6/7+ko04013//MAPK signaling pathway - fly+ko04320//Dorso-ventral axis formation;	DnaJ domain[TCONS_00065475]	>XP_035427498.1 spermatogenesis-associated serine-rich protein 2 isoform X1 [Cygnus atratus]
106029421	0.71	0.89	0	0.47	1.4	0.66	0.69	0.7	1.6	0	XM_066985284.1	mRNA	3426694	3432252	NC_089903.1	-	VAMP2	0	0.69	0.71	0.89	0.66	0	1.4	1.6	0.47	0.956998	0.207679	XM_037887270.1 PREDICTED: Chelonia mydas vesicle associated membrane protein 2 (VAMP2), mRNA		KOG0860//Synaptobrevin/VAMP-like protein;	[VAMP1_MOUSE|diamond]Name=Vamp1; Synonyms=Syb1; RecName: Full=Vesicle-associated membrane protein 1; Short=VAMP-1; AltName: Full=Synaptobrevin-1;	GO:0009986//cell surface;GO:0098978//glutamatergic synapse;GO:0016021//integral component of membrane;GO:0005739//mitochondrion;GO:0031594//neuromuscular junction;GO:0043005//neuron projection;GO:0005886//plasma membrane;GO:0031201//SNARE complex;GO:0035579//specific granule membrane;GO:0030672//synaptic vesicle membrane;GO:0070821//tertiary granule membrane;GO:0005484//SNAP receptor activity;GO:…	K13504//vesicle-associated membrane protein 2+ko04130//SNARE interactions in vesicular transport+ko04721//Synaptic vesicle cycle+ko04911//Insulin secretion+ko04962//Vasopressin-regulated water reabsorption+ko04970//Salivary secretion;		>XP_030826563.1 vesicle-associated membrane protein 2 [Camarhynchus parvulus]
106029422	138.44	105.21	110.74	128.23	126.45	98.32	112.38	97.57	99.51	104.24	XM_066985275.1	mRNA	3403137	3405594	NC_089903.1	-	ZNHIT1	110.74	112.38	138.44	105.21	98.32	104.24	126.45	99.51	128.23	0.461477	-0.173401	XM_035572593.1 PREDICTED: Cygnus atratus zinc finger HIT-type containing 1 (ZNHIT1), mRNA		KOG3362//Predicted BBOX Zn-finger protein;	[ZNHI1_HUMAN|diamond]Name=ZNHIT1; Synonyms=CGBP1, ZNFN4A1; RecName: Full=Zinc finger HIT domain-containing protein 1; AltName: Full=Cyclin-G1-binding protein 1; AltName: Full=Zinc finger protein subfamily 4A member 1; AltName: Full=p18 Hamlet;	GO:0005654//nucleoplasm;GO:0005634//nucleus;GO:0000812//Swr1 complex;GO:0046872//metal ion binding;GO:0031491//nucleosome binding;GO:0043486//histone exchange;			>XP_035428486.1 LOW QUALITY PROTEIN: zinc finger HIT domain-containing protein 1 [Cygnus atratus]
106029423	0.06	0.03	0.09	0.08	0.08	0.06	0.04	0.15	0.06	0.07	XM_066985273.1,XM_066985272.1,XM_066985274.1	mRNA	3386675	3402104	NC_089903.1	+	GUCY2D	0.09	0.04	0.06	0.03	0.06	0.07	0.08	0.06	0.08	0.898445	0.276208	AF036942.1 Gallus gallus photoreceptor guanylate cyclase 1 (GC1) mRNA, partial cds		KOG1023//Natriuretic peptide receptor, guanylate cyclase;	[GUC2D_CANLF|diamond]Name=GUCY2D; Synonyms=GUC2D; RecName: Full=Retinal guanylyl cyclase 1; Short=RETGC-1; EC=4.6.1.2 {ECO:0000250|UniProtKB:P55203}; AltName: Full=Guanylate cyclase 2D, retinal; AltName: Full=Guanylate cyclase E {ECO:0000303|PubMed:9651484}; Short=GC-E {ECO:0000303|PubMed:9651484}; AltName: Full=Rod outer segment membrane guanylate cyclase; Short=ROS-GC; Flags: Precursor;	GO:0005789//endoplasmic reticulum membrane;GO:0016021//integral component of membrane;GO:0001750//photoreceptor outer segment;GO:0005886//plasma membrane;GO:0005524//ATP binding;GO:0005525//GTP binding;GO:0004383//guanylate cyclase activity;GO:0001653//peptide receptor activity;GO:0042803//protein homodimerization activity;GO:0004672//protein kinase activity;GO:0006182//cGMP biosynthetic process;…	K12321//guanylate cyclase 2D/E [EC:4.6.1.2]+ko00230//Purine metabolism+ko01100//Metabolic pathways+ko04740//Olfactory transduction+ko04744//Phototransduction;		>AAC24500.1 photoreceptor guanylate cyclase 1, partial [Gallus gallus]
106029424	9.79	8.75	10.27	11.9	13.6	9.89	10.36	11.82	3.62	10.22	TCONS_00073826,TCONS_00073825,XM_066989554.1	mRNA	231671	285443	NW_027103075.1	-	LOC106029424	10.27	10.36	9.79	8.75	9.89	10.22	13.6	3.62	11.9	0.839736	-0.160583	XM_026056357.1 PREDICTED: Apteryx rowi chromodomain helicase DNA binding protein 8 (CHD8), transcript variant X1, mRNA		KOG0384//Chromodomain-helicase DNA-binding protein;	[CHD8_DANRE|diamond]Name=chd8 {ECO:0000255|HAMAP-Rule:MF_03071};+++ORFNames=si:ch211-10e2.6, wu:fi45h08; RecName: Full=Chromodomain-helicase-DNA-binding protein 8 {ECO:0000255|HAMAP-Rule:MF_03071}; Short=CHD-8 {ECO:0000255|HAMAP-Rule:MF_03071}; EC=3.6.4.12 {ECO:0000255|HAMAP-Rule:MF_03071}; AltName: Full=ATP-dependent helicase CHD8 {ECO:0000255|HAMAP-Rule:MF_03071};	GO:0071339//MLL1 complex;GO:0005634//nucleus;GO:0005524//ATP binding;GO:0008013//beta-catenin binding;GO:0003677//DNA binding;GO:0003678//DNA helicase activity;GO:0042393//histone binding;GO:0016787//hydrolase activity;GO:0070615//nucleosome-dependent ATPase activity;GO:0002039//p53 binding;GO:0043044//ATP-dependent chromatin remodeling;GO:0007420//brain development;GO:0048484//enteric nervous sy…	K04494//chromodomain helicase DNA binding protein 8 [EC:3.6.4.12]+ko04310//Wnt signaling pathway;	SNF2 family N-terminal domain[TCONS_00073826]	>XP_025912142.1 chromodomain-helicase-DNA-binding protein 8 isoform X1 [Apteryx rowi]
106029426	175.57	122.61	151.66	155.53	151.25	123.75	151	167.7	132.86	160.27	XM_066986972.1	mRNA	929932	946355	NC_089909.1	-	PSMC4	151.66	151	175.57	122.61	123.75	160.27	151.25	132.86	155.53	0.938267	0.0378868	XM_030474954.1 PREDICTED: Strigops habroptila proteasome 26S subunit, ATPase 4 (PSMC4), mRNA		KOG0727//26S proteasome regulatory complex, ATPase RPT3;	[PRS6B_HUMAN|diamond]Name=PSMC4; Synonyms=MIP224, TBP7; RecName: Full=26S proteasome regulatory subunit 6B; AltName: Full=26S proteasome AAA-ATPase subunit RPT3; AltName: Full=MB67-interacting protein; AltName: Full=MIP224; AltName: Full=Proteasome 26S subunit ATPase 4; AltName: Full=Tat-binding protein 7; Short=TBP-7;	GO:0005829//cytosol;GO:0031597//cytosolic proteasome complex;GO:0016234//inclusion body;GO:0016020//membrane;GO:0005654//nucleoplasm;GO:0005634//nucleus;GO:0022624//proteasome accessory complex;GO:0000502//proteasome complex;GO:0008540//proteasome regulatory particle, base subcomplex;GO:0045202//synapse;GO:0005524//ATP binding;GO:0016887//ATPase activity;GO:0036402//proteasome-activating ATPase a…	K03063//26S proteasome regulatory subunit T3+ko03050//Proteasome;		>XP_035428410.1 26S proteasome regulatory subunit 6B [Cygnus atratus]
106029428	12.91	9.89	11.73	13.37	16.1	12.17	11.55	10.6	12.18	12.05	XM_066990095.1,XM_066990096.1,XM_066990097.1	mRNA	211966884	211979404	NC_089873.1	+	RNF121	11.73	11.55	12.91	9.89	12.17	12.05	16.1	12.18	13.37	0.955835	-0.032778	XM_035330755.1 PREDICTED: Oxyura jamaicensis ring finger protein 121 (RNF121), transcript variant X1, mRNA		KOG1734//Predicted RING-containing E3 ubiquitin ligase;	[RN121_HUMAN|diamond]Name=RNF121; RecName: Full=RING finger protein 121;	GO:0005789//endoplasmic reticulum membrane;GO:0000139//Golgi membrane;GO:0016021//integral component of membrane;GO:0046872//metal ion binding;GO:0061630//ubiquitin protein ligase activity;GO:0030968//endoplasmic reticulum unfolded protein response;GO:0030433//ubiquitin-dependent ERAD pathway;			>XP_035425425.1 RING finger protein 121 isoform X4 [Cygnus atratus]
106029429	12.78	12.33	12.5	13.36	15.36	12.05	10.41	12.89	13.57	12.58	TCONS_00004607,XM_048053233.2,XM_048053229.2,XM_066990088.1	mRNA	211939639	211962072	NC_089873.1	+	NUMA1	12.5	10.41	12.78	12.33	12.05	12.58	15.36	13.57	13.36	0.994713	-0.00337607	XM_032206265.1 PREDICTED: Aythya fuligula nuclear mitotic apparatus protein 1 (NUMA1), mRNA			[NUMA1_HUMAN|diamond]Name=NUMA1 {ECO:0000312|HGNC:HGNC:8059};+++Synonyms=NMP22 {ECO:0000303|PubMed:9730450},+++NUMA {ECO:0000303|PubMed:1541630}; RecName: Full=Nuclear mitotic apparatus protein 1 {ECO:0000312|HGNC:HGNC:8059}; AltName: Full=Nuclear matrix protein-22 {ECO:0000303|PubMed:9730450}; Short=NMP-22 {ECO:0000303|PubMed:9730450}; AltName: Full=Nuclear mitotic apparatus protein {ECO:0000303…	GO:0005938//cell cortex;GO:0099738//cell cortex region;GO:0005813//centrosome;GO:0005694//chromosome;GO:0055028//cortical microtubule;GO:1905720//cytoplasmic microtubule bundle;GO:0005829//cytosol;GO:0030425//dendrite;GO:0070062//extracellular exosome;GO:0019897//extrinsic component of plasma membrane;GO:0000139//Golgi membrane;GO:0097575//lateral cell cortex;GO:0016328//lateral plasma membrane;G…		Fibrinogen alpha/beta chain family[TCONS_00004607]	>XP_032062156.1 nuclear mitotic apparatus protein 1 [Aythya fuligula]
106029430	1.83	1.83	1.27	2.73	5.59	2.06	2.23	1.78	1.84	3.63	TCONS_00009449,XM_066990094.1	mRNA	211962413	211966539	NC_089873.1	-	XNDC1N	1.27	2.23	1.83	1.83	2.06	3.63	5.59	1.84	2.73	0.943785	-0.108438	XM_032207832.1 PREDICTED: Aythya fuligula DNA repair protein XRCC1 (LOC116502092), mRNA		KOG3226//DNA repair protein;	[TRC2L_HUMAN|diamond]No_INFO RecName: Full=Putative short transient receptor potential channel 2-like protein; Short=TrpC2-like protein;	GO:0005694//chromosome;GO:0005730//nucleolus;GO:0003684//damaged DNA binding;GO:0000012//single strand break repair;	K10803//DNA-repair protein XRCC1+ko03410//Base excision repair;	XRCC1 N terminal domain[TCONS_00009449]	>XP_035425426.1 putative short transient receptor potential channel 2-like protein isoform X1 [Cygnus atratus]
106029431	3.69	3.28	2.87	4.5	3.97	3.31	3.46	3.79	3.59	3.06	TCONS_00000609,TCONS_00000590,TCONS_00000616,TCONS_00000592,TCONS_00000611,TCONS_00000612,TCONS_00000598,TCONS_00000614,TCONS_00000591,TCONS_00000619,TCONS_00000617,TCONS_00000610,TCONS_00000613,TCONS_00000593,TCONS_00000615,TCONS_00000597,TCONS_00000618,XM_066991026.1,XM_066991009.1,XM_066991042.1,XM_066991015.1,XM_066990991.1,XM_066991000.1,XM_066990990.1,XM_066990989.1,XM_066990993.1,XM_066990…	mRNA	26792197	26920700	NC_089873.1	+	ANKRD26	2.87	3.46	3.69	3.28	3.31	3.06	3.97	3.59	4.5	0.901405	0.0640677	XM_013170720.1 PREDICTED: Anser cygnoides domesticus ankyrin repeat domain-containing protein 26-like (LOC106029431), transcript variant X4, mRNA		KOG0504//FOG: Ankyrin repeat;	[ANKR7_MACFA|diamond]Name=ANKRD7; Synonyms=QtsA-14614; RecName: Full=Ankyrin repeat domain-containing protein 7;	GO:0005813//centrosome;GO:0045599//negative regulation of fat cell differentiation;		CCDC144C protein coiled-coil region[TCONS_00000609]	>XP_035177645.1 ankyrin repeat domain-containing protein 26-like isoform X2 [Oxyura jamaicensis]
106029432	28.61	26.07	26.68	35.18	32.18	25.34	24.73	27.17	23.33	23.46	XM_066984742.1,XM_066984743.1	mRNA	3878989	3887307	NC_089901.1	+	SUPT5H	26.68	24.73	28.61	26.07	25.34	23.46	32.18	23.33	35.18	0.450776	-0.172033	XM_032207121.1 PREDICTED: Aythya fuligula SPT5 homolog, DSIF elongation factor subunit (SUPT5H), transcript variant X1, mRNA		KOG1999//RNA polymerase II transcription elongation factor DSIF/SUPT5H/SPT5;	[SPT5H_HUMAN|diamond]Name=SUPT5H; Synonyms=SPT5, SPT5H; RecName: Full=Transcription elongation factor SPT5; Short=hSPT5; AltName: Full=DRB sensitivity-inducing factor 160 kDa subunit; Short=DSIF p160; AltName: Full=DRB sensitivity-inducing factor large subunit; Short=DSIF large subunit; AltName: Full=Tat-cotransactivator 1 protein; Short=Tat-CT1 protein;	GO:0032044//DSIF complex;GO:0005654//nucleoplasm;GO:0005634//nucleus;GO:0003682//chromatin binding;GO:0019899//enzyme binding;GO:0003729//mRNA binding;GO:0046982//protein heterodimerization activity;GO:0003723//RNA binding;GO:0006370//7-methylguanosine mRNA capping;GO:0032785//negative regulation of DNA-templated transcription, elongation;GO:1900364//negative regulation of mRNA polyadenylation;GO…			>XP_031462986.1 transcription elongation factor SPT5 [Phasianus colchicus]
106029433	0.87	0.86	1.04	1.5	0.5	0.96	0.91	0.92	1.18	0.9	XM_048056237.2	mRNA	3856100	3857607	NC_089901.1	-	SYCN	1.04	0.91	0.87	0.86	0.96	0.9	0.5	1.18	1.5	0.944005	0.104788	XM_035572313.1 PREDICTED: Cygnus atratus syncollin (SYCN), mRNA			[SYCN_HUMAN|diamond]Name=SYCN; Synonyms=INSSA1, SYL; RecName: Full=Syncollin; AltName: Full=Insulin synthesis-associated protein 1; Flags: Precursor;	GO:0030667//secretory granule membrane;GO:0030658//transport vesicle membrane;GO:0006887//exocytosis;			>XP_035428206.1 syncollin [Cygnus atratus]
106029434	14.64	13.14	15.42	17.91	21.36	12	13.57	14.24	15.5	11.05	XM_066984726.1,XM_066984727.1,XM_066984725.1,XM_066984724.1	mRNA	3840964	3856097	NC_089901.1	+	PAK4	15.42	13.57	14.64	13.14	12	11.05	21.36	15.5	17.91	0.542105	-0.204038	XM_035572306.1 PREDICTED: Cygnus atratus p21 (RAC1) activated kinase 4 (PAK4), transcript variant X1, mRNA		KOG0578//p21-activated serine/threonine protein kinase;	[PAK4_HUMAN|diamond]Name=PAK4; Synonyms=KIAA1142; RecName: Full=Serine/threonine-protein kinase PAK 4; EC=2.7.11.1; AltName: Full=p21-activated kinase 4; Short=PAK-4;	GO:0005912//adherens junction;GO:0005737//cytoplasm;GO:0005925//focal adhesion;GO:0005794//Golgi apparatus;GO:0005524//ATP binding;GO:0098641//cadherin binding involved in cell-cell adhesion;GO:0004672//protein kinase activity;GO:0004674//protein serine/threonine kinase activity;GO:0032147//activation of protein kinase activity;GO:0006915//apoptotic process;GO:0007049//cell cycle;GO:0016477//cell…	K05734//p21-activated kinase 4 [EC:2.7.11.1]+ko04012//ErbB signaling pathway+ko04014//Ras signaling pathway+ko04360//Axon guidance+ko04510//Focal adhesion+ko04660//T cell receptor signaling pathway+ko04810//Regulation of actin cytoskeleton;		>XP_029862474.1 serine/threonine-protein kinase PAK 4 isoform X1 [Aquila chrysaetos chrysaetos]
106029435	118.95	122.33	143.43	94.52	116.16	115.32	180.2	149.87	128.21	171.24	XM_066986083.1	mRNA	721512	730632	NC_089905.1	+	SDHC	143.43	180.2	118.95	122.33	115.32	171.24	116.16	128.21	94.52	0.105834	0.406524	XM_032204332.1 PREDICTED: Aythya fuligula succinate dehydrogenase complex subunit C (SDHC), mRNA		KOG0449//Succinate dehydrogenase, cytochrome b subunit;	[C560_HUMAN|diamond]Name=SDHC; Synonyms=CYB560, SDH3; RecName: Full=Succinate dehydrogenase cytochrome b560 subunit, mitochondrial; AltName: Full=Integral membrane protein CII-3; AltName: Full=QPs-1; Short=QPs1; AltName: Full=Succinate dehydrogenase complex subunit C; AltName: Full=Succinate-ubiquinone oxidoreductase cytochrome B large subunit; Short=CYBL; Flags: Precursor;	GO:0016021//integral component of membrane;GO:0005743//mitochondrial inner membrane;GO:0005749//mitochondrial respiratory chain complex II, succinate dehydrogenase complex (ubiquinone);GO:0005739//mitochondrion;GO:0009055//electron transfer activity;GO:0020037//heme binding;GO:0046872//metal ion binding;GO:0000104//succinate dehydrogenase activity;GO:0009060//aerobic respiration;GO:0006121//mitoc…	K00236//succinate dehydrogenase (ubiquinone) cytochrome b560 subunit+ko00020//Citrate cycle (TCA cycle)+ko00190//Oxidative phosphorylation+ko01100//Metabolic pathways+ko01200//Carbon metabolism+ko04714//Thermogenesis;		>XP_032060223.1 succinate dehydrogenase cytochrome b560 subunit, mitochondrial [Aythya fuligula]
106029436	18.63	16.44	19.14	13.56	19.71	13.68	16.65	17.02	14.42	20.73	TCONS_00019708,TCONS_00019707,TCONS_00019706,XM_048047753.2,XM_013170738.3,XM_048047754.2,XM_013170746.3,XM_048047752.2	mRNA	35670453	35691689	NC_089875.1	-	GPATCH11	19.14	16.65	18.63	16.44	13.68	20.73	19.71	14.42	13.56	0.994713	-0.00302952	XM_013170731.1 PREDICTED: Anser cygnoides domesticus G patch domain containing 11 (GPATCH11), transcript variant X1, mRNA		KOG1994//Predicted RNA binding protein, contains G-patch and Zn-finger domains;	[GPT11_MOUSE|diamond]Name=Gpatch11; Synonyms=Ccdc75; RecName: Full=G patch domain-containing protein 11; AltName: Full=Coiled-coil domain-containing protein 75;	GO:0000777//condensed chromosome kinetochore;GO:0000776//kinetochore;GO:0003676//nucleic acid binding;	K16195//eukaryotic translation initiation factor 2-alpha kinase 2 [EC:2.7.11.1]+ko04141//Protein processing in endoplasmic reticulum+ko04217//Necroptosis;	Domain of unknown function (DUF4187)[TCONS_00019708]	>XP_040407486.1 G patch domain-containing protein 11 isoform X1 [Cygnus olor] >XP_040407487.1 G patch domain-containing protein 11 isoform X1 [Cygnus olor] >XP_040407489.1 G patch domain-containing protein 11 isoform X1 [Cygnus olor] >XP_040407490.1 G patch domain-containing protein 11 isoform X1 [Cygnus olor] >XP_040407491.1 G patch domain-containing protein 11 isoform X1 [Cygnus olor]
106029437	1.28	1.5	1.38	1.21	0.75	0.99	0.93	0.65	1.33	0.56	TCONS_00066481,XM_066986047.1,XM_066986046.1,XM_066986045.1,XM_066986048.1	mRNA	742742	751251	NC_089905.1	-	CFAP45	1.38	0.93	1.28	1.5	0.99	0.56	0.75	1.33	1.21	0.642176	-0.392079	XM_032204329.1 PREDICTED: Aythya fuligula cilia and flagella associated protein 45 (CFAP45), mRNA			[CFA45_HUMAN|diamond]Name=CFAP45 {ECO:0000312|HGNC:HGNC:17229};+++Synonyms=CCDC19 {ECO:0000312|HGNC:HGNC:17229},+++NESG1 {ECO:0000312|EMBL:AAD55817.1}; RecName: Full=Cilia- and flagella-associated protein 45 {ECO:0000312|HGNC:HGNC:17229}; AltName: Full=Coiled-coil domain-containing protein 19 {ECO:0000312|HGNC:HGNC:17229}; AltName: Full=Nasopharyngeal epithelium-specific protein 1 {ECO:0000312|EM…	GO:0005929//cilium;GO:0005654//nucleoplasm;GO:0005634//nucleus;		Trichohyalin-plectin-homology domain[TCONS_00066481]	>XP_038023730.1 LOW QUALITY PROTEIN: cilia- and flagella-associated protein 45 [Anas platyrhynchos]
106029438	3.42	3.61	3.7	1.59	3.45	1.97	3.1	4.41	2.37	5.42	XM_048055959.1	mRNA	72876961	72899059	NC_089873.1	-	LOC106029438	3.7	3.1	3.42	3.61	1.97	5.42	3.45	2.37	1.59	0.819618	0.204609	XM_035308871.1 PREDICTED: Oxyura jamaicensis tetratricopeptide repeat domain 38 (TTC38), mRNA		KOG2610//Uncharacterized conserved protein;	[TTC38_PONAB|diamond]Name=TTC38; RecName: Full=Tetratricopeptide repeat protein 38; Short=TPR repeat protein 38;				>EOB08269.1 Tetratricopeptide repeat protein 38, partial [Anas platyrhynchos]
106029439	0.04	0.05	0.07	0.04	0	0.03	0.05	0.04	0.03	0.04	XM_066990286.1	mRNA	72713858	72720809	NC_089873.1	+	LOC106029439	0.07	0.05	0.04	0.05	0.03	0.04	0	0.03	0.04	0.99083	-0.0420183	XM_005010063.5 PREDICTED: Anas platyrhynchos polycystin family receptor for egg jelly (PKDREJ), mRNA		KOG3599//Ca2+-modulated nonselective cation channel polycystin;	[PKDRE_HUMAN|diamond]Name=PKDREJ; RecName: Full=Polycystic kidney disease and receptor for egg jelly-related protein; AltName: Full=PKD and REJ homolog; Flags: Precursor;	GO:0016021//integral component of membrane;GO:0016020//membrane;GO:0005262//calcium channel activity;GO:0005509//calcium ion binding;GO:0007340//acrosome reaction;GO:0050982//detection of mechanical stimulus;			>XP_005010120.2 polycystic kidney disease and receptor for egg jelly-related protein [Anas platyrhynchos]
106029440	3.67	3.03	3.67	3.21	4.96	2.6	2.25	3.79	2.83	3.54	TCONS_00065104,XM_066985151.1	mRNA	2955170	2970010	NC_089903.1	-	TAF6	3.67	2.25	3.67	3.03	2.6	3.54	4.96	2.83	3.21	0.542105	-0.214525	XM_010571489.1 PREDICTED: Haliaeetus leucocephalus TAF6 RNA polymerase II, TATA box binding protein (TBP)-associated factor, 80kDa (TAF6), transcript variant X1, mRNA		KOG2549//Transcription initiation factor TFIID, subunit TAF6 (also component of histone acetyltransferase SAGA);	[TAF6_HUMAN|diamond]Name=TAF6; Synonyms=TAF2E, TAFII70; RecName: Full=Transcription initiation factor TFIID subunit 6; AltName: Full=RNA polymerase II TBP-associated factor subunit E; AltName: Full=Transcription initiation factor TFIID 70 kDa subunit; Short=TAF(II)70; Short=TAFII-70; Short=TAFII70; AltName: Full=Transcription initiation factor TFIID 80 kDa subunit; Short=TAF(II)80; Short=TAFII-80…	GO:0005829//cytosol;GO:0071339//MLL1 complex;GO:0005654//nucleoplasm;GO:0005634//nucleus;GO:0032991//protein-containing complex;GO:0000124//SAGA complex;GO:0046695//SLIK (SAGA-like) complex;GO:0005669//transcription factor TFIID complex;GO:0033276//transcription factor TFTC complex;GO:0017162//aryl hydrocarbon receptor binding;GO:0003677//DNA binding;GO:0046982//protein heterodimerization activit…	K03131//transcription initiation factor TFIID subunit 6+ko03022//Basal transcription factors;	TATA box binding protein associated factor (TAF)[TCONS_00065104]	>XP_010569791.1 PREDICTED: transcription initiation factor TFIID subunit 6 isoform X1 [Haliaeetus leucocephalus]
106029442	5.85	5.94	5.61	5.75	7.95	6.52	4.12	6.3	4.95	4.6	TCONS_00065107,XM_066985170.1,XM_066985171.1	mRNA	2976823	2990469	NC_089903.1	-	TRAPPC14	5.61	4.12	5.85	5.94	6.52	4.6	7.95	4.95	5.75	0.629292	-0.15074	XM_009474064.1 PREDICTED: Nipponia nippon chromosome unknown open reading frame, human C7orf43 (LOC104020620), mRNA				GO:0034451//centriolar satellite;GO:0030496//midbody;GO:0072686//mitotic spindle;GO:0005886//plasma membrane;GO:1990071//TRAPPII protein complex;GO:0043014//alpha-tubulin binding;GO:0060271//cilium assembly;GO:0042127//regulation of cell proliferation;			>XP_010569708.1 PREDICTED: LOW QUALITY PROTEIN: uncharacterized protein C7orf43 homolog [Haliaeetus leucocephalus]
106029443	29.46	29.71	25.5	15.93	30.46	17.59	18.61	29.08	19.76	26.18	TCONS_00062128,TCONS_00062129,XM_066983652.1,XM_066983653.1	mRNA	2008699	2018305	NC_089899.1	+	LSM4	25.5	18.61	29.46	29.71	17.59	26.18	30.46	19.76	15.93	0.757326	-0.160377	XM_035314422.1 PREDICTED: Oxyura jamaicensis LSM4 homolog, U6 small nuclear RNA and mRNA degradation associated (LSM4), transcript variant X1, mRNA		KOG3293//Small nuclear ribonucleoprotein (snRNP);	[LSM4_BOVIN|diamond]Name=LSM4; RecName: Full=U6 snRNA-associated Sm-like protein LSm4;	GO:0005634//nucleus;GO:0000932//P-body;GO:0097526//spliceosomal tri-snRNP complex;GO:0071005//U2-type precatalytic spliceosome;GO:0046540//U4/U6 x U5 tri-snRNP complex;GO:0005688//U6 snRNP;GO:0003723//RNA binding;GO:0017070//U6 snRNA binding;GO:0000398//mRNA splicing, via spliceosome;GO:0000956//nuclear-transcribed mRNA catabolic process;GO:0033962//cytoplasmic mRNA processing body assembly;GO:00…	K12623//U6 snRNA-associated Sm-like protein LSm4+ko03018//RNA degradation+ko03040//Spliceosome;		>XP_010192789.1 PREDICTED: U6 snRNA-associated Sm-like protein LSm4, partial [Mesitornis unicolor] >NWI38400.1 LSM4 protein [Picathartes gymnocephalus] >NXH15733.1 LSM4 protein [Bucco capensis] >NXI42169.1 LSM4 protein [Galbula dea] >NXI81100.1 LSM4 protein [Rhipidura dahli] >NXL68243.1 LSM4 protein [Chordeiles acutipennis] >NXL71257.1 LSM4 protein [Leptocoma aspasia] >NXN26305.1 LSM4 protein [Ny…
106029444	6.51	4.26	6.36	12.42	6.12	3.21	4.8	2.67	3.56	2.97	TCONS_00062646,XM_048077855.2	mRNA	1984639	1987298	NC_089899.1	-	GDF15	6.36	4.8	6.51	4.26	3.21	2.97	6.12	3.56	12.42	0.0449033	-0.963477	XM_013170736.1 PREDICTED: Anser cygnoides domesticus growth differentiation factor 15 (GDF15), partial mRNA		KOG3900//Transforming growth factor beta, bone morphogenetic protein and related proteins;	[GDF15_RAT|diamond]Name=Gdf15; Synonyms=Sbf; RecName: Full=Growth/differentiation factor 15; Short=GDF-15; Flags: Precursor;	GO:0005737//cytoplasm;GO:0005576//extracellular region;GO:0005615//extracellular space;GO:0005634//nucleus;GO:0070700//BMP receptor binding;GO:0005125//cytokine activity;GO:0008083//growth factor activity;GO:0042803//protein homodimerization activity;GO:0000187//activation of MAPK activity;GO:0030509//BMP signaling pathway;GO:0035860//glial cell-derived neurotrophic factor receptor signaling path…	K05504//growth differentiation factor 15+ko04060//Cytokine-cytokine receptor interaction;	TGF-beta propeptide[TCONS_00062646]	>XP_035428385.1 growth/differentiation factor 15-like [Cygnus atratus]
106029445	33.55	33.23	34.68	28.8	27.59	22.75	27.87	33.64	26.42	34.46	XM_066983650.1,XM_066983649.1,XM_013170737.3	mRNA	1994320	2010776	NC_089899.1	-	PGPEP1	34.68	27.87	33.55	33.23	22.75	34.46	27.59	26.42	28.8	0.932399	-0.0437423	XM_013170737.1 PREDICTED: Anser cygnoides domesticus pyroglutamyl-peptidase I (PGPEP1), mRNA		KOG4755//Predicted pyroglutamyl peptidase;	[PGPI_HUMAN|diamond]Name=PGPEP1; Synonyms=PGPI; RecName: Full=Pyroglutamyl-peptidase 1; EC=3.4.19.3; AltName: Full=5-oxoprolyl-peptidase; AltName: Full=Pyroglutamyl aminopeptidase I; Short=PAP-I; AltName: Full=Pyroglutamyl-peptidase I; Short=PGP-I; AltName: Full=Pyrrolidone-carboxylate peptidase;	GO:0005829//cytosol;GO:0016920//pyroglutamyl-peptidase activity;GO:0006508//proteolysis;			>XP_013026191.1 PREDICTED: pyroglutamyl-peptidase 1 [Anser cygnoides domesticus]
106029446	18.93	16.15	20.94	18.89	19.67	13.63	16.2	17.12	15.02	16.25	XM_066981560.1	mRNA	7877640	7894936	NC_089894.1	-	STARD3	20.94	16.2	18.93	16.15	13.63	16.25	19.67	15.02	18.89	0.350058	-0.18658	XM_032202955.1 PREDICTED: Aythya fuligula StAR related lipid transfer domain containing 3 (STARD3), mRNA		KOG3845//MLN, STAR and related lipid-binding proteins;	[STAR3_HUMAN|diamond]Name=STARD3 {ECO:0000312|HGNC:HGNC:17579};+++Synonyms=CAB1 {ECO:0000303|PubMed:9270027},+++MLN64 {ECO:0000303|PubMed:11053434}; RecName: Full=StAR-related lipid transfer protein 3 {ECO:0000305}; AltName: Full=Metastatic lymph node gene 64 protein {ECO:0000303|PubMed:11053434}; Short=MLN 64 {ECO:0000303|PubMed:11053434}; AltName: Full=Protein CAB1 {ECO:0000303|PubMed:9270027};…	GO:0005737//cytoplasm;GO:0005829//cytosol;GO:0005768//endosome;GO:0016021//integral component of membrane;GO:0043231//intracellular membrane-bounded organelle;GO:0031902//late endosome membrane;GO:0005765//lysosomal membrane;GO:0005654//nucleoplasm;GO:0044232//organelle membrane contact site;GO:0015485//cholesterol binding;GO:0120020//intermembrane cholesterol transfer activity;GO:0042803//protei…	K22291//StAR-related lipid transfer protein 3+ko04979//Cholesterol metabolism;		>XP_035427932.1 stAR-related lipid transfer protein 3 isoform X1 [Cygnus atratus]
106029447	3.46	3.33	2.77	2.59	1.36	1.98	2.09	1.98	2	3.74	TCONS_00063033,TCONS_00063034,TCONS_00063032,TCONS_00063035,XM_066984236.1	mRNA	502134	530215	NC_089900.1	+	SETD1A	2.77	2.09	3.46	3.33	1.98	3.74	1.36	2	2.59	0.902035	-0.129116	XM_039728078.1 PREDICTED: Passer montanus histone-lysine N-methyltransferase SETD1A-like (LOC120511269), mRNA		KOG1080//Histone H3 (Lys4) methyltransferase complex, subunit SET1 and related methyltransferases;	[SET1A_MOUSE|diamond]Name=Setd1a; RecName: Full=Histone-lysine N-methyltransferase SETD1A; EC=2.1.1.354 {ECO:0000250|UniProtKB:Q9UPS6}; AltName: Full=SET domain-containing protein 1A;	GO:0000785//chromatin;GO:0000791//euchromatin;GO:0035097//histone methyltransferase complex;GO:0016607//nuclear speck;GO:0005634//nucleus;GO:0048188//Set1C/COMPASS complex;GO:0008013//beta-catenin binding;GO:0042800//histone methyltransferase activity (H3-K4 specific);GO:0003723//RNA binding;GO:0008134//transcription factor binding;GO:0007420//brain development;GO:0048096//chromatin-mediated main…	K11422//[histone H3]-lysine4 N-trimethyltransferase SETD1 [EC:2.1.1.354]+ko00310//Lysine degradation+ko01100//Metabolic pathways;	COMPASS (Complex proteins associated with Set1p) component N[TCONS_00063033]	>XP_040512769.1 histone-lysine N-methyltransferase SETD1A isoform X1 [Gallus gallus]
106029448	85.9	78.99	68.44	87.92	85.7	48.99	76.87	69.31	70.29	84.01	XM_066984813.1	mRNA	2291474	2293609	NC_089901.1	+	LOC106029448	68.44	76.87	85.9	78.99	48.99	84.01	85.7	70.29	87.92	0.716988	-0.140502	XM_013170741.1 PREDICTED: Anser cygnoides domesticus melanoma-associated antigen G1-like (LOC106029448), mRNA		KOG4562//Uncharacterized conserved protein (tumor-rejection antigen MAGE in humans);	[NSE3_HUMAN|diamond]Name=NSMCE3 {ECO:0000312|HGNC:HGNC:7677}; Synonyms=HCA4, MAGEG1, NDNL2; RecName: Full=Non-structural maintenance of chromosomes element 3 homolog; Short=Non-SMC element 3 homolog; AltName: Full=Hepatocellular carcinoma-associated protein 4; AltName: Full=MAGE-G1 antigen; AltName: Full=Melanoma-associated antigen G1; AltName: Full=Necdin-like protein 2;	GO:0000781//chromosome, telomeric region;GO:0005737//cytoplasm;GO:0005654//nucleoplasm;GO:0030915//Smc5-Smc6 complex;GO:0046983//protein dimerization activity;GO:0072711//cellular response to hydroxyurea;GO:0071478//cellular response to radiation;GO:0034644//cellular response to UV;GO:0006310//DNA recombination;GO:0006281//DNA repair;GO:0031398//positive regulation of protein ubiquitination;GO:00…			>XP_035428300.1 non-structural maintenance of chromosomes element 3 homolog [Cygnus atratus]
106029450	0	0	0	0	0	0.04	0	0	0	0	XM_066978372.1	mRNA	14638050	14653059	NC_089888.1	-	LOC106029450	0	0	0	0	0.04	0	0	0	0	0.956998	0.629132	XM_013170743.1 PREDICTED: Anser cygnoides domesticus dynactin subunit 2-like (LOC106029450), transcript variant X1, mRNA		KOG3958//Putative dynamitin;	[DCTN2_CHICK|diamond]Name=DCTN2; RecName: Full=Dynactin subunit 2; AltName: Full=p50 dynamitin;	GO:0005813//centrosome;GO:0005737//cytoplasm;GO:0005869//dynactin complex;GO:0030286//dynein complex;GO:0016020//membrane;GO:0005874//microtubule;GO:0031982//vesicle;GO:0007052//mitotic spindle organization;	K10424//dynactin 2+ko04962//Vasopressin-regulated water reabsorption;		>XP_013026197.1 PREDICTED: dynactin subunit 2-like isoform X1 [Anser cygnoides domesticus]
106029451	2.55	2.25	2.38	0.35	0.62	2.55	0.64	0.96	1.07	1.07	TCONS_00050339,XM_013170745.3	mRNA	14651983	14657895	NC_089888.1	-	LOC106029451	2.38	0.64	2.55	2.25	2.55	1.07	0.62	1.07	0.35	0.875309	-0.301536	XM_035548452.1 PREDICTED: Cygnus atratus antigen-presenting glycoprotein CD1d-like (LOC118248960), mRNA				GO:0016021//integral component of membrane;	K06448//T-cell surface glycoprotein CD1+ko04530//Tight junction+ko04640//Hematopoietic cell lineage;	MHC-I family domain[TCONS_00050339]	>XP_040431983.1 antigen-presenting glycoprotein CD1d-like isoform X2 [Cygnus olor]
106029452	0	0.08	0.08	0.26	0.17	0	0	0.17	0	0.08	XM_066987016.1	mRNA	836152	842697	NC_089909.1	+	LOC106029452	0.08	0	0	0.08	0	0.08	0.17	0	0.26	0.769289	-1.22115	XM_013170747.1 PREDICTED: Anser cygnoides domesticus sushi, nidogen and EGF-like domain-containing protein 1 (LOC106029452), mRNA		KOG4291//Mucin/alpha-tectorin;	[TECTA_HUMAN|diamond]Name=TECTA; RecName: Full=Alpha-tectorin; Flags: Precursor;	GO:0031225//anchored component of membrane;GO:0062023//collagen-containing extracellular matrix;GO:0070062//extracellular exosome;GO:0005576//extracellular region;GO:0005886//plasma membrane;GO:0005201//extracellular matrix structural constituent;GO:0007160//cell-matrix adhesion;GO:0007605//sensory perception of sound;			>XP_035428134.1 sushi, nidogen and EGF-like domain-containing protein 1 [Cygnus atratus]
106029454	7.2	14.07	2.85	10.65	7.23	13.63	7.84	6.42	7.88	7.19	TCONS_00068303,XM_066987031.1	mRNA	850165	861374	NC_089909.1	-	LOC106029454	2.85	7.84	7.2	14.07	13.63	7.19	7.23	7.88	10.65	0.930051	0.123089	XM_017839413.1 PREDICTED: Lepidothrix coronata leucine-rich repeat LGI family member 4-like (LOC108509825), partial mRNA			[LGI1_MOUSE|diamond]Name=Lgi1; RecName: Full=Leucine-rich glioma-inactivated protein 1; Flags: Precursor;	GO:0005615//extracellular space;GO:0098978//glutamatergic synapse;GO:0045202//synapse;GO:0043083//synaptic cleft;GO:0005102//signaling receptor binding;GO:0007411//axon guidance;GO:0031175//neuron projection development;GO:0099645//neurotransmitter receptor localization to postsynaptic specialization membrane;GO:0030307//positive regulation of cell growth;GO:0050806//positive regulation of synapt…		EPTP domain[TCONS_00068303]	>XP_040441649.1 leucine-rich repeat LGI family member 4-like [Falco naumanni]
106029455	5.13	5.63	7.11	6.54	7.54	4.82	4.28	5.73	4.51	5.28	XM_066989321.1	mRNA	304751	317792	NW_027103067.1	+	SYVN1	7.11	4.28	5.13	5.63	4.82	5.28	7.54	4.51	6.54	0.142118	-0.284544	XM_032207097.1 PREDICTED: Aythya fuligula synoviolin 1 (SYVN1), partial mRNA		KOG0802//E3 ubiquitin ligase;	[SYVN1_MOUSE|diamond]Name=Syvn1; Synonyms=Hrd1, Kiaa1810; RecName: Full=E3 ubiquitin-protein ligase synoviolin; EC=2.3.2.27 {ECO:0000269|PubMed:29907570, ECO:0000269|PubMed:30389664}; AltName: Full=RING-type E3 ubiquitin transferase synoviolin {ECO:0000305}; AltName: Full=Synovial apoptosis inhibitor 1;	GO:0036513//Derlin-1 retrotranslocation complex;GO:0005783//endoplasmic reticulum;GO:0044322//endoplasmic reticulum quality control compartment;GO:0000839//Hrd1p ubiquitin ligase ERAD-L complex;GO:0016021//integral component of membrane;GO:0005654//nucleoplasm;GO:0005790//smooth endoplasmic reticulum;GO:0000151//ubiquitin ligase complex;GO:0051117//ATPase binding;GO:0051087//chaperone binding;GO:…	K10601//E3 ubiquitin-protein ligase synoviolin [EC:2.3.2.27]+ko04120//Ubiquitin mediated proteolysis+ko04141//Protein processing in endoplasmic reticulum;		>XP_040399526.1 E3 ubiquitin-protein ligase synoviolin [Cygnus olor]
106029456	0.89	1.3	0.93	1.03	1.12	1.97	1.14	2.15	1.98	1.35	TCONS_00065096,XM_066985166.1	mRNA	2789613	2800473	NC_089903.1	-	LOC106029456	0.93	1.14	0.89	1.3	1.97	1.35	1.12	1.98	1.03	0.0963933	0.721246	XM_005534180.2 PREDICTED: Pseudopodoces humilis acetylcholinesterase (Yt blood group) (ACHE), partial mRNA		KOG4389//Acetylcholinesterase/Butyrylcholinesterase;	[ACES_CHICK|diamond]Name=ACHE; RecName: Full=Acetylcholinesterase; Short=AChE; EC=3.1.1.7; Flags: Precursor;	GO:0005576//extracellular region;GO:0005886//plasma membrane;GO:0045202//synapse;GO:0003990//acetylcholinesterase activity;GO:0042135//neurotransmitter catabolic process;GO:0010842//retina layer formation;	K01049//acetylcholinesterase [EC:3.1.1.7]+ko00564//Glycerophospholipid metabolism+ko04725//Cholinergic synapse;	Carboxylesterase family[TCONS_00065096]	>XP_035169515.1 acetylcholinesterase, partial [Oxyura jamaicensis]
106029457	9.34	2.59	6.09	30.69	22.58	0.85	2.04	22.28	9.4	41.48	TCONS_00067130,XM_048056291.2,XM_066986384.1	mRNA	59025	65473	NC_089906.1	-	GBP1	6.09	2.04	9.34	2.59	0.85	41.48	22.58	9.4	30.69	0.970303	0.120489	XM_013170751.1 PREDICTED: Anser cygnoides domesticus interferon-induced guanylate-binding protein 1-like (LOC106029457), mRNA		KOG2037//Guanylate-binding protein;	[GBP1_HUMAN|diamond]Name=GBP1; RecName: Full=Guanylate-binding protein 1; EC=3.6.5.- {ECO:0000269|PubMed:10676968, ECO:0000269|PubMed:16511497}; AltName: Full=GTP-binding protein 1; Short=GBP-1; Short=HuGBP-1; AltName: Full=Guanine nucleotide-binding protein 1; AltName: Full=Interferon-induced guanylate-binding protein 1; Flags: Precursor;	GO:0015629//actin cytoskeleton;GO:0005737//cytoplasm;GO:0031410//cytoplasmic vesicle;GO:0005829//cytosol;GO:0005576//extracellular region;GO:0005794//Golgi apparatus;GO:0000139//Golgi membrane;GO:0005886//plasma membrane;GO:0012506//vesicle membrane;GO:0003779//actin binding;GO:0019955//cytokine binding;GO:0019899//enzyme binding;GO:0019003//GDP binding;GO:0005525//GTP binding;GO:0003924//GTPase …	K20899//guanylate-binding protein 1/3/4/7+ko04621//NOD-like receptor signaling pathway;	Guanylate-binding protein, N-terminal domain[TCONS_00067130]	>XP_013026205.1 PREDICTED: interferon-induced guanylate-binding protein 1-like [Anser cygnoides domesticus]
106029458	27.18	25.41	25.66	27.96	27.27	21.72	20.86	24.17	22.86	24.2	TCONS_00066879,TCONS_00066880,TCONS_00066871,TCONS_00066878,XM_066986380.1,XM_013170756.3,XM_066986378.1,XM_066986382.1,XM_066986376.1,XM_066986381.1,XM_066986383.1,XM_066986379.1,XM_066986377.1	mRNA	37577	55741	NC_089906.1	+	AKAP8	25.66	20.86	27.18	25.41	21.72	24.2	27.27	22.86	27.96	0.577476	-0.0927105	XM_040542501.1 PREDICTED: Cygnus olor A-kinase anchoring protein 8 (AKAP8), transcript variant X3, mRNA			[AKAP8_MOUSE|diamond]Name=Akap8; Synonyms=Akap95; RecName: Full=A-kinase anchor protein 8; Short=AKAP-8; AltName: Full=A-kinase anchor protein 95 kDa; Short=AKAP 95;	GO:0000785//chromatin;GO:0000793//condensed chromosome;GO:0001939//female pronucleus;GO:0005794//Golgi apparatus;GO:0005739//mitochondrion;GO:0016363//nuclear matrix;GO:0005730//nucleolus;GO:0005654//nucleoplasm;GO:0005634//nucleus;GO:0003682//chromatin binding;GO:0003677//DNA binding;GO:0003690//double-stranded DNA binding;GO:0042826//histone deacetylase binding;GO:0051059//NF-kappaB binding;GO:…		A-kinase anchoring protein 95 (AKAP95)[TCONS_00066879]	>XP_013026206.1 PREDICTED: A-kinase anchor protein 8 isoform X1 [Anser cygnoides domesticus]
106029462	125.48	145.83	145.97	177.45	201.61	136.78	139.65	143.04	127.73	127.03	TCONS_00063067,TCONS_00063065,XM_066984175.1	mRNA	667832	679241	NC_089900.1	+	FUS	145.97	139.65	125.48	145.83	136.78	127.03	201.61	127.73	177.45	0.647864	-0.133206	XM_014961979.1 PREDICTED: Calidris pugnax RNA-binding protein FUS-like (LOC106900021), mRNA		KOG1995//Conserved Zn-finger protein;	[FUS_MOUSE|diamond]Name=Fus; RecName: Full=RNA-binding protein FUS; AltName: Full=Protein pigpen;	GO:0005737//cytoplasm;GO:0030425//dendrite;GO:0043197//dendritic spine;GO:0044327//dendritic spine head;GO:0043025//neuronal cell body;GO:0005654//nucleoplasm;GO:0005634//nucleus;GO:0043204//perikaryon;GO:0048471//perinuclear region of cytoplasm;GO:0005844//polysome;GO:0003677//DNA binding;GO:0030331//estrogen receptor binding;GO:0035255//ionotropic glutamate receptor binding;GO:0046872//metal io…	K13098//RNA-binding protein FUS+ko03015//mRNA surveillance pathway+ko03040//Spliceosome;	Zn-finger in Ran binding protein and others[TCONS_00063065]	>XP_029863035.1 RNA-binding protein FUS isoform X2 [Aquila chrysaetos chrysaetos]
106029463	4.54	6.14	4.22	3.36	5	9.74	10.85	10.68	5.89	4.48	TCONS_00019701,XM_048047731.2,XM_048047730.2	mRNA	35585301	35590991	NC_089875.1	-	CYP1B1	4.22	10.85	4.54	6.14	9.74	4.48	5	5.89	3.36	0.00995644	0.951028	XM_013170764.1 PREDICTED: Anser cygnoides domesticus cytochrome P450 1B1 (LOC106029463), mRNA		KOG0156//Cytochrome P450 CYP2 subfamily;	[CP1B1_HUMAN|diamond]Name=CYP1B1 {ECO:0000303|PubMed:8910454, ECO:0000312|HGNC:HGNC:2597}; RecName: Full=Cytochrome P450 1B1 {ECO:0000303|PubMed:10426814}; EC=1.14.14.1 {ECO:0000269|PubMed:10426814, ECO:0000269|PubMed:22888116}; AltName: Full=CYPIB1; AltName: Full=Hydroperoxy icosatetraenoate dehydratase {ECO:0000305|PubMed:21068195}; EC=4.2.1.152 {ECO:0000269|PubMed:21068195};	GO:0005789//endoplasmic reticulum membrane;GO:0043231//intracellular membrane-bounded organelle;GO:0005739//mitochondrion;GO:0070330//aromatase activity;GO:0101020//estrogen 16-alpha-hydroxylase activity;GO:0020037//heme binding;GO:0005506//iron ion binding;GO:0004497//monooxygenase activity;GO:0016712//oxidoreductase activity, acting on paired donors, with incorporation or reduction of molecular…	K07410//cytochrome P450 family 1 subfamily B1 [EC:1.14.14.1]+ko00140//Steroid hormone biosynthesis+ko00380//Tryptophan metabolism+ko00980//Metabolism of xenobiotics by cytochrome P450+ko04913//Ovarian steroidogenesis;	Cytochrome P450[TCONS_00019701]	>XP_027309712.1 cytochrome P450 1B1 [Anas platyrhynchos]
106029465	0	0.06	0.06	0	0.06	0.06	0.06	0	0.11	0	TCONS_00056998,XM_066981572.1	mRNA	4247425	4265262	NC_089894.1	-	LOC106029465	0.06	0.06	0	0.06	0.06	0	0.06	0.11	0	0.928999	0.534085	XM_027447329.2 PREDICTED: Anas platyrhynchos feather keratin Cos2-3-like (LOC113840602), transcript variant X1, mRNA			[KRF4_COLLI|diamond]No_INFO RecName: Full=Feather keratin Cos2-3; Short=F-ker;	GO:0005882//intermediate filament;GO:0005200//structural constituent of cytoskeleton;	K04257//olfactory receptor+ko04740//Olfactory transduction;		>XP_035423854.1 feather keratin Cos2-3-like [Cygnus atratus]
106029466	1.16	0.87	0.86	1.44	1	1.44	0.99	1.28	1.03	0.95	TCONS_00064018,XM_066984747.1,XM_066984748.1,XM_066984749.1,XM_066984746.1	mRNA	2598708	2630734	NC_089901.1	-	SPTBN4	0.86	0.99	1.16	0.87	1.44	0.95	1	1.03	1.44	0.915784	-0.105131	XM_026055760.1 PREDICTED: Apteryx rowi spectrin beta, non-erythrocytic 4 (SPTBN4), partial mRNA		KOG0517//Beta-spectrin;	[SPTN4_HUMAN|diamond]Name=SPTBN4; Synonyms=KIAA1642, SPTBN3; RecName: Full=Spectrin beta chain, non-erythrocytic 4; AltName: Full=Beta-IV spectrin; AltName: Full=Spectrin, non-erythroid beta chain 3;	GO:0005884//actin filament;GO:0043203//axon hillock;GO:0043194//axon initial segment;GO:0070852//cell body fiber;GO:0005737//cytoplasm;GO:0005829//cytosol;GO:0070062//extracellular exosome;GO:0014704//intercalated disc;GO:0016020//membrane;GO:0043025//neuronal cell body;GO:0033268//node of Ranvier;GO:0016363//nuclear matrix;GO:0033270//paranode region of axon;GO:0005886//plasma membrane;GO:001660…		Spectrin repeat[TCONS_00064018]	>XP_010565498.1 PREDICTED: spectrin beta chain, non-erythrocytic 4 [Haliaeetus leucocephalus]
106029468	32.64	26.54	36.15	1.36	1.77	4.96	70.54	5.67	9.57	17.33	TCONS_00064116,XM_066984629.1,XM_066984630.1	mRNA	3504612	3509645	NC_089901.1	-	LOC106029468	36.15	70.54	32.64	26.54	4.96	17.33	1.77	9.57	1.36	0.956998	0.230299	XM_010567192.1 PREDICTED: Haliaeetus leucocephalus cytochrome P450 2H2-like (LOC104831543), mRNA		KOG0156//Cytochrome P450 CYP2 subfamily;	[CP2G1_RABIT|diamond]Name=CYP2G1; RecName: Full=Cytochrome P450 2G1; EC=1.14.14.1; AltName: Full=CYPIIG1; AltName: Full=Cytochrome P450 olfactive; AltName: Full=Cytochrome P450-NMB;	GO:0005789//endoplasmic reticulum membrane;GO:0070330//aromatase activity;GO:0020037//heme binding;GO:0005506//iron ion binding;GO:0050896//response to stimulus;GO:0007608//sensory perception of smell;	K07413//cytochrome P450 family 2 subfamily C [EC:1.14.14.1]+ko00140//Steroid hormone biosynthesis+ko00590//Arachidonic acid metabolism+ko00591//Linoleic acid metabolism+ko00830//Retinol metabolism+ko01100//Metabolic pathways+ko04726//Serotonergic synapse+ko04750//Inflammatory mediator regulation of TRP channels;	Cytochrome P450[TCONS_00064116]	>XP_013026220.1 PREDICTED: cytochrome P450 2G1-like, partial [Anser cygnoides domesticus]
106029469	23.68	21.26	23.35	19.77	24.68	22.89	24.28	22.59	23.55	26.02	XM_066984686.1	mRNA	3495655	3499616	NC_089901.1	+	RAB4B	23.35	24.28	23.68	21.26	22.89	26.02	24.68	23.55	19.77	0.375527	0.169439	XM_010567131.1 PREDICTED: Haliaeetus leucocephalus RAB4B, member RAS oncogene family (RAB4B), transcript variant X1, mRNA		KOG0086//GTPase Rab4, small G protein superfamily;	[RAB4B_DANRE|diamond]Name=rab4b; ORFNames=zgc:101015; RecName: Full=Ras-related protein Rab-4B; EC=3.6.5.2 {ECO:0000250|UniProtKB:P20338};	GO:0005768//endosome;GO:0032593//insulin-responsive compartment;GO:0005886//plasma membrane;GO:0005525//GTP binding;GO:0015031//protein transport;GO:0032482//Rab protein signal transduction;GO:0030100//regulation of endocytosis;			>XP_030330862.1 ras-related protein Rab-4B isoform X2 [Strigops habroptila]
106029471	29.52	32.37	30.01	34.73	41.31	28.85	26.42	28.32	21.95	30.63	TCONS_00066993,TCONS_00066992,XM_066986485.1,XM_066986488.1,XM_066986486.1,XM_066986490.1,XM_066986484.1,XM_066986487.1,XM_066986483.1,XM_066986489.1,XM_066986491.1,XM_066986482.1,XM_066986492.1	mRNA	1022978	1054598	NC_089906.1	+	SMARCA4	30.01	26.42	29.52	32.37	28.85	30.63	41.31	21.95	34.73	0.177012	-0.209305	XM_035572373.1 PREDICTED: Cygnus atratus SWI/SNF related, matrix associated, actin dependent regulator of chromatin, subfamily a, member 4 (SMARCA4), transcript variant X1, mRNA		KOG0386//Chromatin remodeling complex SWI/SNF, component SWI2 and related ATPases (DNA/RNA helicase superfamily);	[SMCA4_BOVIN|diamond]Name=SMARCA4; Synonyms=BAF190A, BRG1, SNF2B, SNF2L4; RecName: Full=Transcription activator BRG1; EC=3.6.4.-; AltName: Full=ATP-dependent helicase SMARCA4; AltName: Full=BRG1-associated factor 190A; Short=BAF190A; AltName: Full=Protein brahma homolog 1; AltName: Full=SNF2-beta; AltName: Full=SWI/SNF-related matrix-associated actin-dependent regulator of chromatin subfamily A m…	GO:0071565//nBAF complex;GO:0071564//npBAF complex;GO:0005634//nucleus;GO:0016514//SWI/SNF complex;GO:0005524//ATP binding;GO:0008094//DNA-dependent ATPase activity;GO:0003682//chromatin binding;GO:0003677//DNA binding;GO:0004386//helicase activity;GO:0042393//histone binding;GO:0070615//nucleosome-dependent ATPase activity;GO:0003723//RNA binding;GO:0008134//transcription factor binding;GO:00430…	K11647//SWI/SNF-related matrix-associated actin-dependent regulator of chromatin subfamily A member 2/4 [EC:3.6.4.-]+ko04714//Thermogenesis;	SNF2 family N-terminal domain[TCONS_00066993]	>XP_029885962.1 transcription activator BRG1 isoform X3 [Aquila chrysaetos chrysaetos]
106029474	26.8	20.13	24.33	33.97	22.69	20.37	16.84	22.34	26.02	22.01	TCONS_00063078,TCONS_00063075,TCONS_00063082,TCONS_00063080,TCONS_00063079,TCONS_00063081,XM_066984157.1,XM_066984159.1,XM_066984160.1,XM_066984161.1,XM_066984158.1	mRNA	717914	730454	NC_089900.1	+	LOC106029474	24.33	16.84	26.8	20.13	20.37	22.01	22.69	26.02	33.97	0.783826	-0.173235	XM_010574294.1 PREDICTED: Haliaeetus leucocephalus zinc finger protein 239-like (LOC104835994), mRNA	zf-C2H2					Zinc-finger double domain[TCONS_00063078]	>XP_035170592.1 zinc finger protein 665-like, partial [Oxyura jamaicensis]
106029475	2.63	3.73	2.52	2.82	4.38	3.4	1.23	3.42	3.12	2.03	TCONS_00063086,XM_066984244.1	mRNA	734351	762063	NC_089900.1	+	ITGAX	2.52	1.23	2.63	3.73	3.4	2.03	4.38	3.12	2.82	0.834636	-0.178556	XM_009468051.1 PREDICTED: Nipponia nippon integrin alpha-X-like (LOC104015329), mRNA		KOG3637//Vitronectin receptor, alpha subunit;	[ITAX_HUMAN|diamond]Name=ITGAX; Synonyms=CD11C; RecName: Full=Integrin alpha-X; AltName: Full=CD11 antigen-like family member C; AltName: Full=Leu M5; AltName: Full=Leukocyte adhesion glycoprotein p150,95 alpha chain; AltName: Full=Leukocyte adhesion receptor p150,95; AltName: CD_antigen=CD11c; Flags: Precursor;	GO:0009986//cell surface;GO:0101003//ficolin-1-rich granule membrane;GO:0034689//integrin alphaX-beta2 complex;GO:0008305//integrin complex;GO:0016020//membrane;GO:0005886//plasma membrane;GO:0030667//secretory granule membrane;GO:0070821//tertiary granule membrane;GO:0005178//integrin binding;GO:0046872//metal ion binding;GO:0030971//receptor tyrosine kinase binding;GO:0038023//signaling recepto…	K06594//integrin alpha D+ko04810//Regulation of actin cytoskeleton;	von Willebrand factor type A domain[TCONS_00063086]	>KFR00061.1 Integrin alpha-X, partial [Nipponia nippon]
106029477	1.33	2.03	1.64	1.21	2.96	1.69	1.35	1.5	1.13	1.88	XM_048054220.2	mRNA	11667926	11673677	NC_089880.1	-	CENPL	1.64	1.35	1.33	2.03	1.69	1.88	2.96	1.13	1.21	0.798112	-0.169737	XM_013170774.1 PREDICTED: Anser cygnoides domesticus kelch-like family member 20 (KLHL20), transcript variant X1, mRNA			[CENPL_CHICK|diamond]Name=CENPL; ORFNames=RCJMB04_9b13; RecName: Full=Centromere protein L; Short=CENP-L;	GO:0000775//chromosome, centromeric region;GO:0005634//nucleus;			>XP_040420660.1 centromere protein L [Cygnus olor]
106029478	7.3	7.29	8.64	5.43	8.07	6.43	8.37	8.4	6.53	9.17	XM_048054218.2,XM_048054216.2,XM_048054217.2,XM_048054219.2,XM_048054215.2	mRNA	11643335	11668624	NC_089880.1	+	KLHL20	8.64	8.37	7.3	7.29	6.43	9.17	8.07	6.53	5.43	0.58184	0.17504	XM_013170774.1 PREDICTED: Anser cygnoides domesticus kelch-like family member 20 (KLHL20), transcript variant X1, mRNA	ZBTB	KOG4441//Proteins containing BTB/POZ and Kelch domains, involved in regulatory/signal transduction processes;	[KLH20_RAT|diamond]Name=Klhl20; RecName: Full=Kelch-like protein 20;	GO:0030424//axon;GO:0031463//Cul3-RING ubiquitin ligase complex;GO:0005737//cytoplasm;GO:0005829//cytosol;GO:0030425//dendrite;GO:0048471//perinuclear region of cytoplasm;GO:0016605//PML body;GO:0005802//trans-Golgi network;GO:0003779//actin binding;GO:0019964//interferon-gamma binding;GO:0004842//ubiquitin-protein transferase activity;GO:0006895//Golgi to endosome transport;GO:0043066//negative …			>KYO24337.1 kelch-like protein 20 isoform A [Alligator mississippiensis]
106029479	5.2	4.65	5.88	2.49	2.73	3.14	3.56	5.19	4.53	7.24	TCONS_00016626,XM_066993902.1,XM_066993901.1,XM_048047733.2	mRNA	35521350	35570073	NC_089875.1	+	RMDN2	5.88	3.56	5.2	4.65	3.14	7.24	2.73	4.53	2.49	0.502026	0.385059	XM_013170784.1 PREDICTED: Anser cygnoides domesticus regulator of microtubule dynamics 2 (RMDN2), transcript variant X2, mRNA			[RMD2_XENTR|diamond]Name=rmdn2; Synonyms=fam82a, fam82a1; RecName: Full=Regulator of microtubule dynamics protein 2; Short=RMD-2; AltName: Full=Protein FAM82A1;	GO:0005737//cytoplasm;GO:0016021//integral component of membrane;GO:0005739//mitochondrion;GO:0097431//mitotic spindle pole;GO:0005876//spindle microtubule;GO:0008017//microtubule binding;		Tetratricopeptide repeat[TCONS_00016626]	>XP_013026238.1 PREDICTED: regulator of microtubule dynamics protein 2 isoform X2 [Anser cygnoides domesticus]
106029482	35.47	24.4	34.99	53.36	72.98	14.37	9.93	29.58	12.29	23.22	TCONS_00073716,TCONS_00073781,XM_066989553.1	mRNA	35807	64700	NW_027103075.1	+	LOC106029482	34.99	9.93	35.47	24.4	14.37	23.22	72.98	12.29	53.36	0.00420649	-1.23008	XR_001203236.1 PREDICTED: Anser cygnoides domesticus uncharacterized LOC106029482 (LOC106029482), ncRNA				GO:0016021//integral component of membrane;		Immunoglobulin domain[TCONS_00073716]	>XP_013806667.1 PREDICTED: Fc receptor-like protein 5 isoform X1 [Apteryx mantelli mantelli]
106029483	23.85	19.04	24.77	32.34	24.95	28.6	29.36	23.54	28.33	22.74	TCONS_00067414,XM_066986684.1	mRNA	755857	765684	NC_089907.1	+	RGL2	24.77	29.36	23.85	19.04	28.6	22.74	24.95	28.33	32.34	0.66981	0.187613	XM_038370892.1 Dermochelys coriacea ral guanine nucleotide dissociation stimulator-like 2 transcript variant X3 (RGL2), mRNA		KOG3629//Guanine-nucleotide releasing factor;	[RGL2_CANLF|diamond]Name=RGL2; Synonyms=RAB2L; RecName: Full=Ral guanine nucleotide dissociation stimulator-like 2; Short=RalGDS-like 2; AltName: Full=Ras-associated protein RAB2L;	GO:0005085//guanyl-nucleotide exchange factor activity;GO:0007264//small GTPase mediated signal transduction;	K17636//ral guanine nucleotide dissociation stimulator-like 2+ko04014//Ras signaling pathway;	RasGEF domain[TCONS_00067414]	>XP_025919756.1 ral guanine nucleotide dissociation stimulator-like 2, partial [Apteryx rowi]
106029484	0.19	0.12	0.16	0.1	0.16	0.28	0.06	0.25	0.11	0.21	XM_066981900.1,XM_013170779.3	mRNA	5618348	5636446	NC_089895.1	+	SCNN1D	0.16	0.06	0.19	0.12	0.28	0.21	0.16	0.11	0.1	0.764218	0.413572	XM_005008819.5 PREDICTED: Anas platyrhynchos sodium channel epithelial 1 subunit delta (SCNN1D), mRNA		KOG4294//Non voltage-gated ion channels (DEG/ENaC family);	[SCNNA_NEOFS|diamond]Name=scnn1a; Synonyms=enacalpha {ECO:0000312|EMBL:BAL46406.1}; RecName: Full=Amiloride-sensitive sodium channel subunit alpha; AltName: Full=Alpha-NaCH; AltName: Full=Epithelial Na(+) channel subunit alpha; Short=Alpha-ENaC; AltName: Full=Nonvoltage-gated sodium channel 1 subunit alpha; AltName: Full=SCNEA;	GO:0001669//acrosomal vesicle;GO:0016324//apical plasma membrane;GO:0005737//cytoplasm;GO:0031514//motile cilium;GO:0034706//sodium channel complex;GO:0015280//ligand-gated sodium channel activity;GO:0035725//sodium ion transmembrane transport;			>XP_005008876.2 amiloride-sensitive sodium channel subunit delta [Anas platyrhynchos]
106029495	0	0	0	0	0	0	0	0.03	0	0.03	XM_066985169.1	mRNA	2891164	2895310	NC_089903.1	-	LOC106029495	0	0	0	0	0	0.03	0	0	0	0.917621	1.2062	XM_040543587.1 PREDICTED: Cygnus olor mucin-3B-like (LOC121063220), mRNA				GO:0016021//integral component of membrane;			>XP_038028027.1 mucin-3B-like, partial [Anas platyrhynchos]
106029498	0.05	0.03	0.06	0.01	0.05	0.02	0.02	0.05	0.01	0.02	XM_066989392.1,XM_066989393.1	mRNA	342178	349305	NW_027103068.1	-	LOC106029498	0.06	0.02	0.05	0.03	0.02	0.02	0.05	0.01	0.01	0.869208	-0.633785	XM_038172824.1 PREDICTED: Anas platyrhynchos uncharacterized LOC113840886 (LOC113840886), transcript variant X5, mRNA				GO:0016021//integral component of membrane;			>XP_040398538.1 uncharacterized protein LOC121062562 isoform X2 [Cygnus olor]
106029501	15.15	12.73	14.58	17.31	18.13	11	12.25	12.85	11.32	12.1	TCONS_00018430,XM_066995246.1,XM_066995247.1	mRNA	122862609	122873656	NC_089875.1	+	TMEM214	14.58	12.25	15.15	12.73	11	12.1	18.13	11.32	17.31	0.0816372	-0.303943	XM_027455516.2 PREDICTED: Anas platyrhynchos transmembrane protein 214 (TMEM214), transcript variant X1, mRNA		KOG4467//Uncharacterized conserved protein;	[TM214_HUMAN|diamond]Name=TMEM214; ORFNames=PP446; RecName: Full=Transmembrane protein 214;	GO:0005881//cytoplasmic microtubule;GO:0005829//cytosol;GO:0005783//endoplasmic reticulum;GO:0005789//endoplasmic reticulum membrane;GO:0005794//Golgi apparatus;GO:0016021//integral component of membrane;GO:0006915//apoptotic process;		TMEM214, C-terminal, caspase 4 activator[TCONS_00018430]	>XP_027311318.2 transmembrane protein 214 isoform X2 [Anas platyrhynchos]
106029502	30.09	16.53	29.88	26.83	60.82	18.7	20.37	25.86	13.46	34.09	TCONS_00067766,XM_066986687.1	mRNA	988252	994563	NC_089907.1	-	TAP1	29.88	20.37	30.09	16.53	18.7	34.09	60.82	13.46	26.83	0.474555	-0.427714	XM_013170798.1 PREDICTED: Anser cygnoides domesticus antigen peptide transporter 1-like (LOC106029502), partial mRNA		KOG0058//Peptide exporter, ABC superfamily;	[TAP1_GORGO|diamond]Name=TAP1; RecName: Full=Antigen peptide transporter 1; Short=APT1; EC=7.4.2.- {ECO:0000250|UniProtKB:Q03518}; AltName: Full=ATP-binding cassette sub-family B member 2; AltName: Full=Peptide transporter TAP1;	GO:0016021//integral component of membrane;GO:0042824//MHC class I peptide loading complex;GO:0042825//TAP complex;GO:0015433//peptide antigen-transporting ATPase activity;GO:0015440//peptide-transporting ATPase activity;GO:0005524//ATP binding;GO:0042626//ATPase activity, coupled to transmembrane movement of substances;GO:0046872//metal ion binding;GO:0042287//MHC protein binding;GO:0046978//TAP…	K05653//ATP-binding cassette, subfamily B (MDR/TAP), member 2 [EC:7.4.2.14]+ko02010//ABC transporters+ko04145//Phagosome+ko04612//Antigen processing and presentation;	ABC transporter transmembrane region[TCONS_00067766]	>XP_013026252.1 PREDICTED: LOW QUALITY PROTEIN: antigen peptide transporter 1-like, partial [Anser cygnoides domesticus]
106029503	24.48	16.49	20.57	30.23	45.75	15.04	18.29	27.45	17.58	25.53	TCONS_00067437,TCONS_00067436,XM_048056126.2,XM_066986685.1,XM_048056125.2	mRNA	994828	998620	NC_089907.1	+	TAP2	20.57	18.29	24.48	16.49	15.04	25.53	45.75	17.58	30.23	0.567114	-0.306962	XM_005030372.3 PREDICTED: Anas platyrhynchos antigen peptide transporter 2 (LOC101797091), mRNA		KOG0058//Peptide exporter, ABC superfamily;	[TAP2_HUMAN|diamond]Name=TAP2 {ECO:0000303|PubMed:10605026, ECO:0000312|HGNC:HGNC:44};+++Synonyms=ABCB3, PSF2, RING11, Y1; RecName: Full=Antigen peptide transporter 2; Short=APT2; EC=7.4.2.- {ECO:0000269|PubMed:11274390, ECO:0000269|PubMed:25377891, ECO:0000269|PubMed:25656091}; AltName: Full=ATP-binding cassette sub-family B member 3; AltName: Full=Peptide supply factor 2 {ECO:0000303|PubMed:194…	GO:0005783//endoplasmic reticulum;GO:0005789//endoplasmic reticulum membrane;GO:0033116//endoplasmic reticulum-Golgi intermediate compartment membrane;GO:0030176//integral component of endoplasmic reticulum membrane;GO:0016021//integral component of membrane;GO:0016020//membrane;GO:0042824//MHC class I peptide loading complex;GO:0016607//nuclear speck;GO:0030670//phagocytic vesicle membrane;GO:00…	K05654//ATP-binding cassette, subfamily B (MDR/TAP), member 3 [EC:7.4.2.14]+ko02010//ABC transporters+ko04145//Phagosome+ko04612//Antigen processing and presentation;	ABC transporter transmembrane region[TCONS_00067437]	>XP_040398653.1 antigen peptide transporter 2 isoform X3 [Cygnus olor]
106029505	427.71	401.99	1915.9	530.32	576.75	235.98	796.74	555.93	120.75	434.96	XM_066986773.1,XM_066986777.1,XM_066986767.1,XM_066986776.1,XM_066986778.1,XM_066986772.1,XM_066986766.1,XM_066986774.1,XM_066986769.1,XM_066986770.1,XM_066986775.1,XM_066986765.1,XM_066986768.1,XM_066986771.1	mRNA	999556	1011274	NC_089907.1	-	LOC106029505	1915.9	796.74	427.71	401.99	235.98	434.96	576.75	120.75	530.32	0.572041	-0.774513	XM_035570465.1 PREDICTED: Cygnus atratus class I histocompatibility antigen, F10 alpha chain-like (LOC118260299), transcript variant X1, mRNA			[HA1F_CHICK|diamond]No_INFO RecName: Full=Class I histocompatibility antigen, F10 alpha chain; AltName: Full=B-F histocompatibility F10 antigen; AltName: Full=B-F-beta-IV; AltName: Full=B12; Flags: Precursor;	GO:0009897//external side of plasma membrane;GO:0005615//extracellular space;GO:0016021//integral component of membrane;GO:0042612//MHC class I protein complex;GO:0002474//antigen processing and presentation of peptide antigen via MHC class I;	K06751//MHC class I antigen+ko04144//Endocytosis+ko04145//Phagosome+ko04218//Cellular senescence+ko04514//Cell adhesion molecules+ko04612//Antigen processing and presentation;		>XP_038043784.1 class I histocompatibility antigen, F10 alpha chain isoform X4 [Anas platyrhynchos]
106029506	14.13	10.55	12.09	16.19	14.92	12.53	11.31	14.12	9.55	13.34	TCONS_00073822,TCONS_00073824,TCONS_00073821,XM_066989547.1	mRNA	210836	230723	NW_027103075.1	-	LOC106029506	12.09	11.31	14.13	10.55	12.53	13.34	14.92	9.55	16.19	0.873079	-0.0754321	XM_026056346.1 PREDICTED: Apteryx rowi SPT16 homolog, facilitates chromatin remodeling subunit (SUPT16H), partial mRNA		KOG1189//Global transcriptional regulator, cell division control protein;	[SP16H_MOUSE|diamond]Name=Supt16h; Synonyms=Fact140, Factp140, Supt16; RecName: Full=FACT complex subunit SPT16; AltName: Full=Chromatin-specific transcription elongation factor 140 kDa subunit; AltName: Full=FACT 140 kDa subunit; AltName: Full=FACTp140; AltName: Full=Facilitates chromatin transcription complex subunit SPT16;	GO:0035101//FACT complex;GO:0005654//nucleoplasm;GO:0031491//nucleosome binding;GO:0006281//DNA repair;GO:0006260//DNA replication;GO:0034724//DNA replication-independent nucleosome organization;GO:0032968//positive regulation of transcription elongation from RNA polymerase II promoter;GO:0006368//transcription elongation from RNA polymerase II promoter;	K04494//chromodomain helicase DNA binding protein 8 [EC:3.6.4.12]+ko04310//Wnt signaling pathway;	FACT complex subunit SPT16 N-terminal lobe domain[TCONS_00073822]	>KGL94498.1 FACT complex subunit SPT16, partial [Charadrius vociferus]
106029507	3.41	1.07	1.19	2.35	5.98	0.39	0.55	0.54	1.32	0.15	XM_066984677.1,XM_066984678.1	mRNA	3208247	3216200	NC_089901.1	-	FOSB	1.19	0.55	3.41	1.07	0.39	0.15	5.98	1.32	2.35	0.00851384	-2.08449	XM_009473657.1 PREDICTED: Nipponia nippon FBJ murine osteosarcoma viral oncogene homolog B (FOSB), mRNA	TF_bZIP	KOG1414//Transcriptional activator FOSB/c-Fos and related bZIP transcription factors;	[FOSB_MOUSE|diamond]Name=Fosb; RecName: Full=Protein fosB;	GO:0043231//intracellular membrane-bounded organelle;GO:0005654//nucleoplasm;GO:0005634//nucleus;GO:0003677//DNA binding;GO:0001228//DNA-binding transcription activator activity, RNA polymerase II-specific;GO:0003700//DNA-binding transcription factor activity;GO:0000981//DNA-binding transcription factor activity, RNA polymerase II-specific;GO:0003690//double-stranded DNA binding;GO:0000978//RNA p…	K09029//protein FosB+ko04380//Osteoclast differentiation+ko04657//IL-17 signaling pathway;		>XP_038028816.1 protein fosB [Anas platyrhynchos]
106029508	21.33	29.33	17.26	12.82	17.67	19.85	18.7	22.86	18.07	26.09	XM_066993898.1,XM_048047725.2,XM_048047727.2,XM_066993899.1,XM_013170806.3	mRNA	35424087	35451661	NC_089875.1	-	CDC42EP3	17.26	18.7	21.33	29.33	19.85	26.09	17.67	18.07	12.82	0.776087	0.161758	XM_013170806.1 PREDICTED: Anser cygnoides domesticus CDC42 effector protein (Rho GTPase binding) 3 (CDC42EP3), transcript variant X1, mRNA			[BORG2_HUMAN|diamond]Name=CDC42EP3; Synonyms=BORG2, CEP3; RecName: Full=Cdc42 effector protein 3; AltName: Full=Binder of Rho GTPases 2; AltName: Full=MSE55-related Cdc42-binding protein;	GO:0015629//actin cytoskeleton;GO:0005737//cytoplasm;GO:0005856//cytoskeleton;GO:0005829//cytosol;GO:0012505//endomembrane system;GO:0005886//plasma membrane;GO:0005519//cytoskeletal regulatory protein binding;GO:0030838//positive regulation of actin filament polymerization;GO:0031274//positive regulation of pseudopodium assembly;GO:0008360//regulation of cell shape;GO:0007266//Rho protein signal…			>XP_013026260.1 PREDICTED: cdc42 effector protein 3 [Anser cygnoides domesticus] >XP_040407505.1 cdc42 effector protein 3 [Cygnus olor] >XP_040407506.1 cdc42 effector protein 3 [Cygnus olor] >XP_040407507.1 cdc42 effector protein 3 [Cygnus olor] >XP_040407508.1 cdc42 effector protein 3 [Cygnus olor] >XP_040407509.1 cdc42 effector protein 3 [Cygnus olor]
106029513	753.48	670.23	684.92	749.4	745.25	623.54	827.86	560.01	501.32	645.08	XM_066986557.1	mRNA	1358951	1362357	NC_089906.1	+	CALR	684.92	827.86	753.48	670.23	623.54	645.08	745.25	501.32	749.4	0.83045	-0.0992107	XM_013170807.1 PREDICTED: Anser cygnoides domesticus calreticulin-like (LOC106029513), partial mRNA		KOG0674//Calreticulin;	[CALR_RAT|diamond]Name=Calr; RecName: Full=Calreticulin; AltName: Full=CALBP; AltName: Full=CRP55; AltName: Full=Calcium-binding protein 3; Short=CABP3; AltName: Full=Calregulin; AltName: Full=Endoplasmic reticulum resident protein 60; Short=ERp60; AltName: Full=HACBP; Flags: Precursor;	GO:0001669//acrosomal vesicle;GO:0009986//cell surface;GO:0062023//collagen-containing extracellular matrix;GO:0060473//cortical granule;GO:0005737//cytoplasm;GO:0005829//cytosol;GO:0005783//endoplasmic reticulum;GO:0005788//endoplasmic reticulum lumen;GO:0005789//endoplasmic reticulum membrane;GO:0044322//endoplasmic reticulum quality control compartment;GO:0009897//external side of plasma membr…	K08057//calreticulin+ko04141//Protein processing in endoplasmic reticulum+ko04145//Phagosome+ko04612//Antigen processing and presentation;		>XP_040399558.1 calreticulin [Cygnus olor]
106029514	5.41	6.44	6.12	4.77	9.48	5.32	2.78	5.58	4.3	6.12	TCONS_00065729,XM_066985595.1,XM_066985594.1	mRNA	1913445	1925915	NC_089904.1	-	NCKAP1L	6.12	2.78	5.41	6.44	5.32	6.12	9.48	4.3	4.77	0.449871	-0.308937	NM_001031339.2 Gallus gallus NCK associated protein 1 like (NCKAP1L), mRNA		KOG1917//Membrane-associated hematopoietic protein;	[NCKP1_MOUSE|diamond]Name=Nckap1; Synonyms=Hem2, Kiaa0587, Nap1; RecName: Full=Nck-associated protein 1; Short=NAP 1; AltName: Full=Brain protein H19; AltName: Full=MH19; AltName: Full=Membrane-associated protein HEM-2; AltName: Full=p125Nap1;	GO:0031941//filamentous actin;GO:0016021//integral component of membrane;GO:0030027//lamellipodium;GO:0031258//lamellipodium membrane;GO:0098794//postsynapse;GO:0001726//ruffle;GO:0031209//SCAR complex;GO:0045176//apical protein localization;GO:0045175//basal protein localization;GO:0016477//cell migration;GO:0042074//cell migration involved in gastrulation;GO:0000902//cell morphogenesis;GO:00300…	K05750//NCK-associated protein 1+ko04810//Regulation of actin cytoskeleton;	Membrane-associated apoptosis protein[TCONS_00065729]	>POI24885.1 hypothetical protein CIB84_011365 [Bambusicola thoracicus]
106029517	10.22	11.76	0.88	0	0	0.79	6.65	10.57	0.09	3.23	TCONS_00073146,TCONS_00073139,XM_066989217.1,XM_048056440.2,XM_066989218.1,XM_066989219.1,XM_048056439.2,XM_066989220.1	mRNA	1493278	1496845	NW_027103067.1	+	LOC106029517	0.88	6.65	10.22	11.76	0.79	3.23	0	0.09	0	0.983128	0.12559	XM_032207280.1 PREDICTED: Aythya fuligula transmembrane protein 223 (TMEM223), mRNA			[TM223_MOUSE|diamond]Name=Tmem223; RecName: Full=Transmembrane protein 223;	GO:0016021//integral component of membrane;GO:0005739//mitochondrion;GO:0007399//nervous system development;	K14284//nuclear RNA export factor+ko03008//Ribosome biogenesis in eukaryotes+ko03013//Nucleocytoplasmic transport+ko03015//mRNA surveillance pathway;	Transmembrane protein 223[TCONS_00073146]	>XP_035428331.1 transmembrane protein 223 [Cygnus atratus]
106029518	26.03	22.02	21.75	24.91	25.97	21.78	20.55	22.59	20.68	20.59	TCONS_00068893,TCONS_00068892,XM_066987357.1	mRNA	3501858	3510926	NC_089911.1	-	LOC106029518	21.75	20.55	26.03	22.02	21.78	20.59	25.97	20.68	24.91	0.592376	-0.138949	XM_032207292.1 PREDICTED: Aythya fuligula nuclear RNA export factor 1 (NXF1), mRNA		KOG3763//mRNA export factor TAP/MEX67;	[NXF1_COTJA|diamond]Name=NXF1; RecName: Full=Nuclear RNA export factor 1; AltName: Full=Tip-associated protein; AltName: Full=Tip-associating protein; AltName: Full=mRNA export factor TAP;	GO:0005737//cytoplasm;GO:0016607//nuclear speck;GO:0005634//nucleus;GO:0003723//RNA binding;GO:0006406//mRNA export from nucleus;	K14284//nuclear RNA export factor+ko03008//Ribosome biogenesis in eukaryotes+ko03013//Nucleocytoplasmic transport+ko03015//mRNA surveillance pathway;	Tap, RNA-binding[TCONS_00068893]	>XP_010569479.1 PREDICTED: nuclear RNA export factor 1 [Haliaeetus leucocephalus]
106029519	16.37	19.81	20.7	23.99	21.01	19.62	21.54	17.21	18.96	12.7	TCONS_00068917,TCONS_00068918,TCONS_00068908,TCONS_00068916,TCONS_00068907,XM_066987222.1,XM_066987224.1,XM_066987226.1,XM_066987223.1,XM_066987227.1,XM_066987221.1,XM_066987225.1	mRNA	3519168	3527397	NC_089911.1	-	LOC106029519	20.7	21.54	16.37	19.81	19.62	12.7	21.01	18.96	23.99	0.809133	-0.122576	XM_035314329.1 PREDICTED: Oxyura jamaicensis TATA-box binding protein associated factor 6 like (TAF6L), transcript variant X1, mRNA		KOG2549//Transcription initiation factor TFIID, subunit TAF6 (also component of histone acetyltransferase SAGA);	[TAF6L_MOUSE|diamond]Name=Taf6l {ECO:0000312|MGI:MGI:2444957}; Synonyms=Paf65a; RecName: Full=TAF6-like RNA polymerase II p300/CBP-associated factor-associated factor 65 kDa subunit 6L {ECO:0000305}; Short=TAF6L {ECO:0000305}; AltName: Full=PCAF-associated factor 65-alpha; Short=PAF65-alpha;	GO:0005654//nucleoplasm;GO:0005634//nucleus;GO:0000124//SAGA complex;GO:0046695//SLIK (SAGA-like) complex;GO:0030914//STAGA complex;GO:0005669//transcription factor TFIID complex;GO:0046982//protein heterodimerization activity;GO:0016251//RNA polymerase II general transcription initiation factor activity;GO:0003713//transcription coactivator activity;GO:0016573//histone acetylation;GO:0043966//hi…	K03131//transcription initiation factor TFIID subunit 6+ko03022//Basal transcription factors;	TATA box binding protein associated factor (TAF)[TCONS_00068917]	>XP_035170220.1 TAF6-like RNA polymerase II p300/CBP-associated factor-associated factor 65 kDa subunit 6L isoform X1 [Oxyura jamaicensis] >XP_035170221.1 TAF6-like RNA polymerase II p300/CBP-associated factor-associated factor 65 kDa subunit 6L isoform X1 [Oxyura jamaicensis]
106029526	12.77	12.71	12.76	17.3	16.28	13.91	13.71	13.3	12.43	12.14	TCONS_00063652,TCONS_00063654,TCONS_00063653,TCONS_00063655,TCONS_00063651,XM_066984585.1	mRNA	2211669	2278924	NC_089901.1	+	HUWE1	12.76	13.71	12.77	12.71	13.91	12.14	16.28	12.43	17.3	0.94252	-0.0367566	XM_033083465.1 PREDICTED: Catharus ustulatus HECT, UBA and WWE domain containing E3 ubiquitin protein ligase 1 (HUWE1), mRNA		KOG0939//E3 ubiquitin-protein ligase/Putative upstream regulatory element binding protein;	[HUWE1_MOUSE|diamond]Name=Huwe1; Synonyms=Kiaa0312, Ureb1; RecName: Full=E3 ubiquitin-protein ligase HUWE1; EC=2.3.2.26; AltName: Full=E3Histone; AltName: Full=HECT, UBA and WWE domain-containing protein 1; AltName: Full=HECT-type E3 ubiquitin transferase HUWE1; AltName: Full=Upstream regulatory element-binding protein 1; Short=URE-B1; Short=URE-binding protein 1;	GO:0005737//cytoplasm;GO:0005829//cytosol;GO:0000139//Golgi membrane;GO:0005654//nucleoplasm;GO:0005634//nucleus;GO:0003677//DNA binding;GO:0061630//ubiquitin protein ligase activity;GO:0004842//ubiquitin-protein transferase activity;GO:0006284//base-excision repair;GO:0030154//cell differentiation;GO:0032922//circadian regulation of gene expression;GO:0007030//Golgi organization;GO:0016574//hist…	K10592//E3 ubiquitin-protein ligase HUWE1 [EC:2.3.2.26]+ko04120//Ubiquitin mediated proteolysis;	Domain of Unknown Function (DUF913)[TCONS_00063652]	>XP_025935145.1 E3 ubiquitin-protein ligase HUWE1 [Apteryx rowi]
106029528	0.16	0.21	0.16	1.04	0	0.16	0.07	0.27	0.07	0.1	XM_066989579.1,XM_066989578.1,XM_066989577.1	mRNA	321026	333800	NW_027103075.1	-	LOC106029528	0.16	0.07	0.16	0.21	0.16	0.1	0	0.07	1.04	0.539186	-1.22164	LS423642.1 Anas platyrhynchos genome assembly, chromosome: U	zf-C2H2			GO:0005634//nucleus;GO:0000981//DNA-binding transcription factor activity, RNA polymerase II-specific;GO:0000978//RNA polymerase II proximal promoter sequence-specific DNA binding;GO:0006357//regulation of transcription by RNA polymerase II;			>XP_040399492.1 flocculation protein FLO11-like [Cygnus olor]
106029530	8.83	9.35	10.59	7.41	11.85	10.08	11.36	7.56	8.42	10.18	XM_066984512.1	mRNA	3061948	3079087	NC_089901.1	-	PPP1R37	10.59	11.36	8.83	9.35	10.08	10.18	11.85	8.42	7.41	0.855684	0.093094	XM_040543782.1 PREDICTED: Cygnus olor protein phosphatase 1 regulatory subunit 37 (PPP1R37), partial mRNA		KOG1908//Ribonuclease inhibitor type leucine-rich repeat proteins;	[PPR37_HUMAN|diamond]Name=PPP1R37; Synonyms=KIAA1986, LRRC68; RecName: Full=Protein phosphatase 1 regulatory subunit 37; AltName: Full=Leucine-rich repeat-containing protein 68;	GO:0004864//protein phosphatase inhibitor activity;GO:0010923//negative regulation of phosphatase activity;			>XP_035428407.1 protein phosphatase 1 regulatory subunit 37 [Cygnus atratus]
106029534	2.62	1.93	2.41	2.55	3.27	1.48	1.27	2.01	1.75	1.89	TCONS_00063670,TCONS_00063664,TCONS_00063671,XM_066984753.1	mRNA	2455347	2546226	NC_089901.1	+	ZC3H4	2.41	1.27	2.62	1.93	1.48	1.89	3.27	1.75	2.55	0.321571	-0.305896	XM_024112214.1 PREDICTED: Chrysemys picta bellii prickle planar cell polarity protein 3 (PRICKLE3), mRNA		KOG1704//FOG: LIM domain;	[PRIC3_MOUSE|diamond]Name=Prickle3 {ECO:0000312|MGI:MGI:1859635}; Synonyms=Lmo6; RecName: Full=Prickle planar cell polarity protein 3 {ECO:0000250|UniProtKB:O43900}; AltName: Full=LIM domain only protein 6; Short=LMO-6; AltName: Full=Prickle-like protein 3; Short=Pk3 {ECO:0000305}; AltName: Full=Triple LIM domain protein 6;	GO:0005737//cytoplasm;GO:0005886//plasma membrane;GO:0008270//zinc ion binding;GO:0030030//cell projection organization;GO:0007275//multicellular organism development;	K04511//prickle+ko04310//Wnt signaling pathway;	Zinc finger C-x8-C-x5-C-x3-H type (and similar)[TCONS_00063670]	>KAF4027069.1 hypothetical protein G4228_019145 [Cervus hanglu yarkandensis]
106029536	11.76	14.45	14.05	13.24	15.04	10.53	13.15	14.92	13.31	12.52	TCONS_00063607,TCONS_00063608,TCONS_00063609,TCONS_00063610,XM_066984838.1	mRNA	2053900	2074811	NC_089901.1	+	CDK16	14.05	13.15	11.76	14.45	10.53	12.52	15.04	13.31	13.24	0.994713	0.0039399	XM_027742558.2 PREDICTED: Pipra filicauda cyclin dependent kinase 16 (CDK16), transcript variant X1, mRNA		KOG0594//Protein kinase PCTAIRE and related kinases;	[CDK16_MOUSE|diamond]Name=Cdk16; Synonyms=Crk5, Pctaire1, Pctk1; RecName: Full=Cyclin-dependent kinase 16; EC=2.7.11.22; AltName: Full=CRK5; AltName: Full=Cell division protein kinase 16; AltName: Full=PCTAIRE-motif protein kinase 1; AltName: Full=Serine/threonine-protein kinase PCTAIRE-1;	GO:0005737//cytoplasm;GO:0005829//cytosol;GO:0031234//extrinsic component of cytoplasmic side of plasma membrane;GO:0015630//microtubule cytoskeleton;GO:0043005//neuron projection;GO:0005634//nucleus;GO:0005886//plasma membrane;GO:0008021//synaptic vesicle;GO:0005524//ATP binding;GO:0004693//cyclin-dependent protein serine/threonine kinase activity;GO:0004674//protein serine/threonine kinase acti…		Protein kinase domain[TCONS_00063607]	>XP_030331265.1 cyclin-dependent kinase 16 [Strigops habroptila]
106029537	74.95	55.97	75.7	69.19	72.3	63.23	84.92	56.24	83.11	73.56	XM_066990856.1	mRNA	162984878	162992739	NC_089874.1	+	ZFTRAF1	75.7	84.92	74.95	55.97	63.23	73.56	72.3	83.11	69.19	0.74284	0.151034	XM_013170825.1 PREDICTED: Anser cygnoides domesticus cysteine/histidine-rich 1 (CYHR1), partial mRNA		KOG3002//Zn finger protein;	[CYR1A_XENLA|diamond]Name=cyhr1-a; RecName: Full=Cysteine and histidine-rich protein 1-A;	GO:0005737//cytoplasm;GO:0008270//zinc ion binding;			>XP_030333797.1 cysteine and histidine-rich protein 1 isoform X1 [Strigops habroptila]
106029538	0.05	0.09	0.09	0	0	0	0.04	0.05	0	0	XM_048065564.2	mRNA	70000128	70008374	NC_089875.1	+	LOC106029538	0.09	0.04	0.05	0.09	0	0	0	0	0	0.813869	-1.24414	XM_027454671.2 PREDICTED: Anas platyrhynchos amine sulfotransferase-like (LOC113843254), transcript variant X1, mRNA		KOG1584//Sulfotransferase;	[ST3A1_MOUSE|diamond]Name=Sult3a1; Synonyms=St3a1; RecName: Full=Amine sulfotransferase; EC=2.8.2.3; AltName: Full=SULT-X2; AltName: Full=Sulfotransferase 3A1; Short=ST3A1;	GO:0005737//cytoplasm;GO:0047685//amine sulfotransferase activity;GO:0008146//sulfotransferase activity;GO:0051923//sulfation;			>XP_035394547.1 amine sulfotransferase-like [Cygnus atratus]
106029539	15.66	15.14	16.46	14.76	18.4	12.78	13.03	13.13	12.31	17.02	TCONS_00020430,XM_048065559.2,XM_048065560.2,XM_048065562.2	mRNA	69991488	70025245	NC_089875.1	-	LOC106029539	16.46	13.03	15.66	15.14	12.78	17.02	18.4	12.31	14.76	0.423633	-0.145113	XM_013170827.1 PREDICTED: Anser cygnoides domesticus RWD domain-containing protein 1-like (LOC106029539), mRNA		KOG4018//Uncharacterized conserved protein, contains RWD domain;	[RWDD1_HUMAN|diamond]Name=RWDD1; Synonyms=DFRP2; ORFNames=CGI-24, PTD013; RecName: Full=RWD domain-containing protein 1; AltName: Full=DRG family-regulatory protein 2;	GO:0005844//polysome;GO:0002181//cytoplasmic translation;	K17532//STE20-related kinase adapter protein beta+ko04150//mTOR signaling pathway+ko04152//AMPK signaling pathway;	RWD domain[TCONS_00020430]	>XP_035178834.1 RWD domain-containing protein 1 [Oxyura jamaicensis] >XP_035394497.1 RWD domain-containing protein 1 [Cygnus atratus] >XP_040408078.1 RWD domain-containing protein 1 isoform X1 [Cygnus olor]
106029543	4.6	4.43	4.64	6.12	5.72	3.62	4.2	4.24	3.9	3.87	TCONS_00063646,TCONS_00063647,TCONS_00063649,TCONS_00063645,XM_066984584.1	mRNA	2176342	2209649	NC_089901.1	+	PHF8	4.64	4.2	4.6	4.43	3.62	3.87	5.72	3.9	6.12	0.401431	-0.199433	XM_035572538.1 PREDICTED: Cygnus atratus histone lysine demethylase PHF8-like (LOC118261634), partial mRNA		KOG0584//Serine/threonine protein kinase;	[WNK3_MOUSE|diamond]Name=Wnk3 {ECO:0000312|MGI:MGI:2652875}; RecName: Full=Serine/threonine-protein kinase WNK3 {ECO:0000305}; EC=2.7.11.1 {ECO:0000250|UniProtKB:Q9BYP7}; AltName: Full=Protein kinase lysine-deficient 3 {ECO:0000312|MGI:MGI:2652875}; AltName: Full=Protein kinase with no lysine 3 {ECO:0000305};	GO:0005912//adherens junction;GO:0005923//bicellular tight junction;GO:0005737//cytoplasm;GO:0005829//cytosol;GO:0005524//ATP binding;GO:0019869//chloride channel inhibitor activity;GO:0019870//potassium channel inhibitor activity;GO:0004672//protein kinase activity;GO:0004674//protein serine/threonine kinase activity;GO:0006884//cell volume homeostasis;GO:0035556//intracellular signal transducti…		Protein kinase domain[TCONS_00063646]	>XP_032063216.1 serine/threonine-protein kinase WNK2-like, partial [Aythya fuligula]
106029545	3.79	1.82	6.41	3.49	2.09	2.72	7.97	4	3.53	3.94	TCONS_00063279,TCONS_00063281,XM_066984156.1	mRNA	307399	336002	NC_089900.1	-	ATP2A1	6.41	7.97	3.79	1.82	2.72	3.94	2.09	3.53	3.49	0.701892	0.380999	NM_205519.1 Gallus gallus ATPase, Ca++ transporting, cardiac muscle, fast twitch 1 (ATP2A1), mRNA >M26064.1 Chicken Ca2+ ATPase, complete cds		KOG0202//Ca2+ transporting ATPase;	[AT2A1_HUMAN|diamond]Name=ATP2A1 {ECO:0000312|HGNC:HGNC:811}; RecName: Full=Sarcoplasmic/endoplasmic reticulum calcium ATPase 1 {ECO:0000305}; Short=SERCA1 {ECO:0000305}; Short=SR Ca(2+)-ATPase 1; EC=7.2.2.10 {ECO:0000250|UniProtKB:P04191}; AltName: Full=Calcium pump 1; AltName: Full=Calcium-transporting ATPase sarcoplasmic reticulum type, fast twitch skeletal muscle isoform; AltName: Full=Endopl…	GO:0034704//calcium channel complex;GO:0005789//endoplasmic reticulum membrane;GO:0005793//endoplasmic reticulum-Golgi intermediate compartment;GO:0031673//H zone;GO:0031674//I band;GO:0016021//integral component of membrane;GO:0016020//membrane;GO:0005739//mitochondrion;GO:0048471//perinuclear region of cytoplasm;GO:0031095//platelet dense tubular network membrane;GO:0016529//sarcoplasmic reticu…	K05853//P-type Ca2+ transporter type 2A [EC:7.2.2.10]+ko04020//Calcium signaling pathway+ko04022//cGMP-PKG signaling pathway+ko04024//cAMP signaling pathway+ko04260//Cardiac muscle contraction+ko04261//Adrenergic signaling in cardiomyocytes+ko04919//Thyroid hormone signaling pathway+ko04972//Pancreatic secretion;	E1-E2 ATPase[TCONS_00063279]	>KGL79057.1 Sarcoplasmic/endoplasmic reticulum calcium ATPase 1, partial [Tinamus guttatus]
106029547	4.81	5.81	4.89	6.06	7.61	4.9	2.94	5.44	3.61	4.77	XM_066985606.1,XM_048056651.2,XM_048056650.2,XM_066985607.1,XM_066985608.1,XM_048056649.2	mRNA	647420	662322	NC_089904.1	+	AGAP2	4.89	2.94	4.81	5.81	4.9	4.77	7.61	3.61	6.06	0.13314	-0.41057	XM_014959511.1 PREDICTED: Calidris pugnax ArfGAP with GTPase domain, ankyrin repeat and PH domain 2 (AGAP2), mRNA		KOG0705//GTPase-activating protein Centaurin gamma (contains Ras-like GTPase, PH and ankyrin repeat domains);	[AGAP2_MOUSE|diamond]Name=Agap2; Synonyms=Centg1, Kiaa0167; RecName: Full=Arf-GAP with GTPase, ANK repeat and PH domain-containing protein 2; Short=AGAP-2; AltName: Full=Centaurin-gamma-1; Short=Cnt-g1; AltName: Full=Phosphatidylinositol 3-kinase enhancer; Short=PIKE;	GO:0005737//cytoplasm;GO:0005829//cytosol;GO:0005768//endosome;GO:0090543//Flemming body;GO:0005654//nucleoplasm;GO:0005634//nucleus;GO:0005524//ATP binding;GO:0005525//GTP binding;GO:0005096//GTPase activator activity;GO:0003924//GTPase activity;GO:0046872//metal ion binding;GO:0035014//phosphatidylinositol 3-kinase regulator activity;GO:0030295//protein kinase activator activity;GO:0019901//pro…	K17848//Arf-GAP with GTPase, ANK repeat and PH domain-containing protein 2+ko04068//FoxO signaling pathway+ko04144//Endocytosis;		>XP_014814997.1 PREDICTED: arf-GAP with GTPase, ANK repeat and PH domain-containing protein 2 [Calidris pugnax]
106029549	3.45	3.63	3.59	3.01	4	3.68	3.28	4.22	3.48	4.42	TCONS_00019685,XM_066993895.1,XM_066993893.1,XM_066993894.1,XM_013170837.3,XM_066993891.1,XM_048047743.2,XM_066993892.1,XM_048047739.2	mRNA	35138180	35316141	NC_089875.1	-	BIRC6	3.59	3.28	3.45	3.63	3.68	4.42	4	3.48	3.01	0.0967172	0.20295	XM_027453924.2 PREDICTED: Anas platyrhynchos baculoviral IAP repeat containing 6 (BIRC6), transcript variant X7, mRNA		KOG0895//Ubiquitin-conjugating enzyme;	[BIRC6_MOUSE|diamond]Name=Birc6; Synonyms=Kiaa1289; RecName: Full=Baculoviral IAP repeat-containing protein 6; EC=2.3.2.27 {ECO:0000269|PubMed:15300255}; AltName: Full=BIR repeat-containing ubiquitin-conjugating enzyme; Short=BRUCE; AltName: Full=RING-type E3 ubiquitin transferase BIRC6 {ECO:0000305}; AltName: Full=Ubiquitin-conjugating BIR domain enzyme apollon; Short=APOLLON;	GO:0005768//endosome;GO:0090543//Flemming body;GO:0016020//membrane;GO:0005815//microtubule organizing center;GO:0030496//midbody;GO:0005634//nucleus;GO:0000922//spindle pole;GO:0005802//trans-Golgi network;GO:0004869//cysteine-type endopeptidase inhibitor activity;GO:0061631//ubiquitin conjugating enzyme activity;GO:0004842//ubiquitin-protein transferase activity;GO:0006915//apoptotic process;GO…	K10586//baculoviral IAP repeat-containing protein 6 (apollon) [EC:2.3.2.23]+ko04120//Ubiquitin mediated proteolysis+ko04214//Apoptosis - fly+ko04215//Apoptosis - multiple species;	Baculoviral IAP repeat-containing protein 6[TCONS_00019685]	>XP_027309723.1 baculoviral IAP repeat-containing protein 6 isoform X5 [Anas platyrhynchos]
106029551	0.06	0.04	0.2	0.1	0.16	0.21	0.07	0.1	0.22	0.19	XM_066984750.1	mRNA	2330816	2355003	NC_089901.1	+	CACNA1F	0.2	0.07	0.06	0.04	0.21	0.19	0.16	0.22	0.1	0.595293	0.60606	XM_041121903.1 PREDICTED: Aquila chrysaetos chrysaetos calcium voltage-gated channel subunit alpha1 F (CACNA1F), mRNA		KOG2301//Voltage-gated Ca2+ channels, alpha1 subunits;	[CAC1F_HUMAN|diamond]Name=CACNA1F {ECO:0000312|HGNC:HGNC:1393}; Synonyms=CACNAF1; RecName: Full=Voltage-dependent L-type calcium channel subunit alpha-1F {ECO:0000305}; AltName: Full=Voltage-gated calcium channel subunit alpha Cav1.4;	GO:0016021//integral component of membrane;GO:0043204//perikaryon;GO:0001750//photoreceptor outer segment;GO:0005891//voltage-gated calcium channel complex;GO:0008331//high voltage-gated calcium channel activity;GO:0046872//metal ion binding;GO:0005245//voltage-gated calcium channel activity;GO:0070509//calcium ion import;GO:0006816//calcium ion transport;GO:0050908//detection of light stimulus i…	K04853//voltage-dependent calcium channel L type alpha-1F+ko04010//MAPK signaling pathway+ko04020//Calcium signaling pathway+ko04022//cGMP-PKG signaling pathway+ko04024//cAMP signaling pathway+ko04260//Cardiac muscle contraction+ko04261//Adrenergic signaling in cardiomyocytes+ko04270//Vascular smooth muscle contraction+ko04723//Retrograde endocannabinoid signaling+ko04725//Cholinergic synapse+ko0…		>XP_035428246.1 voltage-dependent L-type calcium channel subunit alpha-1F [Cygnus atratus]
106029554	445.63	388.36	409.41	551.87	402.61	309.33	313.36	362.18	284.16	335.19	TCONS_00064570,XM_066985247.1,XM_066985248.1,XM_066985249.1	mRNA	1321767	1335966	NC_089903.1	+	EIF5A	409.41	313.36	445.63	388.36	309.33	335.19	402.61	284.16	551.87	0.0487549	-0.38864	XM_030970055.1 PREDICTED: Camarhynchus parvulus eukaryotic translation initiation factor 5A (EIF5A), transcript variant X2, mRNA		KOG3271//Translation initiation factor 5A (eIF-5A);	[IF5A1_HUMAN|diamond]Name=EIF5A; RecName: Full=Eukaryotic translation initiation factor 5A-1; Short=eIF-5A-1; Short=eIF-5A1; AltName: Full=Eukaryotic initiation factor 5A isoform 1; Short=eIF-5A; AltName: Full=Rev-binding factor; AltName: Full=eIF-4D;	GO:0005642//annulate lamellae;GO:0005737//cytoplasm;GO:0005829//cytosol;GO:0005789//endoplasmic reticulum membrane;GO:0016020//membrane;GO:0005643//nuclear pore;GO:0005634//nucleus;GO:0047485//protein N-terminus binding;GO:0043022//ribosome binding;GO:0003723//RNA binding;GO:0003746//translation elongation factor activity;GO:0017070//U6 snRNA binding;GO:0006915//apoptotic process;GO:0006406//mRNA…			>KAB0357583.1 hypothetical protein FD754_001739 [Muntiacus muntjak] >KAB0368041.1 hypothetical protein FD755_021365 [Muntiacus reevesi]
106029556	4	11.79	6.91	27.98	13.74	5.96	2.03	7.48	3.14	8.37	TCONS_00061434,XM_066983293.1,XM_066983292.1	mRNA	4689897	4695010	NC_089898.1	+	CAPG	6.91	2.03	4	11.79	5.96	8.37	13.74	3.14	27.98	0.132384	-1.20693	XM_040689650.1 PREDICTED: Gallus gallus capping actin protein, gelsolin like (CAPG), transcript variant X3, mRNA		KOG0443//Actin regulatory proteins (gelsolin/villin family);	[CAPG_RAT|diamond]Name=Capg; RecName: Full=Macrophage-capping protein; AltName: Full=Actin regulatory protein CAP-G;	GO:0015629//actin cytoskeleton;GO:0005814//centriole;GO:0005737//cytoplasm;GO:0005615//extracellular space;GO:0090543//Flemming body;GO:0030027//lamellipodium;GO:0042470//melanosome;GO:0072686//mitotic spindle;GO:0005730//nucleolus;GO:0005654//nucleoplasm;GO:0005634//nucleus;GO:0045335//phagocytic vesicle;GO:0001726//ruffle;GO:0051015//actin filament binding;GO:0005546//phosphatidylinositol-4,5-b…		Gelsolin repeat[TCONS_00061434]	>XP_035168720.1 macrophage-capping protein [Oxyura jamaicensis]
106029558	15.89	21.37	21.67	26.4	16.67	18.72	9.54	17.33	12.39	12.24	XM_066983282.1,XM_066983283.1	mRNA	4680901	4688207	NC_089898.1	-	AEBP1	21.67	9.54	15.89	21.37	18.72	12.24	16.67	12.39	26.4	0.225068	-0.462745	XM_035571516.1 PREDICTED: Cygnus atratus AE binding protein 1 (AEBP1), transcript variant X1, mRNA		KOG2649//Zinc carboxypeptidase;	[AEBP1_RAT|diamond]Name=Aebp1; Synonyms=Aclp; RecName: Full=Adipocyte enhancer-binding protein 1; Short=AE-binding protein 1; AltName: Full=Aortic carboxypeptidase-like protein; Flags: Precursor;	GO:0005576//extracellular region;GO:0005516//calmodulin binding;GO:0004180//carboxypeptidase activity;GO:0005518//collagen binding;GO:0001227//DNA-binding transcription repressor activity, RNA polymerase II-specific;GO:0000977//RNA polymerase II regulatory region sequence-specific DNA binding;GO:0008270//zinc ion binding;GO:0000122//negative regulation of transcription by RNA polymerase II;GO:190…			>XP_021230607.1 adipocyte enhancer-binding protein 1 isoform X1 [Numida meleagris]
106029562	3.8	4.7	5.75	7.78	5.59	5.08	4.92	4.28	4.76	4.22	TCONS_00068000,TCONS_00067999,TCONS_00068002,TCONS_00067998,TCONS_00068003,TCONS_00067997,XM_066986902.1	mRNA	2121135	2146566	NC_089907.1	-	LOC106029562	5.75	4.92	3.8	4.7	5.08	4.22	5.59	4.76	7.78	0.797046	-0.141929	LS423642.1 Anas platyrhynchos genome assembly, chromosome: U						Zinc-finger double domain[TCONS_00068000]	>XP_040550271.1 zinc finger protein 345 isoform X2 [Gallus gallus]
106029563	8.84	8.09	7.47	12.27	15.56	8.86	6.21	9.87	8.79	10.68	TCONS_00063546,XM_066984655.1	mRNA	1520492	1530203	NC_089901.1	+	G6PD	7.47	6.21	8.84	8.09	8.86	10.68	15.56	8.79	12.27	0.80908	-0.144181	XM_030474264.1 PREDICTED: Strigops habroptila glucose-6-phosphate 1-dehydrogenase-like (LOC115602836), mRNA		KOG0563//Glucose-6-phosphate 1-dehydrogenase;	[G6PD_HUMAN|diamond]Name=G6PD; RecName: Full=Glucose-6-phosphate 1-dehydrogenase; Short=G6PD; EC=1.1.1.49 {ECO:0000269|PubMed:15858258, ECO:0000269|PubMed:24769394, ECO:0000269|PubMed:743300};	GO:0034451//centriolar satellite;GO:0005737//cytoplasm;GO:0009898//cytoplasmic side of plasma membrane;GO:0005829//cytosol;GO:0070062//extracellular exosome;GO:0043231//intracellular membrane-bounded organelle;GO:0016020//membrane;GO:0005634//nucleus;GO:0005536//glucose binding;GO:0004345//glucose-6-phosphate dehydrogenase activity;GO:0042802//identical protein binding;GO:0050661//NADP binding;GO…	K00036//glucose-6-phosphate 1-dehydrogenase [EC:1.1.1.49 1.1.1.363]+ko00030//Pentose phosphate pathway+ko00480//Glutathione metabolism+ko01100//Metabolic pathways+ko01200//Carbon metabolism;	Glucose-6-phosphate dehydrogenase, C-terminal domain[TCONS_00063546]	>XP_030330174.1 glucose-6-phosphate 1-dehydrogenase [Strigops habroptila]
106029565	0.04	0.13	0.13	0.13	0.27	0.04	0.04	0.04	0.17	0.13	XM_067004920.1,XM_048070796.2	mRNA	6443693	6452591	NC_089885.1	+	LOC106029565	0.13	0.04	0.04	0.13	0.04	0.13	0.27	0.17	0.13	0.806583	-0.603689	XM_032196396.1 PREDICTED: Aythya fuligula uncharacterized LOC116494481 (LOC116494481), mRNA				GO:0016021//integral component of membrane;			>XP_040428266.1 uncharacterized protein LOC121077257 [Cygnus olor]
106029566	57.17	35.65	48.12	11.51	11.18	24.88	50.97	64.56	58.2	70.5	XM_013170849.3	mRNA	73245603	73257073	NC_089876.1	-	LOC106029566	48.12	50.97	57.17	35.65	24.88	70.5	11.18	58.2	11.51	0.37319	0.771654	XM_013170849.1 PREDICTED: Anser cygnoides domesticus alcohol dehydrogenase 1 (LOC106029566), transcript variant X2, mRNA		KOG0022//Alcohol dehydrogenase, class III;	[ADH1_CHICK|diamond]Name=ADH1; RecName: Full=Alcohol dehydrogenase 1; Short=ADH-1; EC=1.1.1.1; AltName: Full=Alcohol dehydrogenase I;	GO:0005829//cytosol;GO:0004024//alcohol dehydrogenase activity, zinc-dependent;GO:0004745//retinol dehydrogenase activity;GO:0008270//zinc ion binding;GO:0006069//ethanol oxidation;GO:0042573//retinoic acid metabolic process;GO:0042572//retinol metabolic process;	K13951//alcohol dehydrogenase 1/7 [EC:1.1.1.1]+ko00010//Glycolysis / Gluconeogenesis+ko00071//Fatty acid degradation+ko00350//Tyrosine metabolism+ko00620//Pyruvate metabolism+ko00830//Retinol metabolism+ko00980//Metabolism of xenobiotics by cytochrome P450+ko00982//Drug metabolism - cytochrome P450+ko01100//Metabolic pathways;		>XP_013026303.1 PREDICTED: alcohol dehydrogenase 1 isoform X2 [Anser cygnoides domesticus]
106029569	6.78	10.85	7.75	6.33	9.79	7.12	6.26	8.39	4.77	9.27	XM_048047746.2,XM_066993896.1	mRNA	34997025	35110432	NC_089875.1	-	TTC27	7.75	6.26	6.78	10.85	7.12	9.27	9.79	4.77	6.33	0.817266	-0.128216	XM_013170857.1 PREDICTED: Anser cygnoides domesticus tetratricopeptide repeat domain 27 (TTC27), mRNA		KOG1128//Uncharacterized conserved protein, contains TPR repeats;	[TTC27_BOVIN|diamond]Name=TTC27; RecName: Full=Tetratricopeptide repeat protein 27; Short=TPR repeat protein 27;				>XP_035177812.1 tetratricopeptide repeat protein 27 isoform X1 [Oxyura jamaicensis]
106029570	32.5	40.91	34.9	32.13	36.8	19.88	29.86	32.91	27.32	37.6	TCONS_00073328,XM_066989331.1,XM_066989333.1,XM_066989332.1	mRNA	1376769	1401228	NW_027103067.1	-	LOC106029570	34.9	29.86	32.5	40.91	19.88	37.6	36.8	27.32	32.13	0.441899	-0.225106	XM_035572449.1 PREDICTED: Cygnus atratus RNA-binding protein 4B-like (LOC118261565), transcript variant X1, mRNA		KOG0109//RNA-binding protein LARK, contains RRM and retroviral-type Zn-finger domains;	[RBM4B_HUMAN|diamond]Name=RBM4B; Synonyms=RBM30; RecName: Full=RNA-binding protein 4B; AltName: Full=RNA-binding motif protein 30; AltName: Full=RNA-binding motif protein 4B; AltName: Full=RNA-binding protein 30;	GO:0005829//cytosol;GO:0016607//nuclear speck;GO:0005730//nucleolus;GO:0005654//nucleoplasm;GO:0032991//protein-containing complex;GO:0003729//mRNA binding;GO:0003723//RNA binding;GO:0008270//zinc ion binding;GO:0032922//circadian regulation of gene expression;GO:0007623//circadian rhythm;GO:0043153//entrainment of circadian clock by photoperiod;GO:0000398//mRNA splicing, via spliceosome;GO:00064…		RNA recognition motif. (a.k.a. RRM, RBD, or RNP domain)[TCONS_00073328]	>XP_035428349.1 LOW QUALITY PROTEIN: RNA-binding protein 4B-like [Cygnus atratus]
106029571	0	0	0	0.02	0.02	0.02	0	0	0	0	XM_066985161.1	mRNA	2827389	2834628	NC_089903.1	+	LOC106029571	0	0	0	0	0.02	0	0.02	0	0.02	0.956998	-0.525007	XM_013170859.1 PREDICTED: Anser cygnoides domesticus mucin-3B-like (LOC106029571), mRNA				GO:0016021//integral component of membrane;			>XP_038028026.1 mucin-3B-like [Anas platyrhynchos]
106029573	75.52	47	57.74	77.38	146.87	34.43	59	89.51	35.74	90.3	TCONS_00003857,TCONS_00003860,TCONS_00003859,TCONS_00003861,XM_066990680.1	mRNA	171535555	171538251	NC_089873.1	+	LOC106029573	57.74	59	75.52	47	34.43	90.3	146.87	35.74	77.38	0.68813	-0.320645	XM_040543724.1 PREDICTED: Cygnus olor guanylate-binding protein 1-like (LOC121063312), transcript variant X2, mRNA		KOG2037//Guanylate-binding protein;	[GBP3_HUMAN|diamond]Name=GBP3; RecName: Full=Guanylate-binding protein 3; EC=3.6.5.- {ECO:0000250|UniProtKB:P32455}; AltName: Full=GTP-binding protein 3; Short=GBP-3; AltName: Full=Guanine nucleotide-binding protein 3;	GO:0005737//cytoplasm;GO:0031410//cytoplasmic vesicle;GO:0005829//cytosol;GO:0000139//Golgi membrane;GO:0048471//perinuclear region of cytoplasm;GO:0005525//GTP binding;GO:0003924//GTPase activity;GO:0042802//identical protein binding;GO:0042803//protein homodimerization activity;GO:0071346//cellular response to interferon-gamma;GO:0071347//cellular response to interleukin-1;GO:0071356//cellular …	K20899//guanylate-binding protein 1/3/4/7+ko04621//NOD-like receptor signaling pathway;	Guanylate-binding protein, N-terminal domain[TCONS_00003857]	>XP_013052866.1 PREDICTED: guanylate-binding protein 3-like, partial [Anser cygnoides domesticus]
106029578	17.39	17.33	16.42	20.37	20.54	14.92	17.29	15.34	16.11	16.52	TCONS_00064069,TCONS_00064067,TCONS_00064068,XM_066984600.1	mRNA	3002041	3024674	NC_089901.1	-	SYMPK	16.42	17.29	17.39	17.33	14.92	16.52	20.54	16.11	20.37	0.679288	-0.107131	XM_033083979.1 PREDICTED: Catharus ustulatus symplekin (SYMPK), transcript variant X1, mRNA		KOG1895//mRNA cleavage and polyadenylation factor II complex, subunit PTA1;	[SYMPK_XENLA|diamond]Name=sympk; RecName: Full=Symplekin;	GO:0005737//cytoplasm;GO:0097165//nuclear stress granule;GO:0006397//mRNA processing;	K06100//symplekin+ko03015//mRNA surveillance pathway+ko04530//Tight junction;	Symplekin tight junction protein C terminal[TCONS_00064069]	>KAF1565642.1 Symplekin, partial [Eudyptes schlegeli]
106029579	13.66	15.49	19.49	20.5	28.37	17.38	19.57	14.75	12.67	17.15	XM_066985165.1	mRNA	3034621	3045050	NC_089903.1	+	MCM7	19.49	19.57	13.66	15.49	17.38	17.15	28.37	12.67	20.5	0.776472	-0.150504	XM_009474063.1 PREDICTED: Nipponia nippon minichromosome maintenance complex component 7 (MCM7), mRNA		KOG0482//DNA replication licensing factor, MCM7 component;	[MCM7_HUMAN|diamond]Name=MCM7; Synonyms=CDC47, MCM2; RecName: Full=DNA replication licensing factor MCM7; EC=3.6.4.12; AltName: Full=CDC47 homolog; AltName: Full=P1.1-MCM3;	GO:0000785//chromatin;GO:0000781//chromosome, telomeric region;GO:0071162//CMG complex;GO:0005829//cytosol;GO:0042555//MCM complex;GO:0016020//membrane;GO:0005654//nucleoplasm;GO:0005634//nucleus;GO:0005524//ATP binding;GO:0003678//DNA helicase activity;GO:0003688//DNA replication origin binding;GO:0016787//hydrolase activity;GO:0003697//single-stranded DNA binding;GO:0008283//cell proliferation;…	K02210//DNA replication licensing factor MCM7 [EC:5.6.2.3]+ko03030//DNA replication+ko04110//Cell cycle;		>KAF1605742.1 DNA replication licensing factor MCM7, partial [Eudyptes pachyrhynchus]
106029581	1.65	1.89	1.94	1.85	2.64	2.53	1.38	3.39	2.98	4.53	TCONS_00068386,XM_048056717.2,XM_066987082.1,XM_066987083.1,XM_066987081.1,XM_048056712.2,XM_066987078.1,XM_066987080.1,XM_066987084.1,XM_066987079.1	mRNA	705908	714888	NC_089910.1	-	LOC106029581	1.94	1.38	1.65	1.89	2.53	4.53	2.64	2.98	1.85	0.144166	0.658367	XM_035570830.1 PREDICTED: Cygnus atratus ATP-dependent RNA helicase DDX25-like (LOC118260508), transcript variant X2, mRNA		KOG0332//ATP-dependent RNA helicase;	[DDX25_RAT|diamond]Name=Ddx25; Synonyms=Grth; RecName: Full=ATP-dependent RNA helicase DDX25; EC=3.6.4.13; AltName: Full=DEAD box protein 25; AltName: Full=Gonadotropin-regulated testicular RNA helicase;	GO:0033391//chromatoid body;GO:0005737//cytoplasm;GO:0010494//cytoplasmic stress granule;GO:0005634//nucleus;GO:0005524//ATP binding;GO:0016887//ATPase activity;GO:0003723//RNA binding;GO:0003724//RNA helicase activity;GO:0006406//mRNA export from nucleus;GO:0007275//multicellular organism development;GO:0016973//poly(A)+ mRNA export from nucleus;GO:0006417//regulation of translation;GO:0007286//…		Helicase conserved C-terminal domain[TCONS_00068386]	>XP_035426722.1 ATP-dependent RNA helicase DDX25-like isoform X1 [Cygnus atratus] >XP_035426723.1 ATP-dependent RNA helicase DDX25-like isoform X1 [Cygnus atratus] >XP_035426725.1 ATP-dependent RNA helicase DDX25-like isoform X1 [Cygnus atratus] >XP_035426728.1 ATP-dependent RNA helicase DDX25-like isoform X1 [Cygnus atratus]
106029584	21.14	16.56	18.51	19.83	21.49	14.49	13.19	19.91	16.18	18.34	TCONS_00057165,TCONS_00057162,TCONS_00057153,TCONS_00057163,TCONS_00057151,TCONS_00057152,TCONS_00057164,XM_066981597.1,XM_066981596.1,XM_066981595.1,XM_066981590.1,XM_066981589.1,XM_066981593.1,XM_066981592.1,XM_066981598.1,XM_066981591.1,XM_066981594.1	mRNA	5940756	5958438	NC_089894.1	+	UBTF	18.51	13.19	21.14	16.56	14.49	18.34	21.49	16.18	19.83	0.44377	-0.17618	XM_040536650.1 PREDICTED: Cygnus olor upstream binding transcription factor (UBTF), transcript variant X11, mRNA	HMG	KOG0381//HMG box-containing protein;	[UBF1_HUMAN|diamond]Name=UBTF; Synonyms=UBF, UBF1; RecName: Full=Nucleolar transcription factor 1; AltName: Full=Autoantigen NOR-90; AltName: Full=Upstream-binding factor 1; Short=UBF-1;	GO:0001650//fibrillar center;GO:0005730//nucleolus;GO:0005654//nucleoplasm;GO:0005634//nucleus;GO:0003682//chromatin binding;GO:0003723//RNA binding;GO:0001165//RNA polymerase I upstream control element sequence-specific DNA binding;GO:0001164//RNA polymerase I CORE element sequence-specific DNA binding;GO:0001181//RNA polymerase I general transcription initiation factor activity;GO:0097110//scaf…		HMG (high mobility group) box 5[TCONS_00057165]	>XP_010559719.1 PREDICTED: nucleolar transcription factor 1 isoform X4 [Haliaeetus leucocephalus] >XP_040981111.1 nucleolar transcription factor 1 isoform X4 [Aquila chrysaetos chrysaetos]
106029586	12.1	14.06	11.54	7.31	10.36	16.27	11.24	17.96	11.87	11.46	TCONS_00019671,TCONS_00019678,TCONS_00019672,TCONS_00019681,XM_066993890.1,XM_066993888.1,XM_066993889.1,XM_066993882.1,XM_066993884.1,XM_066993887.1,XM_066993886.1,XM_066993883.1	mRNA	34741834	34943625	NC_089875.1	-	LTBP1	11.54	11.24	12.1	14.06	16.27	11.46	10.36	11.87	7.31	0.230955	0.404341	XM_013170886.1 PREDICTED: Anser cygnoides domesticus latent transforming growth factor beta binding protein 1 (LTBP1), transcript variant X2, mRNA		KOG1217//Fibrillins and related proteins containing Ca2+-binding EGF-like domains;	[LTBP1_RAT|diamond]Name=Ltbp1; RecName: Full=Latent-transforming growth factor beta-binding protein 1; Short=LTBP-1; AltName: Full=Transforming growth factor beta-1-binding protein 1; Short=TGF-beta-1-BP-1; AltName: Full=Transforming growth factor beta-1-masking protein large subunit; Flags: Precursor;	GO:0062023//collagen-containing extracellular matrix;GO:0005737//cytoplasm;GO:0030425//dendrite;GO:0031012//extracellular matrix;GO:0005576//extracellular region;GO:0038045//large latent transforming growth factor-beta complex;GO:0001527//microfibril;GO:0005739//mitochondrion;GO:0043025//neuronal cell body;GO:0048471//perinuclear region of cytoplasm;GO:0032991//protein-containing complex;GO:00055…	K19559//latent transforming growth factor beta binding protein 1+ko04350//TGF-beta signaling pathway;	Calcium-binding EGF domain[TCONS_00019671]	>XP_013026340.1 PREDICTED: latent-transforming growth factor beta-binding protein 1 isoform X2 [Anser cygnoides domesticus]
106029587	14.26	14.67	16.32	19.82	22.07	12.27	14.15	14.02	12.71	14.09	TCONS_00012643,XM_066991047.1,XM_066991046.1,XM_066991044.1,XM_066991043.1,XM_066991045.1	mRNA	508742	525607	NC_089874.1	-	SLC4A2	16.32	14.15	14.26	14.67	12.27	14.09	22.07	12.71	19.82	0.177303	-0.275924	XM_038173658.1 PREDICTED: Anas platyrhynchos solute carrier family 4 member 2 (SLC4A2), transcript variant X7, mRNA		KOG1172//Na+-independent Cl/HCO3 exchanger AE1 and related transporters (SLC4 family);	[B3A2_HUMAN|diamond]Name=SLC4A2; Synonyms=AE2, EPB3L1, HKB3, MPB3L; RecName: Full=Anion exchange protein 2; Short=AE 2; Short=Anion exchanger 2; AltName: Full=Non-erythroid band 3-like protein; Short=BND3L; AltName: Full=Solute carrier family 4 member 2;	GO:0016324//apical plasma membrane;GO:0016323//basolateral plasma membrane;GO:0005925//focal adhesion;GO:0016021//integral component of membrane;GO:0016020//membrane;GO:0005886//plasma membrane;GO:0008509//anion transmembrane transporter activity;GO:0015301//anion:anion antiporter activity;GO:0019899//enzyme binding;GO:0005452//inorganic anion exchanger activity;GO:0022857//transmembrane transpor…	K13855//solute carrier family 4 (anion exchanger), member 2+ko04970//Salivary secretion+ko04971//Gastric acid secretion+ko04972//Pancreatic secretion+ko04976//Bile secretion;	HCO3- transporter family[TCONS_00012643]	>XP_032038687.1 anion exchange protein 2 isoform X3 [Aythya fuligula]
106029592	2.52	9.17	2.82	12.95	3.12	1.97	5.11	11.21	4.3	1.56	TCONS_00067763,TCONS_00067759,TCONS_00067746,TCONS_00067762,TCONS_00067732,XM_066986724.1,XM_066986723.1,XM_066986722.1	mRNA	887419	984383	NC_089907.1	-	LOC106029592	2.82	5.11	2.52	9.17	1.97	1.56	3.12	4.3	12.95	0.885503	-0.293668	XM_035570487.1 PREDICTED: Cygnus atratus butyrophilin subfamily 1 member A1-like (LOC118260307), transcript variant X3, mRNA		KOG2177//Predicted E3 ubiquitin ligase;	[BT1A1_BOVIN|diamond]Name=BTN1A1; Synonyms=BTN; RecName: Full=Butyrophilin subfamily 1 member A1; Short=BT; Flags: Precursor;	GO:0009897//external side of plasma membrane;GO:0016021//integral component of membrane;GO:0005102//signaling receptor binding;GO:0001817//regulation of cytokine production;GO:0050852//T cell receptor signaling pathway;		SPRY-associated domain[TCONS_00067763]	>XP_035426380.1 butyrophilin subfamily 3 member A2-like isoform X3 [Cygnus atratus]
106029605	1.29	2.37	1.47	0.49	2.38	1.91	1.55	0.27	0.33	0.67	TCONS_00001867,TCONS_00001868,TCONS_00001869,TCONS_00001866,XM_066990311.1,XM_066990309.1,XM_066990313.1,XM_066990306.1,XM_066990310.1,XM_066990308.1,XM_066990307.1,XM_066990314.1,XM_066990312.1	mRNA	72828696	72874702	NC_089873.1	+	LOC106029605	1.47	1.55	1.29	2.37	1.91	0.67	2.38	0.33	0.49	0.622003	-0.534067	XM_021273786.3 PREDICTED: Anas platyrhynchos cysteine rich DPF motif domain containing 1 (CDPF1), transcript variant X1, mRNA		KOG4543//Uncharacterized conserved protein;	[PAR12_HUMAN|diamond]Name=PARP12 {ECO:0000303|PubMed:20106667, ECO:0000312|HGNC:HGNC:21919};+++Synonyms=ZC3HDC1; RecName: Full=Protein mono-ADP-ribosyltransferase PARP12 {ECO:0000305}; EC=2.4.2.- {ECO:0000269|PubMed:25043379}; AltName: Full=ADP-ribosyltransferase diphtheria toxin-like 12 {ECO:0000303|PubMed:20106667}; Short=ARTD12 {ECO:0000303|PubMed:20106667}; AltName: Full=Poly [ADP-ribose] pol…	GO:0005634//nucleus;GO:0046872//metal ion binding;GO:0003950//NAD+ ADP-ribosyltransferase activity;GO:1990404//protein ADP-ribosylase activity;GO:0003723//RNA binding;GO:0070213//protein auto-ADP-ribosylation;		Poly(ADP-ribose) polymerase catalytic domain[TCONS_00001867]	>XP_040420344.1 zinc finger CCCH-type antiviral protein 1-like isoform X2 [Cygnus olor]
106029608	0.31	0.41	0.35	0.39	0.72	0.09	0.28	0.28	0.19	0.37	XM_048053147.2,XM_048053146.2	mRNA	36713298	36723670	NC_089877.1	+	CLCF1	0.35	0.28	0.31	0.41	0.09	0.37	0.72	0.19	0.39	0.388763	-0.731455	XM_035329001.1 PREDICTED: Oxyura jamaicensis cardiotrophin like cytokine factor 1 (CLCF1), mRNA			[CLCF1_MOUSE|diamond]Name=Clcf1; Synonyms=Bsf3, Nnt1; RecName: Full=Cardiotrophin-like cytokine factor 1; AltName: Full=B-cell-stimulating factor 3; Short=BSF-3; AltName: Full=Novel neurotrophin-1; Short=NNT-1; Flags: Precursor;	GO:0097059//CNTFR-CLCF1 complex;GO:0097058//CRLF-CLCF1 complex;GO:0005576//extracellular region;GO:0005127//ciliary neurotrophic factor receptor binding;GO:0005125//cytokine activity;GO:0005102//signaling receptor binding;GO:0030183//B cell differentiation;GO:0007166//cell surface receptor signaling pathway;GO:2000672//negative regulation of motor neuron apoptotic process;GO:0043524//negative reg…	K05421//cardiotrophin-like cytokine factor 1+ko04060//Cytokine-cytokine receptor interaction;		>XP_035395347.1 cardiotrophin-like cytokine factor 1 [Cygnus atratus]
106029609	4.59	3.71	6.47	5.83	7.19	4.26	3.36	4.2	3.91	4.12	XM_066984136.1,XM_066984135.1	mRNA	2040347	2044444	NC_089899.1	+	RAB3A	6.47	3.36	4.59	3.71	4.26	4.12	7.19	3.91	5.83	0.224762	-0.389087	XM_040537593.1 PREDICTED: Cygnus olor RAB3A, member RAS oncogene family (RAB3A), mRNA		KOG0093//GTPase Rab3, small G protein superfamily;	[RAB3A_MOUSE|diamond]Name=Rab3a; RecName: Full=Ras-related protein Rab-3A;	GO:0001669//acrosomal vesicle;GO:0098993//anchored component of synaptic vesicle membrane;GO:0030424//axon;GO:0005829//cytosol;GO:0005768//endosome;GO:0043229//intracellular organelle;GO:0005764//lysosome;GO:0016020//membrane;GO:0048471//perinuclear region of cytoplasm;GO:0005886//plasma membrane;GO:0048786//presynaptic active zone;GO:0032991//protein-containing complex;GO:0030141//secretory gran…	K07882//Ras-related protein Rab-3A+ko04721//Synaptic vesicle cycle+ko04911//Insulin secretion;		>KFO77626.1 Ras-related protein Rab-3A, partial [Cuculus canorus] >NWH48991.1 RAB3A protein [Fregata magnificens] >NWI31203.1 RAB3A protein [Sula dactylatra] >NWI88971.1 RAB3A protein [Pitta sordida] >NWQ69712.1 RAB3A protein [Neopipo cinnamomea] >NWT85144.1 RAB3A protein [Lanius ludovicianus] >NWW37141.1 RAB3A protein [Panurus biarmicus] >NXF97528.1 RAB3A protein [Eubucco bourcierii] >NXH15730.1…
106029618	36.62	38.09	35.95	34.97	48.29	35.59	32.49	33.45	30.84	33.18	XM_066985572.1,XM_066985574.1,XM_066985573.1,XM_066985571.1	mRNA	1999737	2009823	NC_089904.1	+	CBX5	35.95	32.49	36.62	38.09	35.59	33.18	48.29	30.84	34.97	0.425304	-0.132038	XM_032204794.1 PREDICTED: Aythya fuligula chromobox 5 (CBX5), mRNA		KOG1911//Heterochromatin-associated protein HP1 and related CHROMO domain proteins;	[CBX5_MOUSE|diamond]Name=Cbx5; Synonyms=Hp1a; RecName: Full=Chromobox protein homolog 5; AltName: Full=Heterochromatin protein 1 homolog alpha; Short=HP1 alpha;	GO:0010369//chromocenter;GO:0000781//chromosome, telomeric region;GO:0000792//heterochromatin;GO:0000118//histone deacetylase complex;GO:0035097//histone methyltransferase complex;GO:0000776//kinetochore;GO:0005730//nucleolus;GO:0005654//nucleoplasm;GO:0005634//nucleus;GO:0005721//pericentric heterochromatin;GO:0016605//PML body;GO:0032991//protein-containing complex;GO:1990904//ribonucleoprotein…			>XP_032060685.1 chromobox protein homolog 5 [Aythya fuligula]
106029619	11.03	8.02	16.73	19.55	16.02	16.75	12.43	19.68	12.52	10.61	TCONS_00003569,TCONS_00003570,TCONS_00003572,TCONS_00003568,XM_066990463.1,XM_066990462.1,XM_066990461.1	mRNA	146284538	146323088	NC_089873.1	+	LOC106029619	16.73	12.43	11.03	8.02	16.75	10.61	16.02	12.52	19.55	0.927721	0.086675	XM_040550551.1 PREDICTED: Cygnus olor E3 SUMO-protein ligase RanBP2-like (LOC121065896), transcript variant X23, mRNA		KOG0864//Ran-binding protein RANBP1 and related RanBD domain proteins;	[RGPD3_HUMAN|diamond]Name=RGPD3; Synonyms=RGP3; RecName: Full=RanBP2-like and GRIP domain-containing protein 3;	GO:0005737//cytoplasm;GO:0005643//nuclear pore;GO:0006607//NLS-bearing protein import into nucleus;GO:0043547//positive regulation of GTPase activity;	K12172//E3 SUMO-protein ligase RanBP2 [EC:2.3.2.-]+ko03013//Nucleocytoplasmic transport;	RanBP1 domain[TCONS_00003569]	>XP_035414039.1 E3 SUMO-protein ligase RanBP2-like isoform X1 [Cygnus atratus]
106029620	5.27	5.51	4.87	6.53	5.51	5.37	4.16	5.15	4.9	4.94	TCONS_00004719,TCONS_00004717,TCONS_00004720,TCONS_00004715,TCONS_00004718,TCONS_00004716,XM_066990554.1	mRNA	203340	221563	NC_089873.1	-	ACR	4.87	4.16	5.27	5.51	5.37	4.94	5.51	4.9	6.53	0.776662	-0.0941883	XM_013199995.1 PREDICTED: Anser cygnoides domesticus acrosin (ACR), mRNA	zf-C2H2	KOG3867//Sulfatase;	[ARSA_MOUSE|diamond]Name=Arsa; Synonyms=As2; RecName: Full=Arylsulfatase A; Short=ASA; EC=3.1.6.8 {ECO:0000269|PubMed:24294900}; AltName: Full=Cerebroside-sulfatase; Flags: Precursor;	GO:0001669//acrosomal vesicle;GO:0005737//cytoplasm;GO:0005783//endoplasmic reticulum;GO:0005768//endosome;GO:0005615//extracellular space;GO:0031232//extrinsic component of external side of plasma membrane;GO:0016021//integral component of membrane;GO:0005764//lysosome;GO:0005886//plasma membrane;GO:0004065//arylsulfatase activity;GO:0005509//calcium ion binding;GO:0004098//cerebroside-sulfatase…	K01134//arylsulfatase A [EC:3.1.6.8]+ko00600//Sphingolipid metabolism+ko01100//Metabolic pathways+ko04142//Lysosome;	Sulfatase[TCONS_00004719]	>XP_032063558.1 arylsulfatase A [Aythya fuligula]
106029621	2.62	2.82	2.46	4.37	3.48	3	2.32	2.31	3.4	1.41	TCONS_00062143,TCONS_00062141,XM_066983703.1,XM_066983706.1,XM_066983705.1,XM_066983702.1	mRNA	2028370	2038723	NC_089899.1	+	PDE4C	2.46	2.32	2.62	2.82	3	1.41	3.48	3.4	4.37	0.772115	-0.222633	XM_027472375.2 PREDICTED: Anas platyrhynchos phosphodiesterase 4C (PDE4C), transcript variant X4, mRNA		KOG3689//Cyclic nucleotide phosphodiesterase;	[PDE4D_RAT|diamond]Name=Pde4d; RecName: Full=cAMP-specific 3',5'-cyclic phosphodiesterase 4D; EC=3.1.4.53; AltName: Full=DPDE3;	GO:0016324//apical plasma membrane;GO:0034704//calcium channel complex;GO:0005813//centrosome;GO:0005829//cytosol;GO:0005794//Golgi apparatus;GO:0030016//myofibril;GO:0005634//nucleus;GO:0048471//perinuclear region of cytoplasm;GO:0005886//plasma membrane;GO:0032991//protein-containing complex;GO:0005891//voltage-gated calcium channel complex;GO:0004115//3',5'-cyclic-AMP phosphodiesterase activit…	K13293//cAMP-specific phosphodiesterase 4 [EC:3.1.4.53]+ko00230//Purine metabolism+ko01100//Metabolic pathways+ko04024//cAMP signaling pathway+ko04928//Parathyroid hormone synthesis, secretion and action;	3'5'-cyclic nucleotide phosphodiesterase[TCONS_00062143]	>XP_027328176.2 cAMP-specific 3',5'-cyclic phosphodiesterase 4C isoform X4 [Anas platyrhynchos]
106029622	0	0	0	0	0.04	0	0	0	0.02	0	XM_066996572.1	mRNA	66211797	66263352	NC_089876.1	-	LOC106029622	0	0	0	0	0	0	0.04	0.02	0	0.940087	-0.952727	XM_027456671.2 PREDICTED: Anas platyrhynchos maestro heat-like repeat-containing protein family member 2B (LOC106020696), mRNA							>XP_027312472.2 maestro heat-like repeat-containing protein family member 2B [Anas platyrhynchos]
106029623	3.06	1.21	1.78	0.76	2.76	2.92	1.76	3.75	1.81	5.11	TCONS_00067543,TCONS_00067544,TCONS_00067908,XM_048055391.2	mRNA	1513386	1659324	NC_089907.1	+	LOC106029623	1.78	1.76	3.06	1.21	2.92	5.11	2.76	1.81	0.76	0.281223	0.768068	XM_005018305.5 PREDICTED: Anas platyrhynchos E3 ubiquitin-protein ligase TRIM39-like (LOC101805457), mRNA		KOG2177//Predicted E3 ubiquitin ligase;	[TRI39_RAT|diamond]Name=Trim39; Synonyms=Rnf23; RecName: Full=E3 ubiquitin-protein ligase TRIM39; EC=2.3.2.27; AltName: Full=RING finger protein 23; AltName: Full=RING-type E3 ubiquitin transferase TRIM39 {ECO:0000305}; AltName: Full=Tripartite motif-containing protein 39;	GO:0005737//cytoplasm;GO:0005829//cytosol;GO:0005739//mitochondrion;GO:0005634//nucleus;GO:0042802//identical protein binding;GO:0061630//ubiquitin protein ligase activity;GO:0008270//zinc ion binding;GO:0006915//apoptotic process;GO:0045087//innate immune response;GO:0007095//mitotic G2 DNA damage checkpoint;GO:0043124//negative regulation of I-kappaB kinase/NF-kappaB signaling;GO:0032435//negat…		SPRY-associated domain[TCONS_00067543]	>XP_005018362.3 E3 ubiquitin-protein ligase TRIM39-like [Anas platyrhynchos]
106029627	0	0	0	0	0	0	0.01	0	0	0	XM_066996152.1,XM_066996153.1,XM_066996151.1,XM_066996150.1	mRNA	53891621	53910096	NC_089876.1	+	LOC106029627	0	0.01	0	0	0	0	0	0	0	0.956998	0.629132	XM_035554391.1 PREDICTED: Cygnus atratus maestro heat-like repeat-containing protein family member 2B (LOC118251812), mRNA		KOG2032//Uncharacterized conserved protein;					>XP_032042238.1 maestro heat-like repeat-containing protein family member 2B [Aythya fuligula]
106029631	0	0	0	0	0	0.04	0	0	0	0	XM_048054951.2	mRNA	103504621	103509754	NC_089873.1	+	LOC106029631	0	0	0	0	0.04	0	0	0	0	0.956998	0.629132	NM_001319966.1 Anas platyrhynchos trypsin I-P1 precursor (LOC101792988), mRNA >KP876029.1 Anas platyrhynchos trypsin-I mRNA, complete cds		KOG3627//Trypsin;	[TRY1_CHICK|diamond]No_INFO RecName: Full=Trypsin I-P1; EC=3.4.21.4; Flags: Precursor;	GO:0005615//extracellular space;GO:0046872//metal ion binding;GO:0004252//serine-type endopeptidase activity;GO:0007586//digestion;GO:0006508//proteolysis;	K01312//trypsin [EC:3.4.21.4]+ko04080//Neuroactive ligand-receptor interaction+ko04972//Pancreatic secretion+ko04974//Protein digestion and absorption;		>XP_035401493.1 trypsin I-P1 [Cygnus atratus]
106029639	0.21	0.13	0.57	0.59	0.21	0.3	0.29	1.64	0.5	0.25	TCONS_00066348,XM_066985896.1,XM_048049212.2,XM_048049213.2,XM_066985897.1	mRNA	3415479	3434405	NC_089905.1	+	LOC106029639	0.57	0.29	0.21	0.13	0.3	0.25	0.21	0.5	0.59	0.368615	0.85425	XM_032204258.1 PREDICTED: Aythya fuligula EF-hand calcium-binding domain-containing protein 12-like (LOC116499506), mRNA		KOG0017//FOG: Transposon-encoded proteins with TYA, reverse transcriptase, integrase domains in various combinations;	[EFC12_MACFA|diamond]Name=EFCAB12; ORFNames=QtsA-20224; RecName: Full=EF-hand calcium-binding domain-containing protein 12;	GO:0005509//calcium ion binding;	K13912//deleted in malignant brain tumors 1 protein+ko04970//Salivary secretion;	Domain of unknown function (DUF4496)[TCONS_00066348]	>XP_032060149.1 EF-hand calcium-binding domain-containing protein 12-like [Aythya fuligula]
106029641	6.78	11.17	6.98	11.56	11.47	11.57	11.52	7.28	6.22	7.14	TCONS_00071642,TCONS_00071643,TCONS_00071638,XM_048051104.2,XM_048051102.2,XM_048051101.2,XM_048051103.2	mRNA	23793043	23806453	NC_089912.1	-	RIOK2	6.98	11.52	6.78	11.17	11.57	7.14	11.47	6.22	11.56	0.970323	-0.032526	XM_035564218.1 PREDICTED: Cygnus atratus RIO kinase 2 (RIOK2), mRNA		KOG2268//Serine/threonine protein kinase;	[RIOK2_HUMAN|diamond]Name=RIOK2 {ECO:0000312|HGNC:HGNC:18999};+++Synonyms=RIO2 {ECO:0000303|PubMed:21880710}; RecName: Full=Serine/threonine-protein kinase RIO2; EC=2.7.11.1 {ECO:0000269|PubMed:19564402, ECO:0000269|PubMed:21880710}; AltName: Full=RIO kinase 2;	GO:0005737//cytoplasm;GO:0005829//cytosol;GO:0005654//nucleoplasm;GO:0005634//nucleus;GO:0030688//preribosome, small subunit precursor;GO:0005524//ATP binding;GO:0046872//metal ion binding;GO:0004672//protein kinase activity;GO:0007049//cell cycle;GO:0030490//maturation of SSU-rRNA;GO:2000208//positive regulation of ribosomal small subunit export from nucleus;GO:2000234//positive regulation of rR…	K07179//RIO kinase 2 [EC:2.7.11.1]+ko03008//Ribosome biogenesis in eukaryotes;	NAD-dependent DNA ligase C4 zinc finger domain[TCONS_00071642]	>XP_040397301.1 serine/threonine-protein kinase RIO2 isoform X4 [Cygnus olor]
106029648	2.76	2.75	3.1	3.27	3.88	2.62	2.15	2.66	2.45	3.04	XM_066984099.1	mRNA	142690688	142730978	NC_089873.1	-	LONRF2	3.1	2.15	2.76	2.75	2.62	3.04	3.88	2.45	3.27	0.315158	-0.192347	NM_001389460.1 Gallus gallus LON peptidase N-terminal domain and ring finger 2 (LONRF2), mRNA.		KOG4159//Predicted E3 ubiquitin ligase;	[LONF2_HUMAN|diamond]Name=LONRF2; Synonyms=RNF192; RecName: Full=LON peptidase N-terminal domain and RING finger protein 2; AltName: Full=Neuroblastoma apoptosis-related protease; AltName: Full=RING finger protein 192;	GO:0046872//metal ion binding;			>XP_027301952.2 LON peptidase N-terminal domain and RING finger protein 2 [Anas platyrhynchos]
106029654	0	0	0	0	0	0	0.04	0	0	0	XM_013170934.3	mRNA	1673936	1675864	NC_089900.1	+	LOC106029654	0	0.04	0	0	0	0	0	0	0			XM_013170934.1 PREDICTED: Anser cygnoides domesticus olfactory receptor 6M1-like (LOC106029654), mRNA			[OR6M1_HUMAN|diamond]Name=OR6M1; RecName: Full=Olfactory receptor 6M1; AltName: Full=Olfactory receptor OR11-271;	GO:0016021//integral component of membrane;GO:0005886//plasma membrane;GO:0004930//G protein-coupled receptor activity;GO:0004984//olfactory receptor activity;	K04257//olfactory receptor+ko04740//Olfactory transduction;		>XP_013026388.1 PREDICTED: olfactory receptor 6M1-like [Anser cygnoides domesticus]
106029655	1.28	0.87	1.34	2.06	0.24	0.61	1.15	0.96	1.16	0.3	XM_066985152.1	mRNA	3003928	3026342	NC_089903.1	+	STAG3	1.34	1.15	1.28	0.87	0.61	0.3	0.24	1.16	2.06	0.792563	-0.40511	XM_035314234.1 PREDICTED: Oxyura jamaicensis cohesin subunit SA-3-like (LOC118159669), partial mRNA		KOG2011//Sister chromatid cohesion complex Cohesin, subunit STAG/IRR1/SCC3;	[STAG3_HUMAN|diamond]Name=STAG3; RecName: Full=Cohesin subunit SA-3; AltName: Full=SCC3 homolog 3; AltName: Full=Stromal antigen 3; AltName: Full=Stromalin-3;	GO:0000785//chromatin;GO:0000775//chromosome, centromeric region;GO:0008278//cohesin complex;GO:0005615//extracellular space;GO:0030893//meiotic cohesin complex;GO:0005730//nucleolus;GO:0005654//nucleoplasm;GO:0005634//nucleus;GO:0000795//synaptonemal complex;GO:0003682//chromatin binding;GO:0007062//sister chromatid cohesion;GO:0007130//synaptonemal complex assembly;	K13055//cohesin complex subunit SA-3+ko04114//Oocyte meiosis;		>XP_010569714.1 PREDICTED: cohesin subunit SA-3 [Haliaeetus leucocephalus]
106029657	4.33	5.33	1.06	4.3	0.88	0.55	1.13	2.98	2.42	3.64	TCONS_00067478,XM_048055656.2,XM_048055658.2,XM_048055659.2,XM_048055657.2	mRNA	1210424	1226417	NC_089907.1	+	LOC106029657	1.06	1.13	4.33	5.33	0.55	3.64	0.88	2.42	4.3	0.693369	-0.456772	XM_013202311.1 PREDICTED: Anser cygnoides domesticus butyrophilin subfamily 1 member A1-like (LOC106049879), mRNA		KOG2177//Predicted E3 ubiquitin ligase;	[BT1A1_MOUSE|diamond]Name=Btn1a1; Synonyms=Btn; RecName: Full=Butyrophilin subfamily 1 member A1; Short=BT; Flags: Precursor;	GO:0009897//external side of plasma membrane;GO:0016021//integral component of membrane;GO:0005102//signaling receptor binding;GO:0001817//regulation of cytokine production;GO:0050852//T cell receptor signaling pathway;		SPRY domain[TCONS_00067478]	>XP_013057765.1 PREDICTED: butyrophilin subfamily 1 member A1-like [Anser cygnoides domesticus]
106029666	2.52	2.47	2.73	1.77	1.64	2.5	3.49	2.2	2.31	2.37	TCONS_00055784,XM_066980681.1,XM_066980678.1,XM_048054093.2,XM_066980680.1,XM_066980679.1,XM_066980682.1	mRNA	4628969	4654603	NC_089892.1	-	LOC106029666	2.73	3.49	2.52	2.47	2.5	2.37	1.64	2.31	1.77	0.612835	0.254258	XM_035312569.1 PREDICTED: Oxyura jamaicensis carboxyl ester lipase (CEL), mRNA		KOG1516//Carboxylesterase and related proteins;	[CEL_BOVIN|diamond]Name=CEL; RecName: Full=Bile salt-activated lipase; Short=BAL; EC=3.1.1.13 {ECO:0000250|UniProtKB:P19835}; EC=3.1.1.3 {ECO:0000250|UniProtKB:P19835}; EC=3.1.1.6 {ECO:0000269|PubMed:10220579}; AltName: Full=Bile salt-stimulated lipase; Short=BSSL; AltName: Full=Carboxyl ester lipase; AltName: Full=Cholesterol esterase; AltName: Full=Pancreatic lysophospholipase; AltName: Full=St…	GO:0005737//cytoplasm;GO:0005576//extracellular region;GO:0008126//acetylesterase activity;GO:0004771//sterol esterase activity;GO:0004806//triglyceride lipase activity;GO:0016042//lipid catabolic process;	K12298//bile salt-stimulated lipase [EC:3.1.1.3 3.1.1.13]+ko00100//Steroid biosynthesis+ko00561//Glycerolipid metabolism+ko01100//Metabolic pathways+ko04972//Pancreatic secretion+ko04975//Fat digestion and absorption;	Carboxylesterase family[TCONS_00055784]	>XP_032056405.1 bile salt-activated lipase [Aythya fuligula]
106029670	17.56	18.46	19.13	20.95	13.34	18.46	15.51	23.56	14.22	18.84	TCONS_00019667,TCONS_00019668,XM_013170958.3,XM_013170948.3,XM_013170953.3	mRNA	34667356	34715903	NC_089875.1	-	RASGRP3	19.13	15.51	17.56	18.46	18.46	18.84	13.34	14.22	20.95	0.906678	0.0750332	XM_013170948.1 PREDICTED: Anser cygnoides domesticus RAS guanyl releasing protein 3 (calcium and DAG-regulated) (RASGRP3), transcript variant X1, mRNA		KOG3417//Ras1 guanine nucleotide exchange factor;	[GRP3_HUMAN|diamond]Name=RASGRP3; Synonyms=GRP3, KIAA0846; RecName: Full=Ras guanyl-releasing protein 3; AltName: Full=Calcium and DAG-regulated guanine nucleotide exchange factor III; AltName: Full=Guanine nucleotide exchange factor for Rap1;	GO:0032045//guanyl-nucleotide exchange factor complex;GO:0005887//integral component of plasma membrane;GO:0048471//perinuclear region of cytoplasm;GO:0005886//plasma membrane;GO:0005509//calcium ion binding;GO:0019992//diacylglycerol binding;GO:0005096//GTPase activator activity;GO:0005085//guanyl-nucleotide exchange factor activity;GO:0019900//kinase binding;GO:0031267//small GTPase binding;GO:…	K12362//RAS guanyl-releasing protein 3+ko04010//MAPK signaling pathway+ko04014//Ras signaling pathway+ko04015//Rap1 signaling pathway+ko04662//B cell receptor signaling pathway;	RasGEF domain[TCONS_00019667]	>XP_013026402.1 PREDICTED: ras guanyl-releasing protein 3 isoform X1 [Anser cygnoides domesticus] >XP_013026407.1 PREDICTED: ras guanyl-releasing protein 3 isoform X1 [Anser cygnoides domesticus]
106029677	8.56	15.18	16.91	19.57	8.76	14.46	14.48	6.66	6.61	11.25	TCONS_00044648,TCONS_00044644,TCONS_00044646,TCONS_00044649,TCONS_00044645,TCONS_00044650,TCONS_00044647,TCONS_00044654,XM_067004917.1,XM_067004919.1,XM_067004914.1,XM_067004915.1,XM_067004918.1,XM_067004916.1	mRNA	6454764	6495112	NC_089885.1	+	LOC106029677	16.91	14.48	8.56	15.18	14.46	11.25	8.76	6.61	19.57	0.724047	-0.311088	XM_035541405.1 PREDICTED: Cygnus atratus hepatocyte cell adhesion molecule-like (LOC118245329), transcript variant X1, mRNA				GO:0016021//integral component of membrane;		Immunoglobulin I-set domain[TCONS_00044648]	>XP_040428271.1 hepatocyte cell adhesion molecule-like isoform X2 [Cygnus olor] >XP_040428273.1 hepatocyte cell adhesion molecule-like isoform X2 [Cygnus olor] >XP_040428274.1 hepatocyte cell adhesion molecule-like isoform X2 [Cygnus olor] >XP_040428275.1 hepatocyte cell adhesion molecule-like isoform X2 [Cygnus olor] >XP_040428276.1 hepatocyte cell adhesion molecule-like isoform X2 [Cygnus olor]…
106029682	0	0.12	0.13	0	0	0.37	0	0	0	0.25	XM_066991001.1	mRNA	62076674	62077577	NC_089874.1	+	LOC106029682	0.13	0	0	0.12	0.37	0.25	0	0	0	0.839736	1.31521	XM_035552455.1 PREDICTED: Cygnus atratus uncharacterized LOC118250889 (LOC118250889), mRNA			[TRGV9_HUMAN|diamond]Name=TRGV9 {ECO:0000303|Ref.3};+++Synonyms=TCRGV9 {ECO:0000312|HGNC:HGNC:12295}; RecName: Full=T cell receptor gamma variable 9 {ECO:0000303|Ref.3}; Flags: Precursor;	GO:0009897//external side of plasma membrane;GO:0005887//integral component of plasma membrane;GO:0042101//T cell receptor complex;GO:0042287//MHC protein binding;GO:0042605//peptide antigen binding;GO:0002250//adaptive immune response;GO:0045087//innate immune response;			>XP_040405503.1 uncharacterized protein LOC121066153 [Cygnus olor]
106029684	114.69	184.68	166.96	166.11	56.1	125.94	191.15	241.14	106.31	95.75	XM_048056790.2	mRNA	2339498	2345307	NC_089903.1	-	LOC106029684	166.96	191.15	114.69	184.68	125.94	95.75	56.1	106.31	166.11	0.860926	0.201373	XM_013202322.1 PREDICTED: Anser cygnoides domesticus uncharacterized LOC106049890 (LOC106049890), mRNA					K14530//ribonucleases P/MRP protein subunit RPP40 [EC:3.1.26.5]+ko03008//Ribosome biogenesis in eukaryotes;		>XP_040399335.1 uncharacterized protein LOC121063065 [Cygnus olor]
106029685	24.27	23.04	28.42	5.03	8.92	13.54	35.34	29.67	29.55	19.13	TCONS_00023340,XM_048066504.2	mRNA	73200410	73219078	NC_089876.1	+	LOC106029685	28.42	35.34	24.27	23.04	13.54	19.13	8.92	29.55	5.03	0.532745	0.594312	XM_035542156.1 PREDICTED: Cygnus atratus alcohol dehydrogenase 1-like (LOC118245725), transcript variant X1, mRNA		KOG0022//Alcohol dehydrogenase, class III;	[ADH1_COLLI|diamond]Name=ADH1 {ECO:0000250|UniProtKB:P80338}; RecName: Full=Alcohol dehydrogenase 1 {ECO:0000250|UniProtKB:P80338}; EC=1.1.1.1; AltName: Full=Alcohol dehydrogenase I {ECO:0000250|UniProtKB:P80338};	GO:0005737//cytoplasm;GO:0004022//alcohol dehydrogenase (NAD) activity;GO:0008270//zinc ion binding;	K13951//alcohol dehydrogenase 1/7 [EC:1.1.1.1]+ko00010//Glycolysis / Gluconeogenesis+ko00071//Fatty acid degradation+ko00350//Tyrosine metabolism+ko00620//Pyruvate metabolism+ko00830//Retinol metabolism+ko00980//Metabolism of xenobiotics by cytochrome P450+ko00982//Drug metabolism - cytochrome P450+ko01100//Metabolic pathways;	Zinc-binding dehydrogenase[TCONS_00023340]	>XP_040412149.1 alcohol dehydrogenase 1-like [Cygnus olor] >XP_040412151.1 alcohol dehydrogenase 1-like [Cygnus olor]
106029692	0.54	0.89	0.55	0.63	0.8	1.05	1.06	1	1.1	0.98	XM_066980334.1	mRNA	3121224	3152187	NC_089891.1	+	HS3ST3A1	0.55	1.06	0.54	0.89	1.05	0.98	0.8	1.1	0.63	0.00766044	0.709858	XM_035342292.1 PREDICTED: Oxyura jamaicensis heparan sulfate-glucosamine 3-sulfotransferase 3A1 (HS3ST3A1), mRNA		KOG3704//Heparan sulfate D-glucosaminyl 3-O-sulfotransferase;	[HS3SA_HUMAN|diamond]Name=HS3ST3A1; Synonyms=3OST3A1, HS3ST3A; ORFNames=UNQ2551/PRO6180; RecName: Full=Heparan sulfate glucosamine 3-O-sulfotransferase 3A1; EC=2.8.2.30; AltName: Full=Heparan sulfate D-glucosaminyl 3-O-sulfotransferase 3A1; Short=3-OST-3A; Short=Heparan sulfate 3-O-sulfotransferase 3A1; Short=h3-OST-3A;	GO:0000139//Golgi membrane;GO:0016021//integral component of membrane;GO:0008467//[heparan sulfate]-glucosamine 3-sulfotransferase 1 activity;GO:0033872//[heparan sulfate]-glucosamine 3-sulfotransferase 3 activity;GO:0008146//sulfotransferase activity;GO:0006024//glycosaminoglycan biosynthetic process;	K07809//[heparan sulfate]-glucosamine 3-sulfotransferase 3 [EC:2.8.2.30]+ko00534//Glycosaminoglycan biosynthesis - heparan sulfate / heparin;		>XP_032055564.1 heparan sulfate glucosamine 3-O-sulfotransferase 3A1 [Aythya fuligula]
106029695	18.62	20.53	15.61	13.26	20.75	15.43	15.53	19.16	13.8	21.41	XM_066993881.1,XM_066993880.1	mRNA	34642922	34659163	NC_089875.1	+	FAM98A	15.61	15.53	18.62	20.53	15.43	21.41	20.75	13.8	13.26	0.956998	0.0323757	XM_013170967.1 PREDICTED: Anser cygnoides domesticus family with sequence similarity 98, member A (FAM98A), transcript variant X1, mRNA		KOG3973//Uncharacterized conserved glycine-rich protein;	[FA98A_HUMAN|diamond]Name=FAM98A {ECO:0000312|HGNC:HGNC:24520}; RecName: Full=Protein FAM98A {ECO:0000305};	GO:0072669//tRNA-splicing ligase complex;GO:0008276//protein methyltransferase activity;GO:0003723//RNA binding;GO:0032418//lysosome localization;GO:0008284//positive regulation of cell proliferation;GO:0010628//positive regulation of gene expression;GO:1900029//positive regulation of ruffle assembly;GO:0006479//protein methylation;			>XP_013026421.1 PREDICTED: protein FAM98A isoform X1 [Anser cygnoides domesticus]
106029696	0.31	0.38	0.55	0	0.6	0.79	0.3	0.78	0.38	1.09	XM_066992328.1	mRNA	68704746	68708320	NC_089874.1	+	LOC106029696	0.55	0.3	0.31	0.38	0.79	1.09	0.6	0.38	0	0.420769	0.983182	XM_038172677.1 PREDICTED: Anas platyrhynchos C-C chemokine receptor type 8-like (LOC119715367), mRNA		KOG3656//FOG: 7 transmembrane receptor;	[CCR4_HUMAN|diamond]Name=CCR4; Synonyms=CMKBR4; RecName: Full=C-C chemokine receptor type 4; Short=C-C CKR-4; Short=CC-CKR-4; Short=CCR-4; Short=CCR4; AltName: Full=K5-5; AltName: CD_antigen=CD194;	GO:0009897//external side of plasma membrane;GO:0005887//integral component of plasma membrane;GO:0043025//neuronal cell body;GO:0005886//plasma membrane;GO:0019957//C-C chemokine binding;GO:0016493//C-C chemokine receptor activity;GO:0004950//chemokine receptor activity;GO:0019722//calcium-mediated signaling;GO:0060326//cell chemotaxis;GO:0006935//chemotaxis;GO:0007186//G protein-coupled recepto…	K04183//C-C chemokine receptor type 8+ko04060//Cytokine-cytokine receptor interaction+ko04061//Viral protein interaction with cytokine and cytokine receptor+ko04062//Chemokine signaling pathway;		>XP_040402799.1 C-C chemokine receptor type 8-like [Cygnus olor]
106029697	0	0.03	0	0	0	0	0	0	0	0	XM_066984671.1,XM_066984672.1	mRNA	3688438	3698355	NC_089901.1	+	SLC8A2	0	0	0	0.03	0	0	0	0	0	0.956998	-0.52501	XM_014961728.1 PREDICTED: Calidris pugnax solute carrier family 8 (sodium/calcium exchanger), member 2 (SLC8A2), transcript variant X1, mRNA		KOG1306//Ca2+/Na+ exchanger NCX1 and related proteins;	[NAC2_RAT|diamond]Name=Slc8a2; Synonyms=Ncx2; RecName: Full=Sodium/calcium exchanger 2; AltName: Full=Na(+)/Ca(2+)-exchange protein 2; AltName: Full=Solute carrier family 8 member 2; Flags: Precursor;	GO:0030424//axon;GO:0043679//axon terminus;GO:0016323//basolateral plasma membrane;GO:0042995//cell projection;GO:0030425//dendrite;GO:0043197//dendritic spine;GO:0032592//integral component of mitochondrial membrane;GO:0005887//integral component of plasma membrane;GO:0099055//integral component of postsynaptic membrane;GO:0016020//membrane;GO:0005874//microtubule;GO:0005739//mitochondrion;GO:00…	K05849//solute carrier family 8 (sodium/calcium exchanger)+ko04020//Calcium signaling pathway+ko04022//cGMP-PKG signaling pathway+ko04260//Cardiac muscle contraction+ko04261//Adrenergic signaling in cardiomyocytes+ko04371//Apelin signaling pathway+ko04740//Olfactory transduction+ko04961//Endocrine and other factor-regulated calcium reabsorption+ko04974//Protein digestion and absorption+ko04978//M…		>KAF1604914.1 Sodium/calcium exchanger 2, partial [Eudyptes pachyrhynchus]
106029707	7.47	20.07	6.97	4.94	10.59	8.58	10.14	5.95	10.47	6.06	XM_013170976.3	mRNA	36224159	36225249	NC_089877.1	-	GPX2	6.97	10.14	7.47	20.07	8.58	6.06	10.59	10.47	4.94	0.902938	-0.167688	XM_035311568.1 PREDICTED: Oxyura jamaicensis glutathione peroxidase 2-like (LOC118157302), mRNA		KOG1651//Glutathione peroxidase;	[GPX2_HUMAN|diamond]Name=GPX2; RecName: Full=Glutathione peroxidase 2; Short=GPx-2; Short=GSHPx-2; EC=1.11.1.9; AltName: Full=Gastrointestinal glutathione peroxidase; AltName: Full=Glutathione peroxidase-gastrointestinal; Short=GPx-GI; Short=GSHPx-GI; AltName: Full=Glutathione peroxidase-related protein 2; Short=GPRP-2;	GO:0005737//cytoplasm;GO:0005829//cytosol;GO:0009055//electron transfer activity;GO:0004602//glutathione peroxidase activity;GO:0004601//peroxidase activity;GO:0034599//cellular response to oxidative stress;	K00432//glutathione peroxidase [EC:1.11.1.9]+ko00480//Glutathione metabolism+ko00590//Arachidonic acid metabolism+ko01100//Metabolic pathways+ko04918//Thyroid hormone synthesis;		>XP_035167459.1 glutathione peroxidase 2-like [Oxyura jamaicensis] >XP_035167471.1 glutathione peroxidase 2-like [Oxyura jamaicensis] >XP_035169885.1 glutathione peroxidase 2-like [Oxyura jamaicensis]
106029710	94.86	96.39	90.32	76.81	89.86	92.49	97.66	95.82	89.75	117.66	XM_048069284.2	mRNA	20169390	20173674	NC_089879.1	-	NDUFB8	90.32	97.66	94.86	96.39	92.49	117.66	89.86	89.75	76.81	0.186406	0.219647	XM_013170997.1 PREDICTED: Anser cygnoides domesticus NADH dehydrogenase (ubiquinone) 1 beta subcomplex, 8, 19kDa (NDUFB8), mRNA		KOG4040//NADH:ubiquinone oxidoreductase, NDUFB8/ASHI subunit;	[NDUB8_BOVIN|diamond]Name=NDUFB8; RecName: Full=NADH dehydrogenase [ubiquinone] 1 beta subcomplex subunit 8, mitochondrial; AltName: Full=Complex I-ASHI; Short=CI-ASHI; AltName: Full=NADH-ubiquinone oxidoreductase ASHI subunit; Flags: Precursor;	GO:0016021//integral component of membrane;GO:0005747//mitochondrial respiratory chain complex I;GO:0008137//NADH dehydrogenase (ubiquinone) activity;GO:0006120//mitochondrial electron transport, NADH to ubiquinone;GO:0032981//mitochondrial respiratory chain complex I assembly;	K03964//NADH dehydrogenase (ubiquinone) 1 beta subcomplex subunit 8+ko00190//Oxidative phosphorylation+ko01100//Metabolic pathways+ko04714//Thermogenesis+ko04723//Retrograde endocannabinoid signaling;		>XP_040418672.1 NADH dehydrogenase [ubiquinone] 1 beta subcomplex subunit 8, mitochondrial [Cygnus olor]
106029711	7.66	6.73	7.45	7.19	8.69	7.85	7.04	7.84	7.26	7.84	TCONS_00016620,TCONS_00016621,XM_066993858.1	mRNA	34608995	34640274	NC_089875.1	+	ZNF318	7.45	7.04	7.66	6.73	7.85	7.84	8.69	7.26	7.19	0.510827	0.0969654	XM_013170981.1 PREDICTED: Anser cygnoides domesticus zinc finger protein 318 (ZNF318), transcript variant X1, mRNA			[ZN318_HUMAN|diamond]Name=ZNF318; ORFNames=HRIHFB2436; RecName: Full=Zinc finger protein 318; AltName: Full=Endocrine regulatory protein;	GO:0005829//cytosol;GO:0005654//nucleoplasm;GO:0003676//nucleic acid binding;GO:0042803//protein homodimerization activity;GO:0008270//zinc ion binding;GO:0051321//meiotic cell cycle;GO:0045892//negative regulation of transcription, DNA-templated;GO:0045893//positive regulation of transcription, DNA-templated;		Zinc-finger double-stranded RNA-binding[TCONS_00016620]	>XP_013026435.1 PREDICTED: zinc finger protein 318 [Anser cygnoides domesticus]
106029715	0	0	0	0	0	0	0.14	0.14	0	0	XM_066983300.1	mRNA	2110406	2114065	NC_089898.1	+	FGF17	0	0.14	0	0	0	0	0	0	0	0.917621	1.2062	XM_026081840.1 PREDICTED: Apteryx rowi fibroblast growth factor 17 (FGF17), transcript variant X2, mRNA		KOG3885//Fibroblast growth factor;	[FGF17_MOUSE|diamond]Name=Fgf17; RecName: Full=Fibroblast growth factor 17; Short=FGF-17; Flags: Precursor;	GO:0005737//cytoplasm;GO:0005615//extracellular space;GO:0005104//fibroblast growth factor receptor binding;GO:0008083//growth factor activity;GO:0005105//type 1 fibroblast growth factor receptor binding;GO:0005111//type 2 fibroblast growth factor receptor binding;GO:0009887//animal organ morphogenesis;GO:0030154//cell differentiation;GO:0008543//fibroblast growth factor receptor signaling pathwa…	K04358//fibroblast growth factor+ko04010//MAPK signaling pathway+ko04014//Ras signaling pathway+ko04015//Rap1 signaling pathway+ko04020//Calcium signaling pathway+ko04151//PI3K-Akt signaling pathway+ko04810//Regulation of actin cytoskeleton;		>XP_035418585.1 fibroblast growth factor 17 [Cygnus atratus] >XP_040394023.1 fibroblast growth factor 17 [Cygnus olor]
106029719	27.21	24.66	24.29	27.99	28.68	29.28	29.55	26.02	27.53	21.17	XM_066991065.1,XM_066991066.1	mRNA	537360	541435	NC_089874.1	-	ABCB8	24.29	29.55	27.21	24.66	29.28	21.17	28.68	27.53	27.99	0.783826	0.108412	XM_035319816.1 PREDICTED: Oxyura jamaicensis ATP binding cassette subfamily B member 8 (ABCB8), transcript variant X1, mRNA		KOG0058//Peptide exporter, ABC superfamily;	[MITOS_XENTR|diamond]Name=abcb8 {ECO:0000250|UniProtKB:Q9NUT2};+++Synonyms=mitosur {ECO:0000250|UniProtKB:Q9NUT2}; RecName: Full=Mitochondrial potassium channel ATP-binding subunit {ECO:0000305}; AltName: Full=ATP-binding cassette sub-family B member 8, mitochondrial {ECO:0000250|UniProtKB:Q9NUT2}; Short=ABCB8 {ECO:0000250|UniProtKB:Q9NUT2}; AltName: Full=Mitochondrial sulfonylurea-receptor {ECO:…	GO:0005743//mitochondrial inner membrane;GO:0005739//mitochondrion;GO:0005524//ATP binding;GO:0042626//ATPase activity, coupled to transmembrane movement of substances;GO:0071805//potassium ion transmembrane transport;	K05655//ATP-binding cassette, subfamily B (MDR/TAP), member 8+ko02010//ABC transporters;		>XP_032039041.1 mitochondrial potassium channel ATP-binding subunit [Aythya fuligula]
106029723	4.57	4.73	3.96	4.38	5.67	3.73	3.51	4.21	3.43	3.54	TCONS_00039442,XM_067002029.1	mRNA	26262953	26268143	NC_089881.1	-	RAP2B	3.96	3.51	4.57	4.73	3.73	3.54	5.67	3.43	4.38	0.106769	-0.247007	LR606190.1 Aquila chrysaetos chrysaetos genome assembly, chromosome: 10		KOG0395//Ras-related GTPase;	[RAP2B_HUMAN|diamond]Name=RAP2B; RecName: Full=Ras-related protein Rap-2b; EC=3.6.5.2 {ECO:0000250|UniProtKB:P10114}; Flags: Precursor;	GO:0005923//bicellular tight junction;GO:0044291//cell-cell contact zone;GO:0005829//cytosol;GO:0070062//extracellular exosome;GO:0016020//membrane;GO:0045121//membrane raft;GO:0005886//plasma membrane;GO:0055038//recycling endosome membrane;GO:0035579//specific granule membrane;GO:0070821//tertiary granule membrane;GO:0019003//GDP binding;GO:0005525//GTP binding;GO:0003924//GTPase activity;GO:00…		Ras family[TCONS_00039442]	>KFV72077.1 Ras-related protein Rap-2b, partial [Dryobates pubescens] >KFW62290.1 Ras-related protein Rap-2b, partial [Pygoscelis adeliae]
106029725	5.01	6.56	6.24	5.52	5.25	5.96	6.8	5.38	5.68	6.22	TCONS_00019662,TCONS_00019657,XM_048080101.2,XM_048080105.2,XM_066993862.1,XM_066993859.1,XM_048080102.2,XM_048080103.2,XM_066993861.1,XM_048080100.2,XM_048080104.2	mRNA	34581337	34609248	NC_089875.1	-	ABCC10	6.24	6.8	5.01	6.56	5.96	6.22	5.25	5.68	5.52	0.653756	0.150699	XM_013170995.1 PREDICTED: Anser cygnoides domesticus ATP-binding cassette, sub-family C (CFTR/MRP), member 10 (ABCC10), mRNA		KOG0054//Multidrug resistance-associated protein/mitoxantrone resistance protein, ABC superfamily;	[MRP7_HUMAN|diamond]Name=ABCC10; Synonyms=MRP7, SIMRP7; RecName: Full=ATP-binding cassette sub-family C member 10; EC=7.6.2.2 {ECO:0000269|PubMed:15256465}; EC=7.6.2.3 {ECO:0000269|PubMed:23087055}; AltName: Full=Multidrug resistance-associated protein 7;	GO:0016323//basolateral plasma membrane;GO:0016021//integral component of membrane;GO:0005765//lysosomal membrane;GO:0016020//membrane;GO:0005886//plasma membrane;GO:0015431//glutathione S-conjugate-exporting ATPase activity;GO:0008559//xenobiotic transmembrane transporting ATPase activity;GO:0005524//ATP binding;GO:0042626//ATPase activity, coupled to transmembrane movement of substances;GO:0006…	K05674//ATP-binding cassette, subfamily C (CFTR/MRP), member 10+ko02010//ABC transporters;	ABC transporter transmembrane region[TCONS_00019662]	>XP_013026449.1 PREDICTED: LOW QUALITY PROTEIN: multidrug resistance-associated protein 7 [Anser cygnoides domesticus]
106029726	0.46	10.4	0.21	17.43	1.06	5.21	0	18.37	2.8	0.17	TCONS_00067433,TCONS_00067434,XM_066986908.1	mRNA	873098	920110	NC_089907.1	+	LOC106029726	0.21	0	0.46	10.4	5.21	0.17	1.06	2.8	17.43	0.969067	-0.204645	XM_040542835.1 PREDICTED: Cygnus olor HLA class II histocompatibility antigen, DM beta chain-like (LOC121062656), transcript variant X1, mRNA			[DMB_HUMAN|diamond]Name=HLA-DMB; Synonyms=DMB, RING7; RecName: Full=HLA class II histocompatibility antigen, DM beta chain; AltName: Full=MHC class II antigen DMB; AltName: Full=Really interesting new gene 7 protein; Flags: Precursor;	GO:0016021//integral component of membrane;GO:0043231//intracellular membrane-bounded organelle;GO:0031902//late endosome membrane;GO:0005765//lysosomal membrane;GO:0042613//MHC class II protein complex;GO:0023026//MHC class II protein complex binding;GO:0002250//adaptive immune response;GO:0019886//antigen processing and presentation of exogenous peptide antigen via MHC class II;GO:0002399//MHC …	K06752//MHC class II antigen+ko04145//Phagosome+ko04514//Cell adhesion molecules+ko04612//Antigen processing and presentation+ko04640//Hematopoietic cell lineage+ko04658//Th1 and Th2 cell differentiation+ko04659//Th17 cell differentiation+ko04672//Intestinal immune network for IgA production;	Class II histocompatibility antigen, beta domain[TCONS_00067433]	>XP_035426304.1 HLA class II histocompatibility antigen, DM beta chain [Cygnus atratus]
106029727	0.74	1.01	0.86	1.23	1	0.67	0.51	1.19	0.96	0.44	XM_013170993.3	mRNA	730002	731452	NC_089897.1	-	GPR61	0.86	0.51	0.74	1.01	0.67	0.44	1	0.96	1.23	0.799202	-0.277073	XM_021376917.1 PREDICTED: Numida meleagris G protein-coupled receptor 61 (GPR61), mRNA		KOG3656//FOG: 7 transmembrane receptor;	[GPR61_HUMAN|diamond]Name=GPR61; Synonyms=BALGR {ECO:0000303|PubMed:11690637}, GPCR3; RecName: Full=G-protein coupled receptor 61 {ECO:0000305}; AltName: Full=Biogenic amine receptor-like G-protein coupled receptor {ECO:0000303|PubMed:11690637};	GO:0005768//endosome;GO:0010008//endosome membrane;GO:0016021//integral component of membrane;GO:0005886//plasma membrane;GO:0043235//receptor complex;GO:1990763//arrestin family protein binding;GO:0004930//G protein-coupled receptor activity;GO:0007186//G protein-coupled receptor signaling pathway;GO:0043950//positive regulation of cAMP-mediated signaling;			>XP_035425073.1 G-protein coupled receptor 61 [Cygnus atratus] >XP_040391560.1 G-protein coupled receptor 61 [Cygnus olor]
106029731	0.63	0.87	1.55	0.93	1.08	1.43	0.63	0.44	0.87	1.21	TCONS_00016618,XM_066993870.1,XM_013170999.3	mRNA	34576653	34586836	NC_089875.1	+	DLK2	1.55	0.63	0.63	0.87	1.43	1.21	1.08	0.87	0.93	0.96449	-0.0541938	XM_013170998.1 PREDICTED: Anser cygnoides domesticus delta-like 2 homolog (Drosophila) (DLK2), transcript variant X1, mRNA		KOG1217//Fibrillins and related proteins containing Ca2+-binding EGF-like domains;	[DLK2_BOVIN|diamond]Name=DLK2; Synonyms=EGFL9; RecName: Full=Protein delta homolog 2; Short=DLK-2; AltName: Full=Epidermal growth factor-like protein 9; Short=EGF-like protein 9; Flags: Precursor;	GO:0009986//cell surface;GO:0016021//integral component of membrane;GO:0005886//plasma membrane;GO:0043235//receptor complex;GO:0005509//calcium ion binding;GO:0007411//axon guidance;GO:0045746//negative regulation of Notch signaling pathway;GO:0007219//Notch signaling pathway;GO:0045598//regulation of fat cell differentiation;		EGF-like domain[TCONS_00016618]	>XP_013026453.1 PREDICTED: protein delta homolog 2 isoform X2 [Anser cygnoides domesticus]
106029732	9.26	9.62	9.85	10.7	10.11	8.45	9.09	8.47	9.41	9.62	TCONS_00019647,TCONS_00019646,TCONS_00019648,XM_066993863.1,XM_066993865.1,XM_066993864.1,XM_066993867.1,XM_066993866.1	mRNA	34530074	34569121	NC_089875.1	-	TJAP1	9.85	9.09	9.26	9.62	8.45	9.62	10.11	9.41	10.7	0.905433	-0.0444978	XM_035555824.1 PREDICTED: Cygnus atratus tight junction associated protein 1 (TJAP1), transcript variant X1, mRNA			[TJAP1_MOUSE|diamond]Name=Tjap1 {ECO:0000312|MGI:MGI:1921344};+++Synonyms=Pilt {ECO:0000303|PubMed:22841714}, Tjp4; RecName: Full=Tight junction-associated protein 1; AltName: Full=Protein incorporated later into tight junctions; AltName: Full=Tight junction protein 4;	GO:0005923//bicellular tight junction;GO:0005737//cytoplasm;GO:0005768//endosome;GO:0005794//Golgi apparatus;GO:0005886//plasma membrane;GO:0005802//trans-Golgi network;GO:0007030//Golgi organization;	K06105//tight junction protein 4+ko04530//Tight junction;	Protein incorporated later into Tight Junctions[TCONS_00019647]	>XP_013026454.1 PREDICTED: tight junction-associated protein 1 isoform X1 [Anser cygnoides domesticus] >XP_013026455.1 PREDICTED: tight junction-associated protein 1 isoform X1 [Anser cygnoides domesticus]
106029733	8.01	5.53	7.56	15.98	9.44	6.94	6.54	13.69	6.86	6.53	XM_013171005.3	mRNA	34522503	34529143	NC_089875.1	+	LRRC73	7.56	6.54	8.01	5.53	6.94	6.53	9.44	6.86	15.98	0.906047	-0.134679	XM_013171005.1 PREDICTED: Anser cygnoides domesticus leucine rich repeat containing 73 (LRRC73), mRNA			[LRC73_HUMAN|diamond]Name=LRRC73; Synonyms=C6orf154; RecName: Full=Leucine-rich repeat-containing protein 73;		K03027//DNA-directed RNA polymerases I and III subunit RPAC1+ko03020//RNA polymerase+ko04623//Cytosolic DNA-sensing pathway;		>XP_027309759.1 leucine-rich repeat-containing protein 73 [Anas platyrhynchos] >XP_032040769.1 leucine-rich repeat-containing protein 73 [Aythya fuligula] >XP_040406759.1 leucine-rich repeat-containing protein 73 [Cygnus olor]
106029735	14.72	16.02	15.46	11.33	16.81	14.46	14.19	18.06	14.34	15.92	XM_048069283.2,XM_048069282.2	mRNA	20173829	20182999	NC_089879.1	+	HIF1AN	15.46	14.19	14.72	16.02	14.46	15.92	16.81	14.34	11.33	0.487154	0.142446	XM_013171009.1 PREDICTED: Anser cygnoides domesticus hypoxia inducible factor 1, alpha subunit inhibitor (HIF1AN), mRNA		KOG2132//Uncharacterized conserved protein, contains JmjC domain;	[HIF1N_HUMAN|diamond]Name=HIF1AN; Synonyms=FIH1; RecName: Full=Hypoxia-inducible factor 1-alpha inhibitor; EC=1.14.11.30; EC=1.14.11.n4; AltName: Full=Factor inhibiting HIF-1; Short=FIH-1; AltName: Full=Hypoxia-inducible factor asparagine hydroxylase;	GO:0005737//cytoplasm;GO:0005829//cytosol;GO:0005654//nucleoplasm;GO:0048471//perinuclear region of cytoplasm;GO:0016706//oxidoreductase activity, acting on paired donors, with incorporation or reduction of molecular oxygen, 2-oxoglutarate as one donor, and incorporation of one atom each of oxygen into both donors;GO:0071532//ankyrin repeat binding;GO:0031406//carboxylic acid binding;GO:0008198//…			>XP_035407355.1 hypoxia-inducible factor 1-alpha inhibitor [Cygnus atratus]
106029736	32.52	24.14	22.39	35.47	35.61	23.94	19.55	24.72	25.03	23.75	XM_066993871.1,XM_048080154.2,XM_066993872.1	mRNA	34509129	34522337	NC_089875.1	-	POLR1C	22.39	19.55	32.52	24.14	23.94	23.75	35.61	25.03	35.47	0.389615	-0.261515	XM_035555772.1 PREDICTED: Cygnus atratus RNA polymerase I and III subunit C (POLR1C), transcript variant X1, mRNA		KOG1521//RNA polymerase I and III, subunit RPA40/RPC40;	[RPAC1_HUMAN|diamond]Name=POLR1C; Synonyms=POLR1E; RecName: Full=DNA-directed RNA polymerases I and III subunit RPAC1; Short=DNA-directed RNA polymerase I subunit C; Short=RNA polymerases I and III subunit AC1; AltName: Full=AC40; AltName: Full=DNA-directed RNA polymerases I and III 40 kDa polypeptide; Short=RPA40; AltName: Full=RPA39; AltName: Full=RPC40;	GO:0005829//cytosol;GO:0005654//nucleoplasm;GO:0005736//RNA polymerase I complex;GO:0005666//RNA polymerase III complex;GO:0003677//DNA binding;GO:0003899//DNA-directed 5'-3' RNA polymerase activity;GO:0046983//protein dimerization activity;GO:0001054//RNA polymerase I activity;GO:0001056//RNA polymerase III activity;GO:0045815//positive regulation of gene expression, epigenetic;GO:0032481//posit…	K03027//DNA-directed RNA polymerases I and III subunit RPAC1+ko03020//RNA polymerase+ko04623//Cytosolic DNA-sensing pathway;		>XP_040406773.1 DNA-directed RNA polymerases I and III subunit RPAC1 isoform X2 [Cygnus olor]
106029737	6.64	6.63	6.92	6.04	8.97	6.71	6.23	7.87	6.23	6.21	TCONS_00016607,XM_066993868.1	mRNA	34456315	34466792	NC_089875.1	+	GTPBP2	6.92	6.23	6.64	6.63	6.71	6.21	8.97	6.23	6.04	0.963552	0.0147466	XM_013171007.1 PREDICTED: Anser cygnoides domesticus GTP binding protein 2 (GTPBP2), mRNA		KOG1143//Predicted translation elongation factor;	[GTPB2_MOUSE|diamond]Name=Gtpbp2 {ECO:0000312|MGI:MGI:1860138}; RecName: Full=GTP-binding protein 2; AltName: Full=GTP-binding-like protein 2;	GO:0005525//GTP binding;GO:0003924//GTPase activity;GO:0042802//identical protein binding;GO:0003746//translation elongation factor activity;GO:0070966//nuclear-transcribed mRNA catabolic process, no-go decay;GO:0072344//rescue of stalled ribosome;GO:0006414//translational elongation;		Elongation factor Tu GTP binding domain[TCONS_00016607]	>XP_013026461.1 PREDICTED: GTP-binding protein 2 [Anser cygnoides domesticus]
106029738	9.21	4.97	4.74	8.28	9.34	5.99	5.16	7.02	6.41	7.56	TCONS_00019641,XM_048080148.2	mRNA	34468875	34478202	NC_089875.1	-	POLH	4.74	5.16	9.21	4.97	5.99	7.56	9.34	6.41	8.28	0.867771	-0.118809	XM_032185017.1 PREDICTED: Aythya fuligula DNA polymerase eta (POLH), mRNA		KOG2095//DNA polymerase iota/DNA damage inducible protein;	[POLH_MOUSE|diamond]Name=Polh; Synonyms=Rad30a, Xpv; RecName: Full=DNA polymerase eta; EC=2.7.7.7 {ECO:0000250|UniProtKB:Q9Y253}; AltName: Full=RAD30 homolog A; AltName: Full=Xeroderma pigmentosum variant type protein homolog;	GO:0005829//cytosol;GO:0005654//nucleoplasm;GO:0005634//nucleus;GO:0005657//replication fork;GO:0035861//site of double-strand break;GO:0003684//damaged DNA binding;GO:0003887//DNA-directed DNA polymerase activity;GO:0046872//metal ion binding;GO:0071494//cellular response to UV-C;GO:0006260//DNA replication;GO:0000731//DNA synthesis involved in DNA repair;GO:0042276//error-prone translesion synt…	K03509//DNA polymerase eta [EC:2.7.7.7]+ko03460//Fanconi anemia pathway;	impB/mucB/samB family C-terminal domain[TCONS_00019641]	>XP_013026462.1 PREDICTED: DNA polymerase eta [Anser cygnoides domesticus]
106029739	35.59	18.42	30.71	9.94	9.48	28.53	54.58	34.98	48.58	51.5	XM_013171012.3,XM_048080149.2,XM_066993869.1	mRNA	34440813	34451898	NC_089875.1	+	LOC106029739	30.71	54.58	35.59	18.42	28.53	51.5	9.48	48.58	9.94	0.0488678	1.14202	XM_013171010.1 PREDICTED: Anser cygnoides domesticus epoxide hydrolase 1-like (LOC106029739), transcript variant X1, mRNA	bHLH	KOG2565//Predicted hydrolases or acyltransferases (alpha/beta hydrolase superfamily);	[HYEP_RAT|diamond]Name=Ephx1 {ECO:0000312|RGD:2557}; Synonyms=Eph-1; RecName: Full=Epoxide hydrolase 1 {ECO:0000305}; EC=3.3.2.9 {ECO:0000269|PubMed:9854022}; AltName: Full=Epoxide hydratase; AltName: Full=Microsomal epoxide hydrolase; Short=mEH {ECO:0000305};	GO:0005789//endoplasmic reticulum membrane;GO:0016021//integral component of membrane;GO:0043231//intracellular membrane-bounded organelle;GO:0016020//membrane;GO:0005886//plasma membrane;GO:0033961//cis-stilbene-oxide hydrolase activity;GO:0019899//enzyme binding;GO:0004301//epoxide hydrolase activity;GO:0019369//arachidonic acid metabolic process;GO:0019439//aromatic compound catabolic process;…	K01253//microsomal epoxide hydrolase [EC:3.3.2.9]+ko00980//Metabolism of xenobiotics by cytochrome P450+ko04976//Bile secretion;		>XP_013026464.1 PREDICTED: epoxide hydrolase 1-like isoform X1 [Anser cygnoides domesticus] >XP_013026465.1 PREDICTED: epoxide hydrolase 1-like isoform X1 [Anser cygnoides domesticus] >XP_013026466.1 PREDICTED: epoxide hydrolase 1-like isoform X1 [Anser cygnoides domesticus]
106029740	1.13	1.51	1.37	0.93	2.76	1.68	0.71	1.15	0.9	1.44	XM_048080167.2	mRNA	34451834	34456153	NC_089875.1	-	MAD2L1BP	1.37	0.71	1.13	1.51	1.68	1.44	2.76	0.9	0.93	0.72731	-0.277055	XM_013171014.1 PREDICTED: Anser cygnoides domesticus MAD2L1 binding protein (MAD2L1BP), mRNA			[MD2BP_HUMAN|diamond]Name=MAD2L1BP; Synonyms=CMT2, KIAA0110; RecName: Full=MAD2L1-binding protein; AltName: Full=Caught by MAD2 protein; AltName: Full=p31(comet) {ECO:0000303|PubMed:18022368};	GO:0005737//cytoplasm;GO:0031965//nuclear membrane;GO:0005730//nucleolus;GO:0005654//nucleoplasm;GO:0005634//nucleus;GO:0005819//spindle;GO:1902426//deactivation of mitotic spindle assembly checkpoint;GO:0007096//regulation of exit from mitosis;			>XP_040406778.1 MAD2L1-binding protein [Cygnus olor]
106029741	27.49	25.78	24.45	19.9	30.4	23.83	22.3	25.47	23.46	24.24	XM_066993876.1,XM_066993878.1,XM_066993875.1,XM_048080157.2,XM_066993877.1	mRNA	34373168	34399352	NC_089875.1	+	MRPS18A	24.45	22.3	27.49	25.78	23.83	24.24	30.4	23.46	19.9	0.95745	-0.01644	XM_040550845.1 PREDICTED: Cygnus olor mitochondrial ribosomal protein S18A (MRPS18A), transcript variant X1, mRNA		KOG3162//Mitochondrial/chloroplast ribosomal protein S18;	[RT18A_MOUSE|diamond]Name=Mrps18a; RecName: Full=28S ribosomal protein S18a, mitochondrial; Short=MRP-S18-a; Short=Mrps18a; Short=S18mt-a; AltName: Full=28S ribosomal protein S18-3, mitochondrial; Short=MRP-S18-3; Flags: Precursor;	GO:0005762//mitochondrial large ribosomal subunit;GO:0005763//mitochondrial small ribosomal subunit;GO:0005739//mitochondrion;GO:0070181//small ribosomal subunit rRNA binding;GO:0003735//structural constituent of ribosome;GO:0032543//mitochondrial translation;	K02963//small subunit ribosomal protein S18+ko03010//Ribosome;		>XP_040406779.1 39S ribosomal protein S18a, mitochondrial isoform X1 [Cygnus olor]
106029745	6.66	6.8	7.79	8.03	8.86	6.82	7.4	6.89	8.28	7.73	TCONS_00019619,TCONS_00019620,TCONS_00019614,XM_048080106.2,XM_048080110.2,XM_048080109.2,XM_066993847.1,XM_066993848.1	mRNA	33894965	33931515	NC_089875.1	-	TMEM63B	7.79	7.4	6.66	6.8	6.82	7.73	8.86	8.28	8.03	0.899014	0.0540122	XM_013171016.1 PREDICTED: Anser cygnoides domesticus transmembrane protein 63B (TMEM63B), transcript variant X1, mRNA		KOG1134//Uncharacterized conserved protein;	[CSCL2_MOUSE|diamond]Name=Tmem63b; RecName: Full=CSC1-like protein 2; AltName: Full=Transmembrane protein 63B;	GO:0015629//actin cytoskeleton;GO:0016021//integral component of membrane;GO:0005886//plasma membrane;GO:0005227//calcium activated cation channel activity;GO:0008381//mechanosensitive ion channel activity;GO:1990760//osmolarity-sensing cation channel activity;		Calcium-dependent channel, 7TM region, putative phosphate[TCONS_00019619]	>XP_010705204.1 CSC1-like protein 2 isoform X1 [Meleagris gallopavo]
106029746	48.68	49.87	49.92	40.55	60.28	49.09	56.08	49.27	41.39	53	TCONS_00016597,XM_066993852.1	mRNA	33930144	33939783	NC_089875.1	+	MRPL14	49.92	56.08	48.68	49.87	49.09	53	60.28	41.39	40.55	0.795771	0.0828073	XM_013171019.1 PREDICTED: Anser cygnoides domesticus mitochondrial ribosomal protein L14 (MRPL14), mRNA		KOG3441//Mitochondrial ribosomal protein L14;	[RM14_BOVIN|diamond]Name=MRPL14; RecName: Full=39S ribosomal protein L14, mitochondrial; Short=L14mt; Short=MRP-L14; Flags: Precursor;	GO:0005743//mitochondrial inner membrane;GO:0005762//mitochondrial large ribosomal subunit;GO:0003735//structural constituent of ribosome;GO:0006412//translation;	K02874//large subunit ribosomal protein L14+ko03010//Ribosome;	Ribosomal protein L14p/L23e[TCONS_00016597]	>XP_027309800.2 39S ribosomal protein L14, mitochondrial [Anas platyrhynchos]
106029747	19.01	30.54	21.46	30.29	34.1	24.14	21.83	23.12	24.51	23.72	XM_066993850.1,XM_048080134.2,XM_048080133.2,XM_048080132.2,XM_066993851.1	mRNA	33833993	33860378	NC_089875.1	-	SLC29A1	21.46	21.83	19.01	30.54	24.14	23.72	34.1	24.51	30.29	0.824732	-0.105676	XM_013171020.1 PREDICTED: Anser cygnoides domesticus solute carrier family 29 (equilibrative nucleoside transporter), member 1 (SLC29A1), mRNA		KOG1479//Nucleoside transporter;	[S29A1_HUMAN|diamond]Name=SLC29A1; Synonyms=ENT1; RecName: Full=Equilibrative nucleoside transporter 1; AltName: Full=Equilibrative nitrobenzylmercaptopurine riboside-sensitive nucleoside transporter; Short=Equilibrative NBMPR-sensitive nucleoside transporter; AltName: Full=Nucleoside transporter, es-type; AltName: Full=Solute carrier family 29 member 1;	GO:0016324//apical plasma membrane;GO:0016323//basolateral plasma membrane;GO:0016021//integral component of membrane;GO:0005887//integral component of plasma membrane;GO:0016020//membrane;GO:0005886//plasma membrane;GO:0098794//postsynapse;GO:0098793//presynapse;GO:0005326//neurotransmitter transporter activity;GO:0005337//nucleoside transmembrane transporter activity;GO:0015211//purine nucleosi…			>XP_013026474.1 PREDICTED: equilibrative nucleoside transporter 1 [Anser cygnoides domesticus]
106029748	15.01	27.09	17.99	28.9	22.56	23.3	16.22	14.97	15.45	13.73	TCONS_00019602,TCONS_00019603,XM_066993842.1,XM_066993843.1	mRNA	33826797	33832615	NC_089875.1	-	HSP90AB1	17.99	16.22	15.01	27.09	23.3	13.73	22.56	15.45	28.9	0.475836	-0.339769	XR_001203336.1 PREDICTED: Anser cygnoides domesticus heat shock protein 90kDa alpha (cytosolic), class B member 1 (HSP90AB1), transcript variant X2, misc_RNA		KOG0019//Molecular chaperone (HSP90 family);	[HS90B_HUMAN|diamond]Name=HSP90AB1 {ECO:0000312|HGNC:HGNC:5258}; Synonyms=HSP90B, HSPC2, HSPCB; RecName: Full=Heat shock protein HSP 90-beta; Short=HSP 90; AltName: Full=Heat shock 84 kDa; Short=HSP 84; Short=HSP84;	GO:0016324//apical plasma membrane;GO:0034751//aryl hydrocarbon receptor complex;GO:0044295//axonal growth cone;GO:0016323//basolateral plasma membrane;GO:0031526//brush border membrane;GO:0009986//cell surface;GO:0005737//cytoplasm;GO:0005829//cytosol;GO:0044294//dendritic growth cone;GO:0070062//extracellular exosome;GO:0005576//extracellular region;GO:1904813//ficolin-1-rich granule lumen;GO:1…	K04079//molecular chaperone HtpG+ko04141//Protein processing in endoplasmic reticulum+ko04151//PI3K-Akt signaling pathway+ko04217//Necroptosis+ko04612//Antigen processing and presentation+ko04621//NOD-like receptor signaling pathway+ko04657//IL-17 signaling pathway+ko04659//Th17 cell differentiation+ko04914//Progesterone-mediated oocyte maturation+ko04915//Estrogen signaling pathway;	Histidine kinase-, DNA gyrase B-, and HSP90-like ATPase[TCONS_00019602]	>XP_013799347.1 PREDICTED: heat shock protein HSP 90-beta isoform X1 [Apteryx mantelli mantelli]
106029749	17.08	15.34	14.63	19.76	22.51	13.59	10.85	16.27	15.78	12.98	XM_066993844.1	mRNA	33819039	33825328	NC_089875.1	+	SLC35B2	14.63	10.85	17.08	15.34	13.59	12.98	22.51	15.78	19.76	0.333143	-0.266303	XM_013171022.1 PREDICTED: Anser cygnoides domesticus solute carrier family 35 (adenosine 3'-phospho 5'-phosphosulfate transporter), member B2 (SLC35B2), mRNA		KOG1581//UDP-galactose transporter related protein;	[S35B2_HUMAN|diamond]Name=SLC35B2; Synonyms=PAPST1; ORFNames=PSEC0149; RecName: Full=Adenosine 3'-phospho 5'-phosphosulfate transporter 1; AltName: Full=PAPS transporter 1; AltName: Full=Putative MAPK-activating protein PM15; AltName: Full=Putative NF-kappa-B-activating protein 48; AltName: Full=Solute carrier family 35 member B2;	GO:0005794//Golgi apparatus;GO:0000139//Golgi membrane;GO:0030176//integral component of endoplasmic reticulum membrane;GO:0030173//integral component of Golgi membrane;GO:0016021//integral component of membrane;GO:0016020//membrane;GO:0046964//3'-phosphoadenosine 5'-phosphosulfate transmembrane transporter activity;GO:0022857//transmembrane transporter activity;GO:0050428//3'-phosphoadenosine 5'…			>XP_038032610.1 adenosine 3'-phospho 5'-phosphosulfate transporter 1 [Anas platyrhynchos]
106029750	19.53	14.57	18.59	17.11	32.28	16.44	13.14	22.81	10.79	21.74	XM_048080140.2	mRNA	33807817	33817819	NC_089875.1	+	NFKBIE	18.59	13.14	19.53	14.57	16.44	21.74	32.28	10.79	17.11	0.77485	-0.177262	XM_013171024.1 PREDICTED: Anser cygnoides domesticus nuclear factor of kappa light polypeptide gene enhancer in B-cells inhibitor, epsilon (NFKBIE), transcript variant X2, mRNA		KOG0504//FOG: Ankyrin repeat;	[IKBE_HUMAN|diamond]Name=NFKBIE; Synonyms=IKBE; RecName: Full=NF-kappa-B inhibitor epsilon; Short=NF-kappa-BIE; AltName: Full=I-kappa-B-epsilon; Short=IkB-E; Short=IkB-epsilon; Short=IkappaBepsilon;	GO:0005737//cytoplasm;GO:0005829//cytosol;GO:0001650//fibrillar center;GO:0005794//Golgi apparatus;GO:0005654//nucleoplasm;GO:0048471//perinuclear region of cytoplasm;GO:0042994//cytoplasmic sequestering of transcription factor;GO:0042942//D-serine transport;	K05872//NF-kappa-B inhibitor epsilon+ko04658//Th1 and Th2 cell differentiation+ko04659//Th17 cell differentiation+ko04660//T cell receptor signaling pathway+ko04662//B cell receptor signaling pathway+ko04722//Neurotrophin signaling pathway+ko04920//Adipocytokine signaling pathway;		>XP_035414623.1 NF-kappa-B inhibitor epsilon [Cygnus atratus]
106029751	0.18	0.18	0.18	0.38	0.23	0.22	0	0.07	0.04	0.1	XM_013171026.3,XM_048080129.2,XM_048080130.2	mRNA	33771878	33781688	NC_089875.1	+	TCTE1	0.18	0	0.18	0.18	0.22	0.1	0.23	0.04	0.38	0.327481	-1.33859	XM_013171026.1 PREDICTED: Anser cygnoides domesticus t-complex-associated-testis-expressed 1 (TCTE1), transcript variant X1, mRNA		KOG0619//FOG: Leucine rich repeat;	[DRC5_MACFA|diamond]Name=TCTE1; Synonyms=DRC5 {ECO:0000250|UniProtKB:A6H639};+++ORFNames=QtsA-19176; RecName: Full=Dynein regulatory complex subunit 5 {ECO:0000250|UniProtKB:A6H639}; AltName: Full=T-complex-associated testis-expressed protein 1; Short=Tcte-1;	GO:0005737//cytoplasm;GO:0005856//cytoskeleton;GO:0036126//sperm flagellum;GO:0030317//flagellated sperm motility;			>XP_013026480.1 PREDICTED: T-complex-associated testis-expressed protein 1 [Anser cygnoides domesticus] >XP_013026481.1 PREDICTED: T-complex-associated testis-expressed protein 1 [Anser cygnoides domesticus]
106029752	9.32	6.35	8	7.47	10.74	7.53	8.09	9.24	8.77	10.14	TCONS_00016588,XM_048080121.2,XM_066993837.1,XM_048080122.2,XM_013171028.3	mRNA	33747798	33764628	NC_089875.1	+	AARS2	8	8.09	9.32	6.35	7.53	10.14	10.74	8.77	7.47	0.611763	0.157539	XM_013171028.1 PREDICTED: Anser cygnoides domesticus alanyl-tRNA synthetase 2, mitochondrial (AARS2), transcript variant X1, mRNA		KOG0188//Alanyl-tRNA synthetase;	[SYAM_MOUSE|diamond]Name=Aars2; Synonyms=Aarsl, Gm89, Kiaa1270; RecName: Full=Alanine--tRNA ligase, mitochondrial {ECO:0000255|HAMAP-Rule:MF_03133}; EC=6.1.1.7 {ECO:0000255|HAMAP-Rule:MF_03133}; AltName: Full=Alanyl-tRNA synthetase {ECO:0000255|HAMAP-Rule:MF_03133}; Short=AlaRS {ECO:0000255|HAMAP-Rule:MF_03133}; Flags: Precursor;	GO:0005739//mitochondrion;GO:0004813//alanine-tRNA ligase activity;GO:0016597//amino acid binding;GO:0002161//aminoacyl-tRNA editing activity;GO:0005524//ATP binding;GO:0000049//tRNA binding;GO:0008270//zinc ion binding;GO:0006419//alanyl-tRNA aminoacylation;GO:0070143//mitochondrial alanyl-tRNA aminoacylation;GO:0006400//tRNA modification;	K01872//alanyl-tRNA synthetase [EC:6.1.1.7]+ko00970//Aminoacyl-tRNA biosynthesis;	tRNA synthetases class II (A)[TCONS_00016588]	>XP_027309809.2 alanine--tRNA ligase, mitochondrial [Anas platyrhynchos]
106029753	8.76	8.28	8.88	7.26	12.25	7.29	7.68	9.78	8.04	9.68	XM_066993838.1,XM_048080136.2,XM_048080135.2	mRNA	33703593	33730482	NC_089875.1	-	CMTR1	8.88	7.68	8.76	8.28	7.29	9.68	12.25	8.04	7.26	0.999438	0.00018523	XM_013171030.1 PREDICTED: Anser cygnoides domesticus cap methyltransferase 1 (CMTR1), mRNA		KOG3673//FtsJ-like RNA methyltransferase;	[CMTR1_BOVIN|diamond]Name=CMTR1; Synonyms=FTSJD2; RecName: Full=Cap-specific mRNA (nucleoside-2'-O-)-methyltransferase 1; EC=2.1.1.57 {ECO:0000250|UniProtKB:Q8N1G2}; AltName: Full=Cap methyltransferase 1; AltName: Full=Cap1 2'O-ribose methyltransferase 1; Short=MTr1; AltName: Full=FtsJ methyltransferase domain-containing protein 2;	GO:0005737//cytoplasm;GO:0005654//nucleoplasm;GO:0005634//nucleus;GO:0004483//mRNA (nucleoside-2'-O-)-methyltransferase activity;GO:0003676//nucleic acid binding;GO:0006370//7-methylguanosine mRNA capping;GO:0097309//cap1 mRNA methylation;GO:0080009//mRNA methylation;			>XP_013026484.1 PREDICTED: cap-specific mRNA (nucleoside-2'-O-)-methyltransferase 1 [Anser cygnoides domesticus]
106029754	0.01	0.03	0.01	0.01	0	0.07	0.04	0.07	0.05	0.11	XM_048080141.2,XM_066993836.1,XM_013171032.3,XM_013171031.3	mRNA	33464572	33608702	NC_089875.1	+	MDGA1	0.01	0.04	0.01	0.03	0.07	0.11	0	0.05	0.01	0.125822	2.09232	XM_013171031.1 PREDICTED: Anser cygnoides domesticus MAM domain containing glycosylphosphatidylinositol anchor 1 (MDGA1), transcript variant X1, mRNA			[MDGA1_RAT|diamond]Name=Mdga1; RecName: Full=MAM domain-containing glycosylphosphatidylinositol anchor protein 1; AltName: Full=Ig6M; Flags: Precursor;	GO:0046658//anchored component of plasma membrane;GO:0098982//GABA-ergic synapse;GO:0007420//brain development;GO:0021799//cerebral cortex radially oriented cell migration;GO:0051964//negative regulation of synapse assembly;GO:0001764//neuron migration;GO:1905606//regulation of presynapse assembly;GO:0099179//regulation of synaptic membrane adhesion;GO:0021527//spinal cord association neuron diff…			>XP_013026485.1 PREDICTED: MAM domain-containing glycosylphosphatidylinositol anchor protein 1 isoform X1 [Anser cygnoides domesticus]
106029756	33.52	33.19	32.93	25.3	27.87	25.32	30.82	36.15	28.16	34.41	TCONS_00019587,XM_066993835.1	mRNA	33180703	33318493	NC_089875.1	-	ZFAND3	32.93	30.82	33.52	33.19	25.32	34.41	27.87	28.16	25.3	0.743154	0.113107	XM_035560440.1 PREDICTED: Cygnus atratus zinc finger AN1-type containing 3 (ZFAND3), transcript variant X2, mRNA		KOG3173//Predicted Zn-finger protein;	[ZFAN3_XENLA|diamond]Name=zfand3; RecName: Full=AN1-type zinc finger protein 3 homolog;	GO:0003677//DNA binding;GO:0008270//zinc ion binding;		AN1-like Zinc finger[TCONS_00019587]	>XP_009473369.1 PREDICTED: AN1-type zinc finger protein 3 [Nipponia nippon] >XP_009557520.1 PREDICTED: AN1-type zinc finger protein 3 [Cuculus canorus]
106029759	3.17	3.46	3.13	2.99	3.77	2.95	2.47	3.26	3.14	3.4	XM_048080070.2,XM_048080072.2,XM_048080073.2	mRNA	33014777	33140514	NC_089875.1	+	BTBD9	3.13	2.47	3.17	3.46	2.95	3.4	3.77	3.14	2.99	0.946961	-0.0248214	XM_013171036.1 PREDICTED: Anser cygnoides domesticus BTB (POZ) domain containing 9 (BTBD9), mRNA		KOG4350//Uncharacterized conserved protein, contains BTB/POZ domain;	[BTBD9_BOVIN|diamond]Name=BTBD9; RecName: Full=BTB/POZ domain-containing protein 9;	GO:0008344//adult locomotory behavior;GO:0048512//circadian behavior;GO:0050804//modulation of chemical synaptic transmission;			>XP_027309820.1 BTB/POZ domain-containing protein 9 [Anas platyrhynchos] >EOA98363.1 BTB/POZ domain-containing protein 9, partial [Anas platyrhynchos]
106029760	101.5	111.93	151.84	103.12	100.74	108.84	127.7	108.32	86.02	105.96	XM_048080077.2	mRNA	33005404	33011836	NC_089875.1	+	GLO1	151.84	127.7	101.5	111.93	108.84	105.96	100.74	86.02	103.12	0.994713	-0.00480298	XM_013171037.1 PREDICTED: Anser cygnoides domesticus glyoxalase I (GLO1), mRNA		KOG2944//Glyoxalase;	[LGUL_RAT|diamond]Name=Glo1; RecName: Full=Lactoylglutathione lyase; EC=4.4.1.5; AltName: Full=Aldoketomutase; AltName: Full=Glyoxalase I; Short=Glx I; AltName: Full=Ketone-aldehyde mutase; AltName: Full=Methylglyoxalase; AltName: Full=S-D-lactoylglutathione methylglyoxal lyase;	GO:0005829//cytosol;GO:0005654//nucleoplasm;GO:0005886//plasma membrane;GO:0004462//lactoylglutathione lyase activity;GO:0008270//zinc ion binding;GO:0005975//carbohydrate metabolic process;GO:0006749//glutathione metabolic process;GO:0009438//methylglyoxal metabolic process;GO:0043066//negative regulation of apoptotic process;GO:0030316//osteoclast differentiation;GO:0006357//regulation of trans…	K01759//lactoylglutathione lyase [EC:4.4.1.5]+ko00620//Pyruvate metabolism+ko01100//Metabolic pathways;		>XP_021130791.2 lactoylglutathione lyase [Anas platyrhynchos]
106029761	0	0	0	0	0	0	0	0	0.01	0	XM_013171039.3,XM_013171038.3,XM_066993834.1,XM_013171041.3,XM_013171043.3,XM_048080069.2,XM_066993833.1	mRNA	32866755	33005356	NC_089875.1	-	DNAH8	0	0	0	0	0	0	0	0.01	0	0.994713	0.0520691	XM_013171038.1 PREDICTED: Anser cygnoides domesticus dynein, axonemal, heavy chain 8 (DNAH8), transcript variant X1, mRNA		KOG3595//Dyneins, heavy chain;	[DYH5_RAT|diamond]Name=Dnah5 {ECO:0000312|RGD:1560828}; RecName: Full=Dynein axonemal heavy chain 5 {ECO:0000305}; AltName: Full=Axonemal beta dynein heavy chain 5; AltName: Full=Ciliary dynein heavy chain 5; Flags: Fragment;	GO:0097729//9+2 motile cilium;GO:0005858//axonemal dynein complex;GO:0005930//axoneme;GO:0005737//cytoplasm;GO:0030286//dynein complex;GO:0005576//extracellular region;GO:0005874//microtubule;GO:0031514//motile cilium;GO:0036157//outer dynein arm;GO:0005524//ATP binding;GO:0008569//ATP-dependent microtubule motor activity, minus-end-directed;GO:0045505//dynein intermediate chain binding;GO:005195…			>XP_013026492.1 PREDICTED: dynein heavy chain 8, axonemal isoform X1 [Anser cygnoides domesticus] >XP_013026493.1 PREDICTED: dynein heavy chain 8, axonemal isoform X1 [Anser cygnoides domesticus]
106029763	0.88	1.29	0.72	0.41	0.62	1.45	0.84	1.3	1.34	0.71	XM_048080074.2	mRNA	32768682	32858657	NC_089875.1	-	GLP1R	0.72	0.84	0.88	1.29	1.45	0.71	0.62	1.34	0.41	0.314535	0.619669	XM_013171046.1 PREDICTED: Anser cygnoides domesticus glucagon-like peptide 1 receptor (GLP1R), mRNA		KOG4564//Adenylate cyclase-coupled calcitonin receptor;	[GLP1R_MOUSE|diamond]Name=Glp1r; RecName: Full=Glucagon-like peptide 1 receptor; Short=GLP-1 receptor; Short=GLP-1-R; Short=GLP-1R; Flags: Precursor;	GO:0005887//integral component of plasma membrane;GO:0005886//plasma membrane;GO:0008528//G protein-coupled peptide receptor activity;GO:0004967//glucagon receptor activity;GO:0044508//glucagon-like peptide 1 receptor activity;GO:0017046//peptide hormone binding;GO:0001653//peptide receptor activity;GO:0038023//signaling receptor activity;GO:0007189//adenylate cyclase-activating G protein-coupled…	K04581//glucagon-like peptide 1 receptor+ko04024//cAMP signaling pathway+ko04080//Neuroactive ligand-receptor interaction+ko04911//Insulin secretion;		>XP_040408603.1 glucagon-like peptide 1 receptor [Cygnus olor]
106029764	0.02	0.02	0.03	0	0.03	0.03	0.02	0	0.02	0	XM_013171047.3	mRNA	32546915	32558925	NC_089875.1	+	LOC106029764	0.03	0.02	0.02	0.02	0.03	0	0.03	0.02	0	0.921595	-0.486612	XM_001235223.5 PREDICTED: Gallus gallus potassium two pore domain channel subfamily K member 16 (KCNK16), mRNA		KOG1418//Tandem pore domain K+ channel;	[KCNKG_HUMAN|diamond]Name=KCNK16; Synonyms=TALK1; RecName: Full=Potassium channel subfamily K member 16; AltName: Full=2P domain potassium channel Talk-1; AltName: Full=TWIK-related alkaline pH-activated K(+) channel 1; Short=TALK-1;	GO:0005887//integral component of plasma membrane;GO:0005886//plasma membrane;GO:0005267//potassium channel activity;GO:0022841//potassium ion leak channel activity;GO:0005244//voltage-gated ion channel activity;GO:0071805//potassium ion transmembrane transport;GO:0006813//potassium ion transport;GO:0034765//regulation of ion transmembrane transport;GO:0030322//stabilization of membrane potential;			>XP_013026501.1 PREDICTED: potassium channel subfamily K member 16-like [Anser cygnoides domesticus]
106029765	0.05	0.05	0.05	0.04	0.05	0.08	0.07	0.1	0.06	0.08	XM_048080091.2,XM_048080090.2,XM_048080089.2,XM_048080088.2	mRNA	32370431	32542524	NC_089875.1	+	KIF6	0.05	0.07	0.05	0.05	0.08	0.08	0.05	0.06	0.04	0.538176	0.827113	XM_013103400.3 PREDICTED: Anas platyrhynchos kinesin family member 6 (KIF6), transcript variant X1, mRNA		KOG4280//Kinesin-like protein;	[KIF6_HUMAN|diamond]Name=KIF6; Synonyms=C6orf102; RecName: Full=Kinesin-like protein KIF6;	GO:0005737//cytoplasm;GO:0005871//kinesin complex;GO:0001673//male germ cell nucleus;GO:0005874//microtubule;GO:0005524//ATP binding;GO:1990939//ATP-dependent microtubule motor activity;GO:0016887//ATPase activity;GO:0008017//microtubule binding;GO:0003777//microtubule motor activity;GO:0007018//microtubule-based movement;			>XP_012958854.2 kinesin-like protein KIF6 isoform X1 [Anas platyrhynchos]
106029766	3.83	4.95	3.94	2.27	3.26	4.62	4.46	4.33	3.57	5.26	TCONS_00019567,XM_048080084.2,XM_048080085.2,XM_066993828.1,XM_048080081.2,XM_048080080.2,XM_048080083.2,XM_048080086.2,XM_048080087.2,XM_048080082.2,XM_066993829.1	mRNA	32153089	32362502	NC_089875.1	-	DAAM2	3.94	4.46	3.83	4.95	4.62	5.26	3.26	3.57	2.27	0.298703	0.36549	XM_035557121.1 PREDICTED: Cygnus atratus dishevelled associated activator of morphogenesis 2 (DAAM2), transcript variant X1, mRNA		KOG1922//Rho GTPase effector BNI1 and related formins;	[DAAM2_CHICK|diamond]Name=DAAM2 {ECO:0000303|PubMed:22227309}; RecName: Full=Disheveled-associated activator of morphogenesis 2 {ECO:0000303|PubMed:22227309};	GO:0003779//actin binding;GO:0031267//small GTPase binding;GO:0030036//actin cytoskeleton organization;GO:0021516//dorsal spinal cord development;GO:0048715//negative regulation of oligodendrocyte differentiation;GO:0090263//positive regulation of canonical Wnt signaling pathway;GO:0060828//regulation of canonical Wnt signaling pathway;GO:2000050//regulation of non-canonical Wnt signaling pathway…	K04512//dishevelled associated activator of morphogenesis+ko04310//Wnt signaling pathway;	Formin Homology 2 Domain[TCONS_00019567]	>XP_009476354.1 PREDICTED: disheveled-associated activator of morphogenesis 2-like, partial [Pelecanus crispus]
106029767	0.39	0.48	0.44	0.48	0.44	0.43	0.4	0.56	0.26	0.38	XM_048069320.2,XM_048069319.2	mRNA	17209595	17220826	NC_089879.1	+	SLC35G1	0.44	0.4	0.39	0.48	0.43	0.38	0.44	0.26	0.48	0.956998	-0.0500445	XM_013171085.1 PREDICTED: Anser cygnoides domesticus solute carrier family 35, member G1 (SLC35G1), mRNA		KOG4510//Permease of the drug/metabolite transporter (DMT) superfamily;	[S35G1_HUMAN|diamond]Name=SLC35G1; Synonyms=C10orf60, POST, TMEM20; RecName: Full=Solute carrier family 35 member G1; AltName: Full=Partner of STIM1; AltName: Full=Transmembrane protein 20;	GO:0005789//endoplasmic reticulum membrane;GO:0016021//integral component of membrane;GO:0005886//plasma membrane;GO:1990034//calcium ion export across plasma membrane;GO:0051480//regulation of cytosolic calcium ion concentration;			>XP_040419321.1 solute carrier family 35 member G1 isoform X1 [Cygnus olor]
106029768	30.85	36.65	35.73	19.71	17.79	29.55	51.23	40.22	42.03	46.38	TCONS_00016562,TCONS_00016558,TCONS_00016557,TCONS_00016556,TCONS_00016561,XM_066993830.1,XM_066993831.1,XM_066993832.1	mRNA	32109583	32142169	NC_089875.1	+	MOCS1	35.73	51.23	30.85	36.65	29.55	46.38	17.79	42.03	19.71	0.10654	0.64279	XM_013171051.1 PREDICTED: Anser cygnoides domesticus molybdenum cofactor synthesis 1 (MOCS1), transcript variant X1, mRNA		KOG2876//Molybdenum cofactor biosynthesis pathway protein;	[MOCS1_MOUSE|diamond]Name=Mocs1; RecName: Full=Molybdenum cofactor biosynthesis protein 1; Includes: RecName: Full=GTP 3',8-cyclase; EC=4.1.99.22 {ECO:0000250|UniProtKB:P69848}; AltName: Full=Molybdenum cofactor biosynthesis protein A; Includes: RecName: Full=Cyclic pyranopterin monophosphate synthase; EC=4.6.1.17 {ECO:0000250|UniProtKB:Q9NZB8}; AltName: Full=Molybdenum cofactor biosynthesis prot…	GO:0005829//cytosol;GO:0019008//molybdopterin synthase complex;GO:0051539//4 iron, 4 sulfur cluster binding;GO:0061799//cyclic pyranopterin monophosphate synthase activity;GO:0061798//GTP 3',8'-cyclase activity;GO:0005525//GTP binding;GO:0046872//metal ion binding;GO:0006777//Mo-molybdopterin cofactor biosynthetic process;GO:0032324//molybdopterin cofactor biosynthetic process;	K20967//GTP 3',8-cyclase / cyclic pyranopterin monophosphate synthase [EC:4.1.99.22 4.6.1.17]+ko00790//Folate biosynthesis+ko01100//Metabolic pathways+ko01240//Biosynthesis of cofactors;	Radical SAM superfamily[TCONS_00016558]	>XP_013026505.1 PREDICTED: molybdenum cofactor biosynthesis protein 1 isoform X1 [Anser cygnoides domesticus]
106029769	0	0	0	0	0	0.01	0	0	0	0	XM_013171054.3	mRNA	31618887	31779918	NC_089875.1	+	LRFN2	0	0	0	0	0.01	0	0	0	0	0.956998	0.629132	XM_013171054.1 PREDICTED: Anser cygnoides domesticus leucine rich repeat and fibronectin type III domain containing 2 (LRFN2), transcript variant X1, mRNA		KOG0619//FOG: Leucine rich repeat;	[LRFN2_RAT|diamond]Name=Lrfn2; Synonyms=Salm1; RecName: Full=Leucine-rich repeat and fibronectin type-III domain-containing protein 2; Flags: Precursor;	GO:0009986//cell surface;GO:0099061//integral component of postsynaptic density membrane;GO:0098685//Schaffer collateral - CA1 synapse;GO:0050804//modulation of chemical synaptic transmission;GO:0099175//regulation of postsynapse organization;			>XP_012952294.1 leucine-rich repeat and fibronectin type-III domain-containing protein 2 [Anas platyrhynchos] >XP_012952295.1 leucine-rich repeat and fibronectin type-III domain-containing protein 2 [Anas platyrhynchos] >XP_021126053.1 leucine-rich repeat and fibronectin type-III domain-containing protein 2 [Anas platyrhynchos] >XP_021126054.1 leucine-rich repeat and fibronectin type-III domain-c…
106029770	2.54	2.39	2.28	2.61	2.46	2.02	1.73	2.95	2.27	2.56	XM_013171057.3,XM_066993827.1	mRNA	31154643	31173692	NC_089875.1	+	SUPT7L	2.28	1.73	2.54	2.39	2.02	2.56	2.46	2.27	2.61	0.986849	-0.0101374	XM_005016797.4 PREDICTED: Anas platyrhynchos SPT7 like, STAGA complex subunit gamma (SUPT7L), transcript variant X1, mRNA			[ST65G_HUMAN|diamond]Name=SUPT7L; Synonyms=KIAA0764; RecName: Full=STAGA complex 65 subunit gamma; AltName: Full=Adenocarcinoma antigen ART1; AltName: Full=SPTF-associated factor 65 gamma; Short=STAF65gamma; AltName: Full=Suppressor of Ty 7-like;	GO:0005654//nucleoplasm;GO:0005634//nucleus;GO:0030914//STAGA complex;GO:0004402//histone acetyltransferase activity;GO:0046982//protein heterodimerization activity;GO:0003713//transcription coactivator activity;GO:0043966//histone H3 acetylation;GO:0051457//maintenance of protein location in nucleus;			>KFQ65198.1 STAGA complex 65 subunit gamma, partial [Phaethon lepturus] >KFR06471.1 STAGA complex 65 subunit gamma, partial [Opisthocomus hoazin] >KFV57599.1 STAGA complex 65 subunit gamma, partial [Gavia stellata] >KFV58961.1 STAGA complex 65 subunit gamma, partial [Tyto alba] >KFW81730.1 STAGA complex 65 subunit gamma, partial [Phalacrocorax carbo] >NWQ94896.1 ST65G protein [Burhinus bistriatus…
106029771	20.87	24.56	24.32	17.48	27.32	27.62	22.57	20.92	28.1	24.17	XM_013171058.3,XM_048079483.2,XM_048079485.2	mRNA	31037494	31105517	NC_089875.1	+	LOC106029771	24.32	22.57	20.87	24.56	27.62	24.17	27.32	28.1	17.48	0.477476	0.211884	XM_005016799.4 PREDICTED: Anas platyrhynchos uncharacterized LOC101797709 (LOC101797709), transcript variant X5, mRNA							>XP_013026512.1 PREDICTED: uncharacterized protein LOC106029771 isoform X1 [Anser cygnoides domesticus]
106029773	15.81	16.77	17.4	12.18	16.17	15.57	12.94	19.81	14.96	16.02	TCONS_00019562,XM_066993819.1,XM_066993825.1,XM_066993822.1,XM_066993824.1,XM_066993820.1,XM_066993821.1,XM_048079477.2,XM_048079476.2,XM_066993823.1	mRNA	30753963	30922508	NC_089875.1	-	BABAM2	17.4	12.94	15.81	16.77	15.57	16.02	16.17	14.96	12.18	0.757326	0.103037	XM_013171062.1 PREDICTED: Anser cygnoides domesticus brain and reproductive organ-expressed (TNFRSF1A modulator) (BRE), transcript variant X4, mRNA			[BABA2_CHICK|diamond]Name=BABAM2; Synonyms=BRE; ORFNames=RCJMB04_1l17; RecName: Full=BRISC and BRCA1-A complex member 2; AltName: Full=BRCA1-A complex subunit BRE; AltName: Full=BRCA1/BRCA2-containing complex subunit 45; AltName: Full=Brain and reproductive organ-expressed protein;	GO:0070531//BRCA1-A complex;GO:0070552//BRISC complex;GO:0005737//cytoplasm;GO:0005829//cytosol;GO:0000152//nuclear ubiquitin ligase complex;GO:0005634//nucleus;GO:0031593//polyubiquitin modification-dependent protein binding;GO:0005164//tumor necrosis factor receptor binding;GO:0006915//apoptotic process;GO:0007049//cell cycle;GO:0051301//cell division;GO:0006325//chromatin organization;GO:00063…	K12173//BRCA1-A complex subunit BRE+ko03440//Homologous recombination;	Brain and reproductive organ-expressed protein (BRE)[TCONS_00019562]	>XP_013026516.1 PREDICTED: BRCA1-A complex subunit BRE isoform X3 [Anser cygnoides domesticus]
106029774	5.74	7.72	6.35	11.75	10.8	4.58	3.63	5.3	3.39	4.74	TCONS_00019550,TCONS_00019551,XM_066993818.1,XM_048079461.2	mRNA	30714899	30731143	NC_089875.1	-	FOSL2	6.35	3.63	5.74	7.72	4.58	4.74	10.8	3.39	11.75	0.00148756	-0.877445	XM_027454063.2 PREDICTED: Anas platyrhynchos FOS like 2, AP-1 transcription factor subunit (FOSL2), transcript variant X2, mRNA	TF_bZIP	KOG1414//Transcriptional activator FOSB/c-Fos and related bZIP transcription factors;	[FOSL2_CHICK|diamond]Name=FOSL2; Synonyms=FRA-2; RecName: Full=Fos-related antigen 2; Short=FRA-2;	GO:0005654//nucleoplasm;GO:0005634//nucleus;GO:0003682//chromatin binding;GO:0001228//DNA-binding transcription activator activity, RNA polymerase II-specific;GO:0000981//DNA-binding transcription factor activity, RNA polymerase II-specific;GO:0000978//RNA polymerase II proximal promoter sequence-specific DNA binding;GO:0003334//keratinocyte development;GO:0048146//positive regulation of fibrobla…	K09030//fos-like antigen 2+ko04380//Osteoclast differentiation;	bZIP transcription factor[TCONS_00019550]	>XP_032539597.1 LOW QUALITY PROTEIN: fos-related antigen 2 [Chiroxiphia lanceolata]
106029775	0.42	0.17	0.49	0.38	0.2	0.15	0.14	0.28	0.15	0.27	XM_013171073.3,XM_013171072.3,XM_048079469.2,XM_066993817.1,XM_013171069.3	mRNA	30614649	30699922	NC_089875.1	-	PLB1	0.49	0.14	0.42	0.17	0.15	0.27	0.2	0.15	0.38	0.413312	-0.683816	XM_013171067.1 PREDICTED: Anser cygnoides domesticus phospholipase B1 (PLB1), transcript variant X1, mRNA		KOG3670//Phospholipase;	[PLB1_RAT|diamond]Name=Plb1; Synonyms=Phlpb; RecName: Full=Phospholipase B1, membrane-associated; Short=Phospholipase B; AltName: Full=Lysophospholipase; EC=3.1.1.5 {ECO:0000269|PubMed:11401559, ECO:0000269|PubMed:9442064, ECO:0000269|PubMed:9442065}; AltName: Full=Phospholipase A2; EC=3.1.1.4 {ECO:0000269|PubMed:11401559, ECO:0000269|PubMed:9442064, ECO:0000269|PubMed:9442065}; AltName: Full=Pho…	GO:0016324//apical plasma membrane;GO:0031526//brush border membrane;GO:0016021//integral component of membrane;GO:0047499//calcium-independent phospholipase A2 activity;GO:0004622//lysophospholipase activity;GO:0102545//phosphatidyl phospholipase B activity;GO:0004623//phospholipase A2 activity;GO:0102567//phospholipase A2 activity (consuming 1,2-dipalmitoylphosphatidylcholine);GO:0102568//phosp…	K14621//phospholipase B1, membrane-associated [EC:3.1.1.4 3.1.1.5]+ko00564//Glycerophospholipid metabolism+ko00565//Ether lipid metabolism+ko00590//Arachidonic acid metabolism+ko00591//Linoleic acid metabolism+ko00592//alpha-Linolenic acid metabolism+ko01100//Metabolic pathways+ko04977//Vitamin digestion and absorption;		>XP_013026521.1 PREDICTED: phospholipase B1, membrane-associated isoform X1 [Anser cygnoides domesticus]
106029776	66.1	83.33	75.17	50.38	78.42	72.52	73.53	77.46	65.35	87.43	XM_048079451.2	mRNA	30545887	30575366	NC_089875.1	-	PPP1CB	75.17	73.53	66.1	83.33	72.52	87.43	78.42	65.35	50.38	0.470993	0.182665	XM_013171076.1 PREDICTED: Anser cygnoides domesticus protein phosphatase 1, catalytic subunit, beta isozyme (PPP1CB), transcript variant X3, mRNA	THAP	KOG0374//Serine/threonine specific protein phosphatase PP1, catalytic subunit;	[PP1B_PIG|diamond]Name=PPP1CB; RecName: Full=Serine/threonine-protein phosphatase PP1-beta catalytic subunit; Short=PP-1B; EC=3.1.3.16; EC=3.1.3.53;	GO:0005737//cytoplasm;GO:0005730//nucleolus;GO:0005654//nucleoplasm;GO:0005634//nucleus;GO:0072357//PTW/PP1 phosphatase complex;GO:0046872//metal ion binding;GO:0017018//myosin phosphatase activity;GO:0050115//myosin-light-chain-phosphatase activity;GO:0016791//phosphatase activity;GO:0004722//protein serine/threonine phosphatase activity;GO:0007049//cell cycle;GO:0051301//cell division;GO:003292…	K06269//serine/threonine-protein phosphatase PP1 catalytic subunit [EC:3.1.3.16]+ko03015//mRNA surveillance pathway+ko04022//cGMP-PKG signaling pathway+ko04024//cAMP signaling pathway+ko04114//Oocyte meiosis+ko04218//Cellular senescence+ko04261//Adrenergic signaling in cardiomyocytes+ko04270//Vascular smooth muscle contraction+ko04390//Hippo signaling pathway+ko04510//Focal adhesion+ko04611//Plat…		>KAG6930950.1 protein phosphatase 1 catalytic subunit beta, partial [Chelydra serpentina]
106029778	2.81	2.84	2.79	2.5	2.74	2.53	2.5	3.09	2.06	3.11	TCONS_00016543,XM_013171081.3,XM_048079466.2	mRNA	30254684	30427298	NC_089875.1	+	TTC7A	2.79	2.5	2.81	2.84	2.53	3.11	2.74	2.06	2.5	0.878195	0.0576494	XM_035555920.1 PREDICTED: Cygnus atratus tetratricopeptide repeat domain 7A (TTC7A), transcript variant X9, mRNA		KOG4162//Predicted calmodulin-binding protein;	[TTC7A_MOUSE|diamond]Name=Ttc7a; Synonyms=Ttc7; RecName: Full=Tetratricopeptide repeat protein 7A; Short=TPR repeat protein 7A;	GO:0005737//cytoplasm;GO:0005886//plasma membrane;GO:0006879//cellular iron ion homeostasis;GO:0030097//hemopoiesis;GO:0046854//phosphatidylinositol phosphorylation;GO:0072659//protein localization to plasma membrane;		Tetratricopeptide repeat[TCONS_00016543]	>XP_013026531.1 PREDICTED: tetratricopeptide repeat protein 7A isoform X1 [Anser cygnoides domesticus]
106029779	301.97	377.07	343.79	258.41	490.95	392.11	381.17	382.55	319.29	450.68	XM_066993813.1	mRNA	30465012	30477802	NC_089875.1	-	CALM2	343.79	381.17	301.97	377.07	392.11	450.68	490.95	319.29	258.41	0.401849	0.219741	XM_027454066.2 PREDICTED: Anas platyrhynchos calmodulin 2 (CALM2), mRNA		KOG0027//Calmodulin and related proteins (EF-Hand superfamily);	[CALM1_HUMAN|diamond]Name=CALM1 {ECO:0000303|PubMed:7925473, ECO:0000312|HGNC:HGNC:1442};+++Synonyms=CALM, CAM, CAM1; RecName: Full=Calmodulin-1 {ECO:0000312|HGNC:HGNC:1442};	GO:0034704//calcium channel complex;GO:1902494//catalytic complex;GO:0005813//centrosome;GO:0005737//cytoplasm;GO:0005829//cytosol;GO:0005576//extracellular region;GO:0030426//growth cone;GO:0031966//mitochondrial membrane;GO:0043209//myelin sheath;GO:0005654//nucleoplasm;GO:0005634//nucleus;GO:0005886//plasma membrane;GO:0032991//protein-containing complex;GO:0030017//sarcomere;GO:0005876//spind…	K02183//calmodulin+ko04014//Ras signaling pathway+ko04015//Rap1 signaling pathway+ko04020//Calcium signaling pathway+ko04022//cGMP-PKG signaling pathway+ko04024//cAMP signaling pathway+ko04070//Phosphatidylinositol signaling system+ko04114//Oocyte meiosis+ko04218//Cellular senescence+ko04261//Adrenergic signaling in cardiomyocytes+ko04270//Vascular smooth muscle contraction+ko04371//Apelin signal…		>XP_036615383.1 calmodulin-1-like [Trichosurus vulpecula]
106029780	79	81.98	79.46	46	52.88	74.04	82.21	90.2	86.17	90.38	XM_066993816.1,XM_066993814.1,XM_066993815.1	mRNA	30250801	30254732	NC_089875.1	-	MCFD2	79.46	82.21	79	81.98	74.04	90.38	52.88	86.17	46	0.222388	0.397153	XM_005009819.5 PREDICTED: Anas platyrhynchos multiple coagulation factor deficiency 2, ER cargo receptor complex subunit (MCFD2), mRNA		KOG4065//Uncharacterized conserved protein;	[MCFD2_RAT|diamond]Name=Mcfd2; Synonyms=Sdnsf; RecName: Full=Multiple coagulation factor deficiency protein 2 homolog; AltName: Full=Neural stem cell-derived neuronal survival protein; Flags: Precursor;	GO:0005783//endoplasmic reticulum;GO:0005793//endoplasmic reticulum-Golgi intermediate compartment;GO:0005576//extracellular region;GO:0005794//Golgi apparatus;GO:0005509//calcium ion binding;GO:0007420//brain development;GO:0019752//carboxylic acid metabolic process;GO:0060548//negative regulation of cell death;GO:0015031//protein transport;GO:0016192//vesicle-mediated transport;			>XP_013026538.1 PREDICTED: multiple coagulation factor deficiency protein 2 [Anser cygnoides domesticus]
106029784	5.04	5.31	5.29	3.35	5.8	4.53	4.14	5.55	4.71	5.45	XM_066993808.1,XM_066993807.1,XM_013171086.3,XM_066993809.1	mRNA	30117187	30148229	NC_089875.1	+	SOCS5	5.29	4.14	5.04	5.31	4.53	5.45	5.8	4.71	3.35	0.882026	0.0680525	XM_035559665.1 PREDICTED: Cygnus atratus suppressor of cytokine signaling 5 (SOCS5), transcript variant X1, mRNA		KOG4566//Cytokine-inducible SH2 protein;	[SOCS5_MOUSE|diamond]Name=Socs5; Synonyms=Cish5; RecName: Full=Suppressor of cytokine signaling 5; Short=SOCS-5; AltName: Full=Cytokine-inducible SH2-containing protein 5;	GO:0005737//cytoplasm;GO:0005942//phosphatidylinositol 3-kinase complex;GO:0046935//1-phosphatidylinositol-3-kinase regulator activity;GO:0005154//epidermal growth factor receptor binding;GO:0019210//kinase inhibitor activity;GO:0030971//receptor tyrosine kinase binding;GO:0071404//cellular response to low-density lipoprotein particle stimulus;GO:0019221//cytokine-mediated signaling pathway;GO:00…	K04698//suppressor of cytokine signaling 5+ko04630//JAK-STAT signaling pathway+ko04917//Prolactin signaling pathway;		>PKU48814.1 suppressor of cytokine signaling 5 [Limosa lapponica baueri]
106029785	39	34.49	36.99	41.01	36.33	30.54	33.06	33.7	32.11	31.54	TCONS_00019538,XM_048079440.2	mRNA	30022420	30047812	NC_089875.1	-	PIGF	36.99	33.06	39	34.49	30.54	31.54	36.33	32.11	41.01	0.440023	-0.165969	XM_013171087.1 PREDICTED: Anser cygnoides domesticus phosphatidylinositol glycan anchor biosynthesis, class F (PIGF), transcript variant X1, mRNA		KOG3144//Ethanolamine-P-transferase GPI11/PIG-F, involved in glycosylphosphatidylinositol anchor biosynthesis;	[PIGF_MOUSE|diamond]Name=Pigf; RecName: Full=Phosphatidylinositol-glycan biosynthesis class F protein; Short=PIG-F;	GO:0005789//endoplasmic reticulum membrane;GO:0016021//integral component of membrane;GO:0051377//mannose-ethanolamine phosphotransferase activity;GO:0016780//phosphotransferase activity, for other substituted phosphate groups;GO:0006506//GPI anchor biosynthetic process;	K05287//GPI ethanolamine phosphate transferase 2/3 subunit F+ko00563//Glycosylphosphatidylinositol (GPI)-anchor biosynthesis+ko01100//Metabolic pathways;	GPI biosynthesis protein family Pig-F[TCONS_00019538]	>XP_013026541.1 PREDICTED: phosphatidylinositol-glycan biosynthesis class F protein isoform X1 [Anser cygnoides domesticus]
106029786	39.64	34.17	42.7	37.89	52.12	38.33	41.18	42.91	34	46.64	XM_013171095.2,XM_013171097.3,XM_013171101.3,XM_013171092.3,XM_013171096.3	mRNA	30047748	30115920	NC_089875.1	+	CRIPT	42.7	41.18	39.64	34.17	38.33	46.64	52.12	34	37.89	0.863802	0.0567277	XM_013171092.1 PREDICTED: Anser cygnoides domesticus cysteine-rich PDZ-binding protein (CRIPT), transcript variant X1, mRNA		KOG3476//Microtubule-associated protein CRIPT;	[CRIPT_CHICK|diamond]Name=CRIPT; ORFNames=RCJMB04_11o12; RecName: Full=Cysteine-rich PDZ-binding protein; AltName: Full=Cysteine-rich interactor of PDZ three; Short=Cysteine-rich interactor of PDZ3;	GO:0005737//cytoplasm;GO:0030425//dendrite;GO:0008017//microtubule binding;GO:0030165//PDZ domain binding;GO:0097110//scaffold protein binding;GO:0031122//cytoplasmic microtubule organization;			>XP_013026546.1 PREDICTED: cysteine-rich PDZ-binding protein isoform X1 [Anser cygnoides domesticus]
106029787	67.88	58.44	71.61	84.55	63.28	48.55	70.43	55.15	61.72	60.68	TCONS_00033246,TCONS_00033247,TCONS_00033248,TCONS_00033245,XM_048069044.2,XM_048069042.2,XM_048069047.2,XM_048069050.2,XM_048069041.2,XM_048069049.2,XM_048069040.2,XM_048069048.2,XM_067000446.1,XM_048069045.2,XM_048069043.2,XM_067000447.1,XM_048069039.2	mRNA	20410654	20509701	NC_089879.1	+	PAX2	71.61	70.43	67.88	58.44	48.55	60.68	63.28	61.72	84.55	0.906047	-0.0705603	XM_030029937.2 PREDICTED: Aquila chrysaetos chrysaetos paired box 2 (PAX2), transcript variant X3, mRNA	PAX	KOG3862//Transcription factor PAX2/5/8, contains PAX domain;	[PAX2A_XENLA|diamond]Name=pax2-a; Synonyms=pax-2a {ECO:0000312|EMBL:CAA71208.1}; RecName: Full=Paired box protein Pax-2-A; Short=xPax-2a;	GO:0005634//nucleus;GO:0003677//DNA binding;GO:0000122//negative regulation of transcription by RNA polymerase II;GO:0045944//positive regulation of transcription by RNA polymerase II;GO:0007367//segment polarity determination;		'Paired box' domain[TCONS_00033246]	>XP_037996415.1 paired box protein Pax-2 isoform X1 [Motacilla alba alba]
106029792	13.56	14.29	13.41	7.07	14.43	19.32	22.82	22.18	26.34	21.38	XM_013171107.3,XM_013171105.3,XM_048079449.2	mRNA	29828042	29912925	NC_089875.1	+	EPAS1	13.41	22.82	13.56	14.29	19.32	21.38	14.43	26.34	7.07	0.000133307	0.940312	XM_013171105.1 PREDICTED: Anser cygnoides domesticus endothelial PAS domain protein 1 (EPAS1), transcript variant X1, mRNA		KOG3558//Hypoxia-inducible factor 1/Neuronal PAS domain protein NPAS1;	[EPAS1_MOUSE|diamond]Name=Epas1; Synonyms=Hif2a; RecName: Full=Endothelial PAS domain-containing protein 1; Short=EPAS-1; AltName: Full=HIF-1-alpha-like factor; Short=HLF; Short=mHLF; AltName: Full=HIF-related factor; Short=HRF; AltName: Full=Hypoxia-inducible factor 2-alpha; Short=HIF-2-alpha; Short=HIF2-alpha;	GO:0005737//cytoplasm;GO:0016607//nuclear speck;GO:0005634//nucleus;GO:0005667//transcription factor complex;GO:0000987//proximal promoter sequence-specific DNA binding;GO:0050897//cobalt ion binding;GO:0003677//DNA binding;GO:0001228//DNA-binding transcription activator activity, RNA polymerase II-specific;GO:0003700//DNA-binding transcription factor activity;GO:0000981//DNA-binding transcriptio…			>XP_013026559.1 PREDICTED: endothelial PAS domain-containing protein 1 isoform X1 [Anser cygnoides domesticus]
106029793	8.26	10.21	7.06	9.1	16.05	11.44	10.08	7.62	8.44	8.33	TCONS_00033262,XM_067000451.1,XM_067000452.1,XM_048069055.2	mRNA	20609523	20622176	NC_089879.1	+	CUEDC2	7.06	10.08	8.26	10.21	11.44	8.33	16.05	8.44	9.1	0.970323	-0.0271189	XM_013172069.1 PREDICTED: Anser cygnoides domesticus F-box and leucine-rich repeat protein 15 (FBXL15), mRNA			[CUE2A_XENLA|diamond]Name=cuedc2-a; RecName: Full=CUE domain-containing protein 2-A; AltName: Full=Mitotic phosphoprotein 38;	GO:0005737//cytoplasm;GO:0005634//nucleus;		CUE domain[TCONS_00033262]	>XP_040419838.1 CUE domain-containing protein 2 isoform X3 [Cygnus olor]
106029794	2.22	2.13	2.93	2.29	3.61	2.94	1.91	2.95	2.03	2.54	XM_013171112.3,XM_013171108.3,XM_013171109.3	mRNA	29480885	29780906	NC_089875.1	+	PRKCE	2.93	1.91	2.22	2.13	2.94	2.54	3.61	2.03	2.29	0.997803	0.00109883	XM_005009801.5 PREDICTED: Anas platyrhynchos protein kinase C epsilon (PRKCE), transcript variant X1, mRNA		KOG0694//Serine/threonine protein kinase;	[KPCE_RAT|diamond]Name=Prkce; Synonyms=Pkce; RecName: Full=Protein kinase C epsilon type; EC=2.7.11.13; AltName: Full=nPKC-epsilon;	GO:0071944//cell periphery;GO:0005737//cytoplasm;GO:0005856//cytoskeleton;GO:0005829//cytosol;GO:0005783//endoplasmic reticulum;GO:0098978//glutamatergic synapse;GO:0000139//Golgi membrane;GO:0016020//membrane;GO:0005739//mitochondrion;GO:0031594//neuromuscular junction;GO:0005634//nucleus;GO:0048471//perinuclear region of cytoplasm;GO:0005886//plasma membrane;GO:0099523//presynaptic cytosol;GO:0…	K18050//novel protein kinase C epsilon type [EC:2.7.11.13]+ko04022//cGMP-PKG signaling pathway+ko04071//Sphingolipid signaling pathway+ko04270//Vascular smooth muscle contraction+ko04371//Apelin signaling pathway+ko04530//Tight junction+ko04666//Fc gamma R-mediated phagocytosis+ko04750//Inflammatory mediator regulation of TRP channels+ko04925//Aldosterone synthesis and secretion;		>OPJ72376.1 protein kinase C epsilon type [Patagioenas fasciata monilis]
106029797	6.17	6.55	5.94	4.66	7.91	5.55	5.03	6.85	4.62	5.45	XM_048079454.2,XM_066993806.1,XM_048079453.2,XM_048079455.2,XM_048079456.2,XM_066993805.1,XM_066993804.1	mRNA	29330242	29457790	NC_089875.1	-	SRBD1	5.94	5.03	6.17	6.55	5.55	5.45	7.91	4.62	4.66	0.781662	-0.0965817	XM_013171113.1 PREDICTED: Anser cygnoides domesticus S1 RNA binding domain 1 (SRBD1), transcript variant X1, mRNA		KOG1857//Transcription accessory protein TEX, contains S1 domain;	[SRBD1_MOUSE|diamond]Name=Srbd1; RecName: Full=S1 RNA-binding domain-containing protein 1;	GO:0003729//mRNA binding;GO:0003735//structural constituent of ribosome;GO:0006139//nucleobase-containing compound metabolic process;GO:0006412//translation;			>XP_013026567.1 PREDICTED: S1 RNA-binding domain-containing protein 1 isoform X1 [Anser cygnoides domesticus] >XP_013026568.1 PREDICTED: S1 RNA-binding domain-containing protein 1 isoform X1 [Anser cygnoides domesticus] >XP_013026569.1 PREDICTED: S1 RNA-binding domain-containing protein 1 isoform X1 [Anser cygnoides domesticus] >XP_013026570.1 PREDICTED: S1 RNA-binding domain-containing protein 1…
106029798	14.46	11.14	14.22	17.72	20.32	11.64	9.94	14.96	9.64	12.72	XM_067000443.1,XM_067000440.1,XM_067000442.1,XM_067000445.1,XM_067000439.1,XM_067000441.1	mRNA	20664752	20674893	NC_089879.1	-	NFKB2	14.22	9.94	14.46	11.14	11.64	12.72	20.32	9.64	17.72	0.278309	-0.310014	XM_035539295.1 PREDICTED: Cygnus atratus nuclear factor kappa B subunit 2 (NFKB2), transcript variant X1, mRNA	RHD	KOG0504//FOG: Ankyrin repeat;	[NFKB2_CHICK|diamond]Name=NFKB2; RecName: Full=Nuclear factor NF-kappa-B p100 subunit; AltName: Full=DNA-binding factor KBF2; AltName: Full=Lyt-10; AltName: Full=Nuclear factor NF-kappa-B p97 subunit; AltName: Full=Nuclear factor of kappa light polypeptide gene enhancer in B-cells 2; Contains: RecName: Full=Nuclear factor NF-kappa-B p52 subunit; AltName: Full=Nuclear factor NF-kappa-B p50B subuni…	GO:0005737//cytoplasm;GO:0005634//nucleus;GO:0003677//DNA binding;GO:0003700//DNA-binding transcription factor activity;GO:0048511//rhythmic process;GO:0007165//signal transduction;	K04469//nuclear factor of kappa light polypeptide gene enhancer in B-cells 2+ko04010//MAPK signaling pathway+ko04064//NF-kappa B signaling pathway+ko04380//Osteoclast differentiation+ko04625//C-type lectin receptor signaling pathway;		>XP_035395188.1 nuclear factor NF-kappa-B p100 subunit isoform X1 [Cygnus atratus] >XP_035395197.1 nuclear factor NF-kappa-B p100 subunit isoform X1 [Cygnus atratus]
106029802	0.8	1.2	0.79	3.14	2.27	1.45	1.39	1.22	0.57	1.31	XM_048072198.2	mRNA	28477270	28483080	NC_089878.1	-	INHBB	0.79	1.39	0.8	1.2	1.45	1.31	2.27	0.57	3.14	0.737095	-0.375739	LS423617.1 Anas platyrhynchos genome assembly, chromosome: 7		KOG3900//Transforming growth factor beta, bone morphogenetic protein and related proteins;	[INHBB_CHICK|diamond]Name=INHBB; RecName: Full=Inhibin beta B chain; AltName: Full=Activin beta-B chain; Flags: Precursor;	GO:0005576//extracellular region;GO:0048471//perinuclear region of cytoplasm;GO:0008083//growth factor activity;GO:0005179//hormone activity;GO:0042803//protein homodimerization activity;GO:0032924//activin receptor signaling pathway;GO:0032869//cellular response to insulin stimulus;GO:0009267//cellular response to starvation;GO:0045444//fat cell differentiation;GO:0046882//negative regulation of…	K22687//inhibin beta B chain+ko04060//Cytokine-cytokine receptor interaction+ko04350//TGF-beta signaling pathway+ko04550//Signaling pathways regulating pluripotency of stem cells;		>XP_039410678.1 LOW QUALITY PROTEIN: inhibin beta B chain [Corvus cornix cornix]
106029803	29.64	34.23	32.52	40.61	46.83	22.88	18.67	29.33	24.65	28.8	TCONS_00030860,XM_013171120.3	mRNA	27949483	27987322	NC_089878.1	+	TFCP2L1	32.52	18.67	29.64	34.23	22.88	28.8	46.83	24.65	40.61	0.0123009	-0.473792	XM_040561599.1 PREDICTED: Cygnus olor transcription factor CP2 like 1 (TFCP2L1), mRNA	CP2	KOG4091//Transcription factor;	[TF2L1_HUMAN|diamond]Name=TFCP2L1; Synonyms=CRTR1, LBP9; RecName: Full=Transcription factor CP2-like protein 1; AltName: Full=CP2-related transcriptional repressor 1; Short=CRTR-1; AltName: Full=Transcription factor LBP-9;	GO:0000785//chromatin;GO:0005737//cytoplasm;GO:0016020//membrane;GO:0005634//nucleus;GO:0001228//DNA-binding transcription activator activity, RNA polymerase II-specific;GO:0000981//DNA-binding transcription factor activity, RNA polymerase II-specific;GO:0000978//RNA polymerase II proximal promoter sequence-specific DNA binding;GO:1990837//sequence-specific double-stranded DNA binding;GO:0000902/…		Sterile alpha motif (SAM)/Pointed domain[TCONS_00030860]	>XP_010286937.1 PREDICTED: transcription factor CP2-like protein 1, partial [Phaethon lepturus]
106029804	14.31	18.23	20.63	17.92	22.61	21.08	19.09	23.16	16.15	21.2	TCONS_00030816,XM_048072215.2	mRNA	27675879	27694710	NC_089878.1	+	IQCB1	20.63	19.09	14.31	18.23	21.08	21.2	22.61	16.15	17.92	0.421961	0.18317	XM_013171121.1 PREDICTED: Anser cygnoides domesticus IQ motif containing B1 (IQCB1), mRNA		KOG0160//Myosin class V heavy chain;	[IQCB1_MOUSE|diamond]Name=Iqcb1; Synonyms=Kiaa0036; RecName: Full=IQ calmodulin-binding motif-containing protein 1;	GO:0005813//centrosome;GO:0005929//cilium;GO:0005737//cytoplasm;GO:0045171//intercellular bridge;GO:0015630//microtubule cytoskeleton;GO:0072686//mitotic spindle;GO:0005654//nucleoplasm;GO:0032391//photoreceptor connecting cilium;GO:0001750//photoreceptor outer segment;GO:0005516//calmodulin binding;GO:0019899//enzyme binding;GO:0060271//cilium assembly;GO:0048496//maintenance of animal organ ide…		IQ calmodulin-binding motif[TCONS_00030816]	>XP_013026575.1 PREDICTED: IQ calmodulin-binding motif-containing protein 1 [Anser cygnoides domesticus]
106029805	17.14	18.26	29.8	21.89	39.53	11.32	12.49	15.56	11.78	22.73	TCONS_00032135,XM_066999343.1	mRNA	27654200	27675561	NC_089878.1	-	EAF2	29.8	12.49	17.14	18.26	11.32	22.73	39.53	11.78	21.89	0.0610673	-0.683854	XM_013171122.1 PREDICTED: Anser cygnoides domesticus ELL associated factor 2 (EAF2), mRNA		KOG4795//Protein associated with transcriptional elongation factor ELL;	[EAF2_CHICK|diamond]Name=EAF2; ORFNames=RCJMB04_34m12; RecName: Full=ELL-associated factor 2;	GO:0016607//nuclear speck;GO:0005654//nucleoplasm;GO:0032783//ELL-EAF complex;GO:0045893//positive regulation of transcription, DNA-templated;		Domain of unknown function (DUF4560)[TCONS_00032135]	>XP_035425519.1 ELL-associated factor 2 [Cygnus atratus] >XP_040417708.1 ELL-associated factor 2 [Cygnus olor]
106029806	22.3	23.89	21.2	19.42	22.98	18.23	21.07	22.17	18.62	24.94	XM_048072204.2	mRNA	27031951	27131092	NC_089878.1	-	PDIA5	21.2	21.07	22.3	23.89	18.23	24.94	22.98	18.62	19.42	0.956998	0.0227328	XM_013171123.1 PREDICTED: Anser cygnoides domesticus protein disulfide isomerase family A, member 5 (PDIA5), mRNA		KOG0191//Thioredoxin/protein disulfide isomerase;	[PDIA5_HUMAN|diamond]Name=PDIA5; Synonyms=PDIR; RecName: Full=Protein disulfide-isomerase A5; EC=5.3.4.1; AltName: Full=Protein disulfide isomerase-related protein; Flags: Precursor;	GO:0005788//endoplasmic reticulum lumen;GO:0005789//endoplasmic reticulum membrane;GO:0016491//oxidoreductase activity;GO:0015037//peptide disulfide oxidoreductase activity;GO:0003756//protein disulfide isomerase activity;GO:0022900//electron transport chain;GO:0036498//IRE1-mediated unfolded protein response;GO:0006457//protein folding;			>XP_027316941.1 protein disulfide-isomerase A5 [Anas platyrhynchos]
106029807	9.29	8.66	6.69	9.63	14.79	9.81	6.67	11.51	7.05	10	XM_048069056.2	mRNA	20675133	20679851	NC_089879.1	-	TMEM150A	6.69	6.67	9.29	8.66	9.81	10	14.79	7.05	9.63	0.959115	-0.031802	XM_013171127.1 PREDICTED: Anser cygnoides domesticus transmembrane protein 150A (TMEM150A), transcript variant X1, mRNA		KOG4320//Uncharacterized conserved protein;	[T150A_XENTR|diamond]Name=tmem150a; Synonyms=tmem150; ORFNames=TEgg093b02.1, TNeu137l02.1; RecName: Full=Transmembrane protein 150A; AltName: Full=Transmembrane protein 150;	GO:0005887//integral component of plasma membrane;GO:0005764//lysosome;GO:0046854//phosphatidylinositol phosphorylation;GO:0072659//protein localization to plasma membrane;GO:0010506//regulation of autophagy;			>XP_035428025.1 transmembrane protein 150A [Cygnus atratus]
106029808	3.97	4.28	5	5.08	8.57	3.66	3.56	3.74	3.57	4.54	TCONS_00030790,TCONS_00030789,XM_048072331.2,XM_048072329.2,XM_048072330.2	mRNA	26501690	26512902	NC_089878.1	+	CCDC14	5	3.56	3.97	4.28	3.66	4.54	8.57	3.57	5.08	0.160074	-0.418965	XM_013171124.1 PREDICTED: Anser cygnoides domesticus coiled-coil domain containing 14 (CCDC14), mRNA			[CCD14_HUMAN|diamond]Name=CCDC14; RecName: Full=Coiled-coil domain-containing protein 14;	GO:0034451//centriolar satellite;GO:0005813//centrosome;GO:0005737//cytoplasm;GO:0071539//protein localization to centrosome;GO:0021762//substantia nigra development;		Coiled-coil domain-containing protein 14[TCONS_00030789]	>XP_035425572.1 coiled-coil domain-containing protein 14 isoform X3 [Cygnus atratus]
106029809	0.83	0.92	0.87	0.85	1.41	0.77	0.66	0.83	1.07	0.73	XM_048072326.2,XM_066999431.1,XM_048072324.2,XM_048072325.2	mRNA	25528086	25545264	NC_089878.1	+	LMLN	0.87	0.66	0.83	0.92	0.77	0.73	1.41	1.07	0.85	0.795892	-0.152016	XM_013171125.1 PREDICTED: Anser cygnoides domesticus leishmanolysin-like (metallopeptidase M8 family) (LMLN), mRNA		KOG2556//Leishmanolysin-like peptidase (Peptidase M8 family);	[LMLN_MOUSE|diamond]Name=Lmln; RecName: Full=Leishmanolysin-like peptidase {ECO:0000305}; EC=3.4.24.- {ECO:0000250|UniProtKB:Q9VH19};	GO:0005737//cytoplasm;GO:0005829//cytosol;GO:0005925//focal adhesion;GO:0005811//lipid droplet;GO:0016020//membrane;GO:0046872//metal ion binding;GO:0004222//metalloendopeptidase activity;GO:0008233//peptidase activity;GO:0007155//cell adhesion;GO:0007049//cell cycle;GO:0051301//cell division;			>XP_027318123.2 LOW QUALITY PROTEIN: leishmanolysin-like peptidase [Anas platyrhynchos]
106029811	1.28	1.45	2.82	4.2	3.95	1.35	0.99	0.93	0.94	1.44	XM_066999429.1	mRNA	25461098	25470498	NC_089878.1	+	PTPRN	2.82	0.99	1.28	1.45	1.35	1.44	3.95	0.94	4.2	0.017305	-1.17974	XM_032190531.1 PREDICTED: Aythya fuligula protein tyrosine phosphatase receptor type N (PTPRN), mRNA		KOG0793//Protein tyrosine phosphatase;	[PTPRN_BOVIN|diamond]Name=PTPRN; RecName: Full=Receptor-type tyrosine-protein phosphatase-like N; Short=R-PTP-N; AltName: Full=Islet cell autoantigen 512; Short=ICA512 {ECO:0000303|PubMed:10457160}; Contains: RecName: Full=ICA512-N-terminal fragment; Short=ICA512-NTF; Contains: RecName: Full=ICA512-transmembrane fragment; Short=ICA512-TMF; Contains: RecName: Full=ICA512-cleaved cytosolic fragment…	GO:0043679//axon terminus;GO:0005768//endosome;GO:0016021//integral component of membrane;GO:0043025//neuronal cell body;GO:0005634//nucleus;GO:0043204//perikaryon;GO:0005886//plasma membrane;GO:0030141//secretory granule;GO:0045202//synapse;GO:0030658//transport vesicle membrane;GO:0030507//spectrin binding;GO:0008134//transcription factor binding;GO:0044389//ubiquitin-like protein ligase bindin…			>XP_032046422.1 receptor-type tyrosine-protein phosphatase-like N [Aythya fuligula]
106029812	64.65	52.19	58.33	53.33	52.89	61.8	69.8	62.52	54.93	59.77	XM_066999437.1,XM_066999436.1	mRNA	25455850	25460532	NC_089878.1	+	DNPEP	58.33	69.8	64.65	52.19	61.8	59.77	52.89	54.93	53.33	0.335765	0.219136	XM_032190646.1 PREDICTED: Aythya fuligula aspartyl aminopeptidase (DNPEP), mRNA		KOG2596//Aminopeptidase I zinc metalloprotease (M18);	[DNPEP_BOVIN|diamond]Name=DNPEP {ECO:0000250|UniProtKB:Q9ULA0}; RecName: Full=Aspartyl aminopeptidase {ECO:0000250|UniProtKB:Q9ULA0}; EC=3.4.11.21 {ECO:0000250|UniProtKB:Q9ULA0};	GO:0005829//cytosol;GO:0004177//aminopeptidase activity;GO:0008237//metallopeptidase activity;GO:0008270//zinc ion binding;			>XP_035187091.1 aspartyl aminopeptidase [Oxyura jamaicensis]
106029813	0.34	0.57	0.51	0.79	0.56	0.41	0.6	0.42	0.5	0.28	TCONS_00032063,TCONS_00032062,XM_048072310.2	mRNA	25408323	25443618	NC_089878.1	-	SPEG	0.51	0.6	0.34	0.57	0.41	0.28	0.56	0.5	0.79	0.966018	-0.0405286	XM_035331162.1 PREDICTED: Oxyura jamaicensis striated muscle enriched protein kinase (SPEG), transcript variant X1, mRNA			[SPEG_HUMAN|diamond]Name=SPEG; Synonyms=APEG1, KIAA1297; RecName: Full=Striated muscle preferentially expressed protein kinase; EC=2.7.11.1; AltName: Full=Aortic preferentially expressed protein 1; Short=APEG-1;	GO:0005634//nucleus;GO:0005524//ATP binding;GO:0004672//protein kinase activity;GO:0042692//muscle cell differentiation;GO:0007517//muscle organ development;GO:0008285//negative regulation of cell proliferation;		Immunoglobulin I-set domain[TCONS_00032062]	>XP_032046398.1 LOW QUALITY PROTEIN: striated muscle preferentially expressed protein kinase [Aythya fuligula]
106029814	0.54	0.57	0.31	0.94	0.42	0.5	1.07	0.64	0.44	0.43	XM_048072335.2,XM_048072334.2	mRNA	25394339	25398727	NC_089878.1	+	LOC106029814	0.31	1.07	0.54	0.57	0.5	0.43	0.42	0.44	0.94	0.875088	0.230926	XM_035331196.1 PREDICTED: Oxyura jamaicensis rac GTPase-activating protein 1-like (LOC118169691), transcript variant X1, mRNA		KOG3564//GTPase-activating protein;	[RGAP1_HUMAN|diamond]Name=RACGAP1 {ECO:0000312|HGNC:HGNC:9804};+++Synonyms=KIAA1478 {ECO:0000312|EMBL:BAA96002.1}, MGCRACGAP; RecName: Full=Rac GTPase-activating protein 1; AltName: Full=Male germ cell RacGap; Short=MgcRacGAP; AltName: Full=Protein CYK4 homolog; Short=CYK4; Short=HsCYK-4;	GO:0001669//acrosomal vesicle;GO:0097149//centralspindlin complex;GO:0032154//cleavage furrow;GO:0005829//cytosol;GO:0070062//extracellular exosome;GO:0031234//extrinsic component of cytoplasmic side of plasma membrane;GO:0090543//Flemming body;GO:0005874//microtubule;GO:0030496//midbody;GO:0072686//mitotic spindle;GO:0005654//nucleoplasm;GO:0005634//nucleus;GO:0005819//spindle;GO:0051233//spindl…			>XP_035187087.1 rac GTPase-activating protein 1-like isoform X1 [Oxyura jamaicensis]
106029815	7.45	6.68	5.84	11.45	8.65	6.49	5.63	5.97	6.14	5.44	XM_066999206.1,XM_048072174.2	mRNA	25325877	25334250	NC_089878.1	+	CHPF	5.84	5.63	7.45	6.68	6.49	5.44	8.65	6.14	11.45	0.368759	-0.335482	XM_032190625.1 PREDICTED: Aythya fuligula chondroitin polymerizing factor (CHPF), mRNA		KOG3708//Uncharacterized conserved protein;	[CHSS2_MOUSE|diamond]Name=Chpf; Synonyms=Css2, D1Bwg1363e; RecName: Full=Chondroitin sulfate synthase 2; EC=2.4.1.175; EC=2.4.1.226; AltName: Full=Chondroitin glucuronyltransferase 2; AltName: Full=Chondroitin-polymerizing factor; Short=ChPF; AltName: Full=Glucuronosyl-N-acetylgalactosaminyl-proteoglycan 4-beta-N-acetylgalactosaminyltransferase II; AltName: Full=N-acetylgalactosaminyl-proteoglyca…	GO:0005829//cytosol;GO:0032580//Golgi cisterna membrane;GO:0016021//integral component of membrane;GO:0005759//mitochondrial matrix;GO:0008376//acetylgalactosaminyltransferase activity;GO:0047238//glucuronosyl-N-acetylgalactosaminyl-proteoglycan 4-beta-N-acetylgalactosaminyltransferase activity;GO:0046872//metal ion binding;GO:0050510//N-acetylgalactosaminyl-proteoglycan 3-beta-glucuronosyltransf…	K00747//chondroitin polymerizing factor [EC:2.4.1.175 2.4.1.226]+ko00532//Glycosaminoglycan biosynthesis - chondroitin sulfate / dermatan sulfate+ko01100//Metabolic pathways;		>XP_032046516.1 chondroitin sulfate synthase 2 [Aythya fuligula]
106029816	0.83	0.38	0.56	1.26	0.49	0.38	0.43	0.79	0.38	0.63	XM_066999273.1,XM_066999272.1,XM_048072180.2	mRNA	25319408	25325118	NC_089878.1	-	TMEM198	0.56	0.43	0.83	0.38	0.38	0.63	0.49	0.38	1.26	0.746294	-0.335506	XM_035331211.1 PREDICTED: Oxyura jamaicensis transmembrane protein 198 (TMEM198), mRNA			[T198B_DANRE|diamond]Name=tmem198b; ORFNames=zgc:112212; RecName: Full=Transmembrane protein 198-B;	GO:0031410//cytoplasmic vesicle;GO:0016021//integral component of membrane;GO:0005886//plasma membrane;GO:0090263//positive regulation of canonical Wnt signaling pathway;	K04831//acid-sensing ion channel 4+ko04750//Inflammatory mediator regulation of TRP channels;		>XP_040417737.1 transmembrane protein 198 isoform X1 [Cygnus olor] >XP_040417738.1 transmembrane protein 198 isoform X1 [Cygnus olor] >XP_040417739.1 transmembrane protein 198 isoform X1 [Cygnus olor]
106029817	0	0.01	0	0.01	0.03	0	0	0.01	0.03	0.02	XM_066999270.1,XM_048072163.2,XM_066999269.1,XM_066999271.1,XM_048072161.2	mRNA	25303699	25319271	NC_089878.1	+	OBSL1	0	0	0	0.01	0	0.02	0.03	0.03	0.01	0.956998	0.360846	XM_035331175.1 PREDICTED: Oxyura jamaicensis obscurin like cytoskeletal adaptor 1 (OBSL1), transcript variant X1, mRNA			[OBSL1_MOUSE|diamond]Name=Obsl1; RecName: Full=Obscurin-like protein 1;	GO:1990393//3M complex;GO:0005813//centrosome;GO:0005737//cytoplasm;GO:0005794//Golgi apparatus;GO:0048471//perinuclear region of cytoplasm;GO:0045202//synapse;GO:0007030//Golgi organization;GO:0007156//homophilic cell adhesion via plasma membrane adhesion molecules;GO:0000226//microtubule cytoskeleton organization;GO:0050775//positive regulation of dendrite morphogenesis;GO:0034067//protein loca…			>XP_035187066.1 obscurin-like protein 1 isoform X1 [Oxyura jamaicensis]
106029818	0	0	0.05	0	0	0	0	0	0	0	XM_048072183.2	mRNA	25301283	25303487	NC_089878.1	-	INHA	0.05	0	0	0	0	0	0	0	0	0.956998	-0.52501	XM_021398840.1 PREDICTED: Numida meleagris inhibin alpha subunit (INHA), mRNA		KOG3900//Transforming growth factor beta, bone morphogenetic protein and related proteins;	[INHA_CHICK|diamond]Name=INHA; RecName: Full=Inhibin alpha chain; Flags: Precursor;	GO:0005615//extracellular space;GO:0005125//cytokine activity;GO:0008083//growth factor activity;GO:0005179//hormone activity;GO:0010862//positive regulation of pathway-restricted SMAD protein phosphorylation;GO:0060395//SMAD protein signal transduction;	K05500//inhibin, alpha+ko04060//Cytokine-cytokine receptor interaction;		>XP_035187100.1 inhibin alpha chain [Oxyura jamaicensis]
106029819	1.42	1.97	1.16	1.93	2.13	1.59	2.08	1.31	2.08	1.28	XM_066999065.1,XM_066999063.1,XM_048072178.2,XM_066999064.1	mRNA	25296687	25299646	NC_089878.1	+	LOC106029819	1.16	2.08	1.42	1.97	1.59	1.28	2.13	2.08	1.93	0.956998	0.0535694	XM_035568707.1 PREDICTED: Cygnus atratus gap junction gamma-1 protein-like (LOC118259291), mRNA	HSF		[CXG1_XENTR|diamond]Name=gjc1; Synonyms=gja7; RecName: Full=Gap junction gamma-1 protein; AltName: Full=Gap junction alpha-7 protein;	GO:0005922//connexin complex;GO:0016021//integral component of membrane;GO:0005243//gap junction channel activity;GO:0007267//cell-cell signaling;			>XP_040417608.1 gap junction gamma-1 protein-like [Cygnus olor] >XP_040417609.1 gap junction gamma-1 protein-like [Cygnus olor] >XP_040417610.1 gap junction gamma-1 protein-like [Cygnus olor] >XP_040417611.1 gap junction gamma-1 protein-like [Cygnus olor]
106029820	11.43	11.84	10.24	9.98	12.32	9.03	7.41	11.54	8.57	9.56	TCONS_00032042,XM_048072282.2	mRNA	25147135	25232864	NC_089878.1	-	LOC106029820	10.24	7.41	11.43	11.84	9.03	9.56	12.32	8.57	9.98	0.268268	-0.19191	XM_035569950.1 PREDICTED: Cygnus atratus unconventional myosin-X-like (LOC118260034), transcript variant X2, mRNA		KOG4229//Myosin VII, myosin IXB and related myosins;	[MYO10_RAT|diamond]Name=Myo10; RecName: Full=Unconventional myosin-X; AltName: Full=Unconventional myosin-10;	GO:0005938//cell cortex;GO:0005829//cytosol;GO:0030175//filopodium;GO:0031527//filopodium membrane;GO:0032433//filopodium tip;GO:0030027//lamellipodium;GO:0016459//myosin complex;GO:0043005//neuron projection;GO:0043025//neuronal cell body;GO:0005730//nucleolus;GO:0001726//ruffle;GO:0051015//actin filament binding;GO:0030898//actin-dependent ATPase activity;GO:0005524//ATP binding;GO:0005516//cal…	K12559//myosin X+ko04666//Fc gamma R-mediated phagocytosis;	PH domain[TCONS_00032042]	>XP_013026592.1 PREDICTED: unconventional myosin-X-like, partial [Anser cygnoides domesticus]
106029821	20.02	18.73	20.91	17.42	18.81	12.29	14.18	19.92	10.91	21.24	TCONS_00030710,TCONS_00030711,TCONS_00030708,TCONS_00030712,XM_048072281.2	mRNA	25033127	25074637	NC_089878.1	+	PLA2R1	20.91	14.18	20.02	18.73	12.29	21.24	18.81	10.91	17.42	0.555237	-0.21693	XM_032189756.1 PREDICTED: Aythya fuligula phospholipase A2 receptor 1 (PLA2R1), transcript variant X1, mRNA		KOG4297//C-type lectin;	[PLA2R_BOVIN|diamond]Name=PLA2R1; RecName: Full=Secretory phospholipase A2 receptor; Short=PLA2-R; Short=PLA2R; AltName: Full=180 kDa secretory phospholipase A2 receptor; AltName: Full=M-type receptor; Contains: RecName: Full=Soluble secretory phospholipase A2 receptor; Short=Soluble PLA2-R; Short=Soluble PLA2R; Flags: Precursor;	GO:0005576//extracellular region;GO:0016021//integral component of membrane;GO:0005886//plasma membrane;GO:0043235//receptor complex;GO:0030246//carbohydrate binding;GO:0043274//phospholipase binding;GO:0038023//signaling receptor activity;GO:0090403//oxidative stress-induced premature senescence;GO:0090238//positive regulation of arachidonic acid secretion;GO:0001819//positive regulation of cyto…	K06560//mannose receptor, C type+ko04145//Phagosome;	Lectin C-type domain[TCONS_00030710]	>XP_013026593.1 PREDICTED: LOW QUALITY PROTEIN: secretory phospholipase A2 receptor, partial [Anser cygnoides domesticus]
106029823	19.27	15.79	17.35	9.03	6.47	14.63	21.65	19.88	18.12	28.33	XM_048072296.2	mRNA	24307608	24352107	NC_089878.1	+	DPP4	17.35	21.65	19.27	15.79	14.63	28.33	6.47	18.12	9.03	0.211609	0.659788	XM_013171141.1 PREDICTED: Anser cygnoides domesticus dipeptidyl-peptidase 4 (DPP4), mRNA		KOG2100//Dipeptidyl aminopeptidase;	[DPP4_RAT|diamond]Name=Dpp4; Synonyms=Cd26; RecName: Full=Dipeptidyl peptidase 4; EC=3.4.14.5 {ECO:0000250|UniProtKB:P27487}; AltName: Full=Bile canaliculus domain-specific membrane glycoprotein; AltName: Full=Dipeptidyl peptidase IV; Short=DPP IV; AltName: Full=GP110 glycoprotein; AltName: Full=T-cell activation antigen CD26; AltName: CD_antigen=CD26; Contains: RecName: Full=Dipeptidyl peptidase…	GO:0016324//apical plasma membrane;GO:0009986//cell surface;GO:0030139//endocytic vesicle;GO:0005783//endoplasmic reticulum;GO:0005576//extracellular region;GO:0005794//Golgi apparatus;GO:0016021//integral component of membrane;GO:0046581//intercellular canaliculus;GO:0030027//lamellipodium;GO:0031258//lamellipodium membrane;GO:0045121//membrane raft;GO:0005886//plasma membrane;GO:0004177//aminop…	K01278//dipeptidyl-peptidase 4 [EC:3.4.14.5]+ko04974//Protein digestion and absorption;		>XP_013026595.1 PREDICTED: dipeptidyl peptidase 4 [Anser cygnoides domesticus]
106029824	7.08	7.31	6.45	6.96	11.9	4.06	6.93	9.37	4.45	8.26	XM_013171142.3	mRNA	24211599	24238887	NC_089878.1	+	IFIH1	6.45	6.93	7.08	7.31	4.06	8.26	11.9	4.45	6.96	0.79311	-0.171033	XM_013171142.1 PREDICTED: Anser cygnoides domesticus interferon induced with helicase C domain 1 (IFIH1), mRNA		KOG0354//DEAD-box like helicase;	[IFIH1_MOUSE|diamond]Name=Ifih1; RecName: Full=Interferon-induced helicase C domain-containing protein 1; EC=3.6.4.13; AltName: Full=Helicase with 2 CARD domains; Short=Helicard; AltName: Full=Interferon induced with helicase C domain protein 1; AltName: Full=Melanoma differentiation-associated protein 5; Short=MDA-5; AltName: Full=RIG-I-like receptor 2; Short=RLR-2;	GO:0005737//cytoplasm;GO:0005634//nucleus;GO:0005524//ATP binding;GO:0003677//DNA binding;GO:0003725//double-stranded RNA binding;GO:0016787//hydrolase activity;GO:0042802//identical protein binding;GO:0043021//ribonucleoprotein complex binding;GO:0003724//RNA helicase activity;GO:0003727//single-stranded RNA binding;GO:0008270//zinc ion binding;GO:0071360//cellular response to exogenous dsRNA;GO…	K12647//interferon-induced helicase C domain-containing protein 1 [EC:3.6.4.13]+ko04622//RIG-I-like receptor signaling pathway;		>AGC51036.1 melanoma-differentiation-associated 5 [Anser anser]
106029825	11.47	10.8	10.64	10.68	13.48	10.11	10.26	11.47	10.34	12.05	TCONS_00034636,XM_067000433.1,XM_048069029.2,XM_048069031.2,XM_048069030.2,XM_067000434.1	mRNA	20683471	20785974	NC_089879.1	-	GBF1	10.64	10.26	11.47	10.8	10.11	12.05	13.48	10.34	10.68	0.92289	0.0222736	XM_013171153.1 PREDICTED: Anser cygnoides domesticus golgi brefeldin A resistant guanine nucleotide exchange factor 1 (GBF1), transcript variant X2, mRNA		KOG0928//Pattern-formation protein/guanine nucleotide exchange factor;	[GBF1_HUMAN|diamond]Name=GBF1; Synonyms=KIAA0248; RecName: Full=Golgi-specific brefeldin A-resistance guanine nucleotide exchange factor 1; Short=BFA-resistant GEF 1;	GO:0031252//cell leading edge;GO:0005801//cis-Golgi network;GO:0005829//cytosol;GO:0005793//endoplasmic reticulum-Golgi intermediate compartment;GO:0005794//Golgi apparatus;GO:0000139//Golgi membrane;GO:0005811//lipid droplet;GO:0016020//membrane;GO:0005802//trans-Golgi network;GO:0005085//guanyl-nucleotide exchange factor activity;GO:0005547//phosphatidylinositol-3,4,5-trisphosphate binding;GO:0…	K18443//golgi-specific brefeldin A-resistance guanine nucleotide exchange factor 1+ko04144//Endocytosis;	Sec7 domain[TCONS_00034636]	>XP_013026607.1 PREDICTED: Golgi-specific brefeldin A-resistance guanine nucleotide exchange factor 1 isoform X2 [Anser cygnoides domesticus]
106029826	0.12	0.06	0.03	0.09	0.36	0.01	0.03	0.16	0	0.09	XM_066999727.1,XM_048061450.2,XM_066999726.1	mRNA	23014344	23086217	NC_089878.1	+	LOC106029826	0.03	0.03	0.12	0.06	0.01	0.09	0.36	0	0.09	0.640778	-1.00858	XM_027461428.2 PREDICTED: Anas platyrhynchos sodium channel protein type 2 subunit alpha (LOC101802370), transcript variant X3, mRNA		KOG2301//Voltage-gated Ca2+ channels, alpha1 subunits;	[SCN2A_MOUSE|diamond]Name=Scn2a {ECO:0000312|MGI:MGI:98248};+++Synonyms=Scn2a1 {ECO:0000312|MGI:MGI:98248}; RecName: Full=Sodium channel protein type 2 subunit alpha {ECO:0000305}; AltName: Full=Voltage-gated sodium channel subunit alpha Nav1.2;	GO:0030424//axon;GO:0043194//axon initial segment;GO:0098978//glutamatergic synapse;GO:0099056//integral component of presynaptic membrane;GO:0014704//intercalated disc;GO:0031226//intrinsic component of plasma membrane;GO:0016020//membrane;GO:0043005//neuron projection;GO:0033268//node of Ranvier;GO:0033270//paranode region of axon;GO:0005886//plasma membrane;GO:0034706//sodium channel complex;G…	K04836//voltage-gated sodium channel type III alpha+ko04742//Taste transduction;		>XP_012954424.2 sodium channel protein type 2 subunit alpha isoform X1 [Anas platyrhynchos] >XP_027317229.1 sodium channel protein type 2 subunit alpha isoform X1 [Anas platyrhynchos] >XP_027317230.1 sodium channel protein type 2 subunit alpha isoform X1 [Anas platyrhynchos]
106029827	0.01	0	0	0.03	0	0.03	0.01	0.03	0	0	XM_066999730.1,XM_066999729.1,XM_066999731.1,XM_066999728.1	mRNA	22547796	22624120	NC_089878.1	+	LOC106029827	0	0.01	0.01	0	0.03	0	0	0	0.03	0.909073	0.732669	XM_035568974.1 PREDICTED: Cygnus atratus sodium channel protein type 2 subunit alpha-like (LOC118259446), transcript variant X1, mRNA		KOG2301//Voltage-gated Ca2+ channels, alpha1 subunits;	[SCN1A_MOUSE|diamond]Name=Scn1a {ECO:0000312|MGI:MGI:98246}; RecName: Full=Sodium channel protein type 1 subunit alpha; AltName: Full=Sodium channel protein brain I subunit alpha; AltName: Full=Sodium channel protein type I subunit alpha; AltName: Full=Voltage-gated sodium channel subunit alpha Nav1.1;	GO:0030424//axon;GO:0043194//axon initial segment;GO:0099056//integral component of presynaptic membrane;GO:0014704//intercalated disc;GO:0016020//membrane;GO:0043025//neuronal cell body;GO:0033268//node of Ranvier;GO:0016604//nuclear body;GO:0005654//nucleoplasm;GO:0005886//plasma membrane;GO:0034706//sodium channel complex;GO:0030315//T-tubule;GO:0001518//voltage-gated sodium channel complex;GO…	K04834//voltage-gated sodium channel type II alpha+ko04742//Taste transduction;		>XP_035424867.1 sodium channel protein type 2 subunit alpha-like isoform X1 [Cygnus atratus]
106029829	1.09	1.5	1.16	1.19	1.48	1.14	1.41	1.13	1.25	1.56	XM_048061375.2,XM_048061374.2	mRNA	21949712	22073375	NC_089878.1	-	CERS6	1.16	1.41	1.09	1.5	1.14	1.56	1.48	1.25	1.19	0.80125	0.111558	XM_013171147.1 PREDICTED: Anser cygnoides domesticus ceramide synthase 6 (CERS6), mRNA	Homeobox	KOG1607//Protein transporter of the TRAM (translocating chain-associating membrane) superfamily;	[CERS6_HUMAN|diamond]Name=CERS6 {ECO:0000312|HGNC:HGNC:23826};+++Synonyms=LASS6 {ECO:0000250|UniProtKB:Q8C172}; RecName: Full=Ceramide synthase 6 {ECO:0000305}; Short=CerS6 {ECO:0000305}; EC=2.3.1.- {ECO:0000269|PubMed:17977534, ECO:0000269|PubMed:23530041, ECO:0000269|PubMed:26887952}; AltName: Full=LAG1 longevity assurance homolog 6 {ECO:0000250|UniProtKB:Q8C172};	GO:0005783//endoplasmic reticulum;GO:0005789//endoplasmic reticulum membrane;GO:0016021//integral component of membrane;GO:0016020//membrane;GO:0003677//DNA binding;GO:0016410//N-acyltransferase activity;GO:0050291//sphingosine N-acyltransferase activity;GO:0046513//ceramide biosynthetic process;GO:0006954//inflammatory response;GO:0030148//sphingolipid biosynthetic process;	K23727//sphingoid base N-palmitoyltransferase [EC:2.3.1.291]+ko00600//Sphingolipid metabolism+ko01100//Metabolic pathways+ko04071//Sphingolipid signaling pathway;		>XP_040418302.1 ceramide synthase 6 isoform X1 [Cygnus olor]
106029832	4.51	5.38	4.24	7.3	4.68	4.66	4.45	5.07	4.55	4.34	TCONS_00031909,TCONS_00031912,TCONS_00031916,TCONS_00031914,TCONS_00031911,TCONS_00031913,TCONS_00031918,TCONS_00031915,XM_013171149.3,XM_066999498.1	mRNA	20973384	20996357	NC_089878.1	-	DCAF17	4.24	4.45	4.51	5.38	4.66	4.34	4.68	4.55	7.3	0.832915	-0.112925	XM_032190181.1 PREDICTED: Aythya fuligula DDB1 and CUL4 associated factor 17 (DCAF17), transcript variant X1, mRNA			[DCA17_HUMAN|diamond]Name=DCAF17; Synonyms=C2orf37; RecName: Full=DDB1- and CUL4-associated factor 17;	GO:0080008//Cul4-RING E3 ubiquitin ligase complex;GO:0005829//cytosol;GO:0016021//integral component of membrane;GO:0005730//nucleolus;GO:0005654//nucleoplasm;GO:0043687//post-translational protein modification;GO:0016567//protein ubiquitination;		DDB1- and CUL4-associated factor 17[TCONS_00031912]	>XP_040418039.1 DDB1- and CUL4-associated factor 17 isoform X3 [Cygnus olor]
106029833	11.87	10.28	12.26	12.49	8.8	9.79	10.34	11.62	12.93	11.23	TCONS_00030496,TCONS_00030498,TCONS_00030492,TCONS_00030494,TCONS_00030493,TCONS_00030495,TCONS_00030497,TCONS_00030491,XM_048061541.2,XM_048061542.2,XM_066999494.1,XM_048061544.2,XM_066999493.1	mRNA	20847948	20899288	NC_089878.1	+	SLC25A12	12.26	10.34	11.87	10.28	9.79	11.23	8.8	12.93	12.49	0.994713	-0.00411988	XM_032189778.1 PREDICTED: Aythya fuligula solute carrier family 25 member 12 (SLC25A12), transcript variant X5, mRNA		KOG0751//Mitochondrial aspartate/glutamate carrier protein Aralar/Citrin (contains EF-hand Ca2+-binding domains);	[CMC1_HUMAN|diamond]Name=SLC25A12; Synonyms=ARALAR1; RecName: Full=Calcium-binding mitochondrial carrier protein Aralar1; AltName: Full=Mitochondrial aspartate glutamate carrier 1; AltName: Full=Solute carrier family 25 member 12;	GO:0016021//integral component of membrane;GO:0005743//mitochondrial inner membrane;GO:0005739//mitochondrion;GO:0005509//calcium ion binding;GO:0042802//identical protein binding;GO:0015183//L-aspartate transmembrane transporter activity;GO:0005313//L-glutamate transmembrane transporter activity;GO:0022857//transmembrane transporter activity;GO:0009066//aspartate family amino acid metabolic proc…		Mitochondrial carrier protein[TCONS_00030498]	>XP_013026604.1 PREDICTED: calcium-binding mitochondrial carrier protein Aralar1 [Anser cygnoides domesticus]
106029834	10.01	10.46	9.4	9.74	12.58	8.95	8.33	10.47	8.91	10.6	XM_066999658.1,XM_066999657.1	mRNA	19964482	20001015	NC_089878.1	+	SP3	9.4	8.33	10.01	10.46	8.95	10.6	12.58	8.91	9.74	0.825434	-0.0498283	XM_032190069.1 PREDICTED: Aythya fuligula Sp3 transcription factor (SP3), transcript variant X1, mRNA	zf-C2H2	KOG1721//FOG: Zn-finger;	[SP3_MOUSE|diamond]Name=Sp3; RecName: Full=Transcription factor Sp3;	GO:0005634//nucleus;GO:0016605//PML body;GO:0032993//protein-DNA complex;GO:0017053//transcriptional repressor complex;GO:0003682//chromatin binding;GO:0000987//proximal promoter sequence-specific DNA binding;GO:0003677//DNA binding;GO:0003700//DNA-binding transcription factor activity;GO:0000981//DNA-binding transcription factor activity, RNA polymerase II-specific;GO:0001227//DNA-binding transc…			>XP_032045960.1 transcription factor Sp3 isoform X1 [Aythya fuligula]
106029835	64.63	67.3	62.99	51.04	60.02	46.31	48.08	49.47	39.35	54.6	XM_066999662.1,XM_066999663.1,XM_048061286.2	mRNA	19818597	19928412	NC_089878.1	+	OLA1	62.99	48.08	64.63	67.3	46.31	54.6	60.02	39.35	51.04	0.0802326	-0.282622	XM_027461344.2 PREDICTED: Anas platyrhynchos Obg like ATPase 1 (OLA1), transcript variant X1, mRNA	Nrf1	KOG1491//Predicted GTP-binding protein (ODN superfamily);	[OLA1_CHICK|diamond]Name=OLA1 {ECO:0000255|HAMAP-Rule:MF_03167}; ORFNames=RCJMB04_3f20; RecName: Full=Obg-like ATPase 1 {ECO:0000255|HAMAP-Rule:MF_03167};	GO:0005737//cytoplasm;GO:0005730//nucleolus;GO:0005524//ATP binding;GO:0016887//ATPase activity;GO:0005525//GTP binding;GO:0046872//metal ion binding;GO:0043023//ribosomal large subunit binding;GO:0043022//ribosome binding;			>XP_035187382.1 obg-like ATPase 1 isoform X1 [Oxyura jamaicensis] >XP_035187383.1 obg-like ATPase 1 isoform X1 [Oxyura jamaicensis] >XP_040417974.1 obg-like ATPase 1 [Cygnus olor] >XP_040417975.1 obg-like ATPase 1 [Cygnus olor]
106029836	0	0.02	0.04	0	0.02	0.02	0.02	0.02	0	0.02	XM_066991800.1	mRNA	33497608	33501189	NC_089874.1	-	SP8	0.04	0.02	0	0.02	0.02	0.02	0.02	0	0	0.994713	0.0518068	XM_035318979.1 PREDICTED: Oxyura jamaicensis Sp8 transcription factor (SP8), transcript variant X1, mRNA	zf-C2H2	KOG1721//FOG: Zn-finger;	[SP8_CHICK|diamond]Name=SP8; RecName: Full=Transcription factor Sp8;	GO:0005634//nucleus;GO:0000981//DNA-binding transcription factor activity, RNA polymerase II-specific;GO:0046872//metal ion binding;GO:0000978//RNA polymerase II proximal promoter sequence-specific DNA binding;GO:0009953//dorsal/ventral pattern formation;GO:0030326//embryonic limb morphogenesis;GO:0009954//proximal/distal pattern formation;GO:0006357//regulation of transcription by RNA polymerase…			>XP_038029534.1 transcription factor Sp8 [Anas platyrhynchos]
106029838	0	0	0	0	0.07	0	0	0	0	0	XM_013171156.3	mRNA	19113119	19115199	NC_089878.1	-	HOXD13	0	0	0	0	0	0	0.07	0	0	0.956998	-0.52501	XM_005013584.5 PREDICTED: Anas platyrhynchos homeobox D13 (HOXD13), mRNA	Homeobox	KOG0487//Transcription factor Abd-B, contains HOX domain;	[HXD13_CHICK|diamond]Name=HOXD13; Synonyms=CHOX-4.8; RecName: Full=Homeobox protein Hox-D13; AltName: Full=Homeobox protein Hox-4.8; Short=Chox-4.8; AltName: Full=Homeobox protein Hox-4G; Short=Chox-4G;	GO:0005634//nucleus;GO:0001228//DNA-binding transcription activator activity, RNA polymerase II-specific;GO:0003700//DNA-binding transcription factor activity;GO:0000981//DNA-binding transcription factor activity, RNA polymerase II-specific;GO:0000978//RNA polymerase II proximal promoter sequence-specific DNA binding;GO:0007275//multicellular organism development;GO:0045944//positive regulation o…			>XP_032046472.1 homeobox protein Hox-D13 [Aythya fuligula]
106029839	0.03	0.03	0.03	0	0.07	0	0.03	0.03	0.07	0.1	XM_013171185.3	mRNA	17463818	17466047	NC_089879.1	+	LOC106029839	0.03	0.03	0.03	0.03	0	0.1	0.07	0.07	0	0.898042	0.550658	XM_013171185.1 PREDICTED: Anser cygnoides domesticus D(1)-like dopamine receptor (LOC106029839), partial mRNA		KOG3656//FOG: 7 transmembrane receptor;	[DRD1C_XENLA|diamond]Name=drd1c; RecName: Full=D(1C) dopamine receptor;	GO:0016021//integral component of membrane;GO:0005886//plasma membrane;GO:0004930//G protein-coupled receptor activity;	K05840//dopamine receptor D5+ko04020//Calcium signaling pathway+ko04024//cAMP signaling pathway+ko04080//Neuroactive ligand-receptor interaction+ko04728//Dopaminergic synapse;		>XP_013026639.1 PREDICTED: LOW QUALITY PROTEIN: D(1)-like dopamine receptor, partial [Anser cygnoides domesticus]
106029840	65.82	61.4	74.62	84.79	67.71	54.22	49.23	63.76	55.04	52.86	TCONS_00031842,TCONS_00031844,TCONS_00031843,XM_066999560.1,XM_066999557.1,XM_066999556.1,XM_066999559.1	mRNA	19083423	19091906	NC_089878.1	-	HOXD9	74.62	49.23	65.82	61.4	54.22	52.86	67.71	55.04	84.79	0.14848	-0.286829	XM_027461731.2 PREDICTED: Anas platyrhynchos homeobox D9 (HOXD9), mRNA	Homeobox	KOG0487//Transcription factor Abd-B, contains HOX domain;	[HXD9_MOUSE|diamond]Name=Hoxd9; Synonyms=Hox-4.4, Hoxd-9; RecName: Full=Homeobox protein Hox-D9; AltName: Full=Homeobox protein Hox-4.4; AltName: Full=Homeobox protein Hox-5.2;	GO:0005730//nucleolus;GO:0005654//nucleoplasm;GO:0005634//nucleus;GO:0003677//DNA binding;GO:0003700//DNA-binding transcription factor activity;GO:0001227//DNA-binding transcription repressor activity, RNA polymerase II-specific;GO:0000978//RNA polymerase II proximal promoter sequence-specific DNA binding;GO:0000977//RNA polymerase II regulatory region sequence-specific DNA binding;GO:1990837//se…		Hox9 activation region[TCONS_00031842]	>XP_030908106.1 homeobox protein Hox-D9 isoform X1 [Melopsittacus undulatus]
106029841	283.74	278.94	323.76	369.19	356.78	275.99	235.04	268.04	254.17	285.48	TCONS_00031832,XM_066999256.1,XM_066999257.1,XM_048061294.2,XM_066999258.1	mRNA	19077025	19080662	NC_089878.1	-	LOC106029841	323.76	235.04	283.74	278.94	275.99	285.48	356.78	254.17	369.19	0.248621	-0.206168	XM_027462060.2 PREDICTED: Anas platyrhynchos homeobox D8 (HOXD8), transcript variant X1, mRNA	Homeobox	KOG0489//Transcription factor zerknullt and related HOX domain proteins;	[HXD8_HUMAN|diamond]Name=HOXD8; Synonyms=HOX4E; RecName: Full=Homeobox protein Hox-D8; AltName: Full=Homeobox protein Hox-4E; AltName: Full=Homeobox protein Hox-5.4;	GO:0000785//chromatin;GO:0005634//nucleus;GO:0001228//DNA-binding transcription activator activity, RNA polymerase II-specific;GO:0000981//DNA-binding transcription factor activity, RNA polymerase II-specific;GO:0000977//RNA polymerase II regulatory region sequence-specific DNA binding;GO:1990837//sequence-specific double-stranded DNA binding;GO:0008595//anterior/posterior axis specification, emb…			>XP_037253765.1 homeobox protein Hox-D8 [Falco rusticolus]
106029842	7.35	5.59	5.93	5.45	4.94	5.84	4.1	6.35	4.96	6.08	XM_013171159.3	mRNA	18425344	18427912	NC_089878.1	+	IFT70B	5.93	4.1	7.35	5.59	5.84	6.08	4.94	4.96	5.45	0.965064	-0.0240203	XM_013171159.1 PREDICTED: Anser cygnoides domesticus tetratricopeptide repeat protein 30A-like (LOC106029842), partial mRNA		KOG4340//Uncharacterized conserved protein;	[T30A2_MOUSE|diamond]Name=Ttc30a2; RecName: Full=Tetratricopeptide repeat protein 30A2; Short=TPR repeat protein 30A2;	GO:0005879//axonemal microtubule;GO:0036064//ciliary basal body;GO:0030992//intraciliary transport particle B;GO:0120170//intraciliary transport particle B binding;GO:0042073//intraciliary transport;			>XP_027317315.2 LOW QUALITY PROTEIN: tetratricopeptide repeat protein 30B [Anas platyrhynchos]
106029843	6.31	5.72	4.96	5.47	6.23	4.25	4.82	6.52	5.19	6.14	XM_048061582.2,XM_048061583.2	mRNA	18264344	18280562	NC_089878.1	-	RBM45	4.96	4.82	6.31	5.72	4.25	6.14	6.23	5.19	5.47	0.992727	-0.00662364	XM_013171160.1 PREDICTED: Anser cygnoides domesticus RNA binding motif protein 45 (RBM45), mRNA			[RBM45_HUMAN|diamond]Name=RBM45; Synonyms=DRB1 {ECO:0000312|EMBL:AAH66549.1}, DRBP1; RecName: Full=RNA-binding protein 45; AltName: Full=Developmentally-regulated RNA-binding protein 1; Short=RB-1; AltName: Full=RNA-binding motif protein 45;	GO:0005737//cytoplasm;GO:0005654//nucleoplasm;GO:0005634//nucleus;GO:1990904//ribonucleoprotein complex;GO:0042802//identical protein binding;GO:0003723//RNA binding;GO:0030154//cell differentiation;GO:0007399//nervous system development;			>XP_032046509.1 RNA-binding protein 45 isoform X1 [Aythya fuligula]
106029846	0.09	0.13	0	0.42	0.09	0.04	0	0	0.04	0	XM_066999984.1	mRNA	16871553	16873701	NC_089878.1	+	NEUROD1	0	0	0.09	0.13	0.04	0	0.09	0.04	0.42	0.243056	-2.94829	XM_027462061.2 PREDICTED: Anas platyrhynchos neuronal differentiation 1 (NEUROD1), mRNA	bHLH	KOG3898//Transcription factor NeuroD and related HTH proteins;	[NDF1_CHICK|diamond]Name=NEUROD1; Synonyms=NEUROD; RecName: Full=Neurogenic differentiation factor 1; Short=NeuroD; Short=NeuroD1;	GO:0005737//cytoplasm;GO:0005634//nucleus;GO:0000981//DNA-binding transcription factor activity, RNA polymerase II-specific;GO:0046983//protein dimerization activity;GO:0000978//RNA polymerase II proximal promoter sequence-specific DNA binding;GO:0048666//neuron development;GO:0030182//neuron differentiation;GO:0042479//positive regulation of eye photoreceptor cell development;GO:0006357//regulat…			>XP_027317862.1 neurogenic differentiation factor 1 [Anas platyrhynchos] >XP_035428547.1 neurogenic differentiation factor 1 [Cygnus atratus]
106029847	63.93	60.42	60.31	40.96	47.47	56.84	65.27	56.11	52.65	62.34	XM_066999138.1	mRNA	16243299	16249592	NC_089878.1	+	LOC106029847	60.31	65.27	63.93	60.42	56.84	62.34	47.47	52.65	40.96	0.621099	0.181124	XM_032189865.1 PREDICTED: Aythya fuligula alpha-aspartyl dipeptidase-like (LOC116490558), mRNA			[PEPE_XENLA|diamond]Name=aad-a; RecName: Full=Alpha-aspartyl dipeptidase; EC=3.4.13.21; AltName: Full=Asp-specific dipeptidase; AltName: Full=Dipeptidase E;	GO:0005737//cytoplasm;GO:0016805//dipeptidase activity;GO:0008236//serine-type peptidase activity;			>XP_032045756.1 alpha-aspartyl dipeptidase-like [Aythya fuligula] >XP_035427826.1 alpha-aspartyl dipeptidase-like [Cygnus atratus]
106029848	7.57	6.73	7.34	6.86	7.6	6.61	6.17	7.89	6.64	8.47	XM_066999132.1,XM_066999131.1	mRNA	16223989	16243327	NC_089878.1	-	CYP20A1	7.34	6.17	7.57	6.73	6.61	8.47	7.6	6.64	6.86	0.760946	0.0727638	XM_013171164.1 PREDICTED: Anser cygnoides domesticus cytochrome P450 20A1 (LOC106029848), mRNA		KOG0157//Cytochrome P450 CYP4/CYP19/CYP26 subfamilies;	[CP20A_BOVIN|diamond]Name=CYP20A1; RecName: Full=Cytochrome P450 20A1; EC=1.14.-.-;	GO:0016021//integral component of membrane;GO:0020037//heme binding;GO:0005506//iron ion binding;GO:0004497//monooxygenase activity;GO:0016705//oxidoreductase activity, acting on paired donors, with incorporation or reduction of molecular oxygen;			>XP_035427817.1 cytochrome P450 20A1 isoform X1 [Cygnus atratus]
106029850	7.03	7.96	5.54	4.58	6.86	8.03	5.52	8.27	5.98	7.5	XM_048047149.2,XM_048047146.2,XM_048047145.2,XM_048047147.2,XM_066999120.1,XM_048047150.2,XM_048047148.2	mRNA	15159354	15246282	NC_089878.1	-	NRP2	5.54	5.52	7.03	7.96	8.03	7.5	6.86	5.98	4.58	0.439601	0.251282	XM_027461147.2 PREDICTED: Anas platyrhynchos neuropilin 2 (NRP2), transcript variant X1, mRNA		KOG3714//Meprin A metalloprotease;	[NRP2_RAT|diamond]Name=Nrp2; RecName: Full=Neuropilin-2; AltName: Full=Vascular endothelial cell growth factor 165 receptor 2; Flags: Precursor;	GO:0030424//axon;GO:0098978//glutamatergic synapse;GO:0099055//integral component of postsynaptic membrane;GO:0008201//heparin binding;GO:0046872//metal ion binding;GO:0017154//semaphorin receptor activity;GO:0005021//vascular endothelial growth factor-activated receptor activity;GO:0001525//angiogenesis;GO:0048846//axon extension involved in axon guidance;GO:0007411//axon guidance;GO:1990830//ce…			>XP_027316948.1 neuropilin-2 isoform X1 [Anas platyrhynchos]
106029851	0.72	0.5	1.85	0.26	0.49	0.96	0.64	0.65	0.53	0.63	XM_067000449.1	mRNA	20790853	20810872	NC_089879.1	+	PITX3	1.85	0.64	0.72	0.5	0.96	0.63	0.49	0.53	0.26	0.957037	-0.0838027	XM_013171170.1 PREDICTED: Anser cygnoides domesticus paired-like homeodomain 3 (PITX3), mRNA	Homeobox	KOG0486//Transcription factor PTX1, contains HOX domain;	[PITX3_XENLA|diamond]Name=pitx3; RecName: Full=Pituitary homeobox 3; AltName: Full=Homeobox protein PITX3; Short=XPitx-3; Short=xPitx3; AltName: Full=Paired-like homeodomain transcription factor 3;	GO:0005634//nucleus;GO:0003677//DNA binding;GO:0000981//DNA-binding transcription factor activity, RNA polymerase II-specific;GO:0007275//multicellular organism development;			>XP_038037107.1 pituitary homeobox 3 [Anas platyrhynchos]
106029852	1389.54	1300.03	1373.63	1328.57	1103.11	1196.88	1186.11	1378.28	1151.21	896.27	XM_048047214.2	mRNA	15064154	15067914	NC_089878.1	-	EEF1B2	1373.63	1186.11	1389.54	1300.03	1196.88	896.27	1103.11	1151.21	1328.57	0.858596	-0.0873109	XM_027462310.1 PREDICTED: Anas platyrhynchos eukaryotic translation elongation factor 1 beta 2 (EEF1B2), mRNA		KOG1668//Elongation factor 1 beta/delta chain;	[EF1B_CHICK|diamond]Name=EEF1B; RecName: Full=Elongation factor 1-beta; Short=EF-1-beta;	GO:0005829//cytosol;GO:0005853//eukaryotic translation elongation factor 1 complex;GO:0005085//guanyl-nucleotide exchange factor activity;GO:0003746//translation elongation factor activity;GO:0006414//translational elongation;			>XP_027318111.1 elongation factor 1-beta [Anas platyrhynchos] >XP_032045539.1 elongation factor 1-beta [Aythya fuligula] >XP_035187750.1 elongation factor 1-beta [Oxyura jamaicensis] >XP_035392765.1 elongation factor 1-beta [Cygnus atratus] >XP_040417336.1 elongation factor 1-beta [Cygnus olor] >NWZ19526.1 EF1B factor [Asarcornis scutulata]
106029853	4.86	4.6	5.27	6.08	2.94	4.91	7.35	6.71	7.15	7.41	TCONS_00031685,TCONS_00031684,TCONS_00031683,TCONS_00031682,XM_048047186.2,XM_048047192.2,XM_048047194.2,XM_048047191.2,XM_066999122.1,XM_048047189.2,XM_048047187.2,XM_048047188.2	mRNA	14923622	15001180	NC_089878.1	-	ADAM23	5.27	7.35	4.86	4.6	4.91	7.41	2.94	7.15	6.08	0.0990632	0.575013	XM_035331670.1 PREDICTED: Oxyura jamaicensis ADAM metallopeptidase domain 23 (ADAM23), transcript variant X7, mRNA		KOG3607//Meltrins, fertilins and related Zn-dependent metalloproteinases of the ADAMs family;	[ADA23_HUMAN|diamond]Name=ADAM23; Synonyms=MDC3; RecName: Full=Disintegrin and metalloproteinase domain-containing protein 23; Short=ADAM 23; AltName: Full=Metalloproteinase-like, disintegrin-like, and cysteine-rich protein 3; Short=MDC-3; Flags: Precursor;	GO:0005576//extracellular region;GO:0098978//glutamatergic synapse;GO:0005887//integral component of plasma membrane;GO:0099056//integral component of presynaptic membrane;GO:0005886//plasma membrane;GO:0005178//integrin binding;GO:0004222//metalloendopeptidase activity;GO:0008237//metallopeptidase activity;GO:0007155//cell adhesion;GO:1990830//cellular response to leukemia inhibitory factor;GO:0…		Reprolysin (M12B) family zinc metalloprotease[TCONS_00031685]	>XP_035187561.1 disintegrin and metalloproteinase domain-containing protein 23 isoform X6 [Oxyura jamaicensis]
106029854	14.48	9.01	10.54	7.89	5.45	9.61	15.1	12.16	10.28	16.7	XM_013171169.3	mRNA	14596546	14600475	NC_089878.1	+	FZD5	10.54	15.1	14.48	9.01	9.61	16.7	5.45	10.28	7.89	0.325113	0.497261	XM_005031687.4 PREDICTED: Anas platyrhynchos frizzled class receptor 5 (FZD5), mRNA		KOG3577//Smoothened and related G-protein-coupled receptors;	[FZD5_XENLA|diamond]Name=fzd5; Synonyms=fz5; RecName: Full=Frizzled-5; Short=Fz-5; Short=Xfz5; Flags: Precursor;	GO:0000139//Golgi membrane;GO:0016021//integral component of membrane;GO:0005886//plasma membrane;GO:0004930//G protein-coupled receptor activity;GO:0043010//camera-type eye development;GO:0048666//neuron development;GO:0045595//regulation of cell differentiation;GO:0042127//regulation of cell proliferation;GO:0016055//Wnt signaling pathway;	K02375//frizzled 5/8+ko04150//mTOR signaling pathway+ko04310//Wnt signaling pathway+ko04390//Hippo signaling pathway+ko04550//Signaling pathways regulating pluripotency of stem cells+ko04916//Melanogenesis;		>XP_005031744.2 frizzled-5 [Anas platyrhynchos]
106029855	36.45	38.16	41.73	34.55	47.7	28.96	29.68	39.5	29.72	37.32	XM_048047102.2,XM_048047103.2	mRNA	14204600	14228554	NC_089878.1	+	NOP58	41.73	29.68	36.45	38.16	28.96	37.32	47.7	29.72	34.55	0.266253	-0.177503	XM_013171171.1 PREDICTED: Anser cygnoides domesticus NOP58 ribonucleoprotein (NOP58), mRNA		KOG2572//Ribosome biogenesis protein - Nop58p/Nop5p;	[NOP58_HUMAN|diamond]Name=NOP58 {ECO:0000312|HGNC:HGNC:29926}; Synonyms=NOL5, NOP5;+++ORFNames=HSPC120; RecName: Full=Nucleolar protein 58 {ECO:0000305}; AltName: Full=Nucleolar protein 5;	GO:0031428//box C/D snoRNP complex;GO:0015030//Cajal body;GO:0005829//cytosol;GO:0001650//fibrillar center;GO:0016020//membrane;GO:0005730//nucleolus;GO:0005654//nucleoplasm;GO:0070761//pre-snoRNP complex;GO:0032040//small-subunit processome;GO:0005732//small nucleolar ribonucleoprotein complex;GO:0051117//ATPase binding;GO:0003723//RNA binding;GO:0030515//snoRNA binding;GO:0001094//TFIID-class t…	K14565//nucleolar protein 58+ko03008//Ribosome biogenesis in eukaryotes;		>XP_035188216.1 nucleolar protein 58 isoform X1 [Oxyura jamaicensis]
106029856	0.11	0	0.01	0	0	0.05	0	0	0	0	TCONS_00030264,XM_067000025.1,XM_067000024.1,XM_067000023.1	mRNA	13887870	13903486	NC_089878.1	+	LOC106029856	0.01	0	0.11	0	0.05	0	0	0	0	0.956998	-0.525007	XM_035570655.1 PREDICTED: Cygnus atratus disco interacting protein 2 homolog A (DIP2A), mRNA							>XP_013026626.1 PREDICTED: zinc finger protein 835-like, partial [Anser cygnoides domesticus]
106029857	23.49	24.25	24.06	22.19	22.93	19.23	21.48	21.08	22.48	22.68	TCONS_00032066,TCONS_00032065,XM_066999440.1,XM_066999439.1,XM_066999438.1,XM_048072387.2	mRNA	25470437	25476648	NC_089878.1	-	DNAJB2	24.06	21.48	23.49	24.25	19.23	22.68	22.93	22.48	22.19	0.941708	-0.030227	XM_035331212.1 PREDICTED: Oxyura jamaicensis DnaJ heat shock protein family (Hsp40) member B2 (DNAJB2), transcript variant X1, mRNA		KOG0714//Molecular chaperone (DnaJ superfamily);	[DNJB2_MOUSE|diamond]Name=Dnajb2 {ECO:0000312|MGI:MGI:1928739};+++Synonyms=Dnajb10 {ECO:0000303|PubMed:11147971}; RecName: Full=DnaJ homolog subfamily B member 2 {ECO:0000305}; AltName: Full=DnaJ homolog subfamily B member 10 {ECO:0000303|PubMed:11147971}; AltName: Full=mDj8 {ECO:0000312|EMBL:BAA88306.1}; Flags: Precursor;	GO:0005737//cytoplasm;GO:0005829//cytosol;GO:0016234//inclusion body;GO:0031227//intrinsic component of endoplasmic reticulum membrane;GO:0031965//nuclear membrane;GO:0005634//nucleus;GO:0048471//perinuclear region of cytoplasm;GO:0001671//ATPase activator activity;GO:0051087//chaperone binding;GO:0030544//Hsp70 protein binding;GO:0031593//polyubiquitin modification-dependent protein binding;GO:0…	K09508//DnaJ homolog subfamily B member 2+ko04141//Protein processing in endoplasmic reticulum;	DnaJ domain[TCONS_00032066]	>XP_035427054.1 dnaJ homolog subfamily B member 2 isoform X1 [Cygnus atratus]
106029858	0.36	2.39	1.04	1.19	0.68	1.19	8.45	1.36	4.54	1.3	XM_066999205.1,XM_066999204.1	mRNA	25335311	25338367	NC_089878.1	-	LOC106029858	1.04	8.45	0.36	2.39	1.19	1.3	0.68	4.54	1.19	0.0898532	1.70826	XM_035311982.1 PREDICTED: Oxyura jamaicensis uncharacterized LOC118157587 (LOC118157587), transcript variant X1, mRNA				GO:0005576//extracellular region;GO:0016021//integral component of membrane;GO:0008289//lipid binding;GO:0046872//metal ion binding;GO:0004222//metalloendopeptidase activity;GO:0006869//lipid transport;GO:0042157//lipoprotein metabolic process;			>XP_035167873.1 uncharacterized protein LOC118157587 isoform X1 [Oxyura jamaicensis]
106029859	0.54	0.45	0.39	0.65	0.22	0.41	0.18	0.27	0.33	0.32	XM_013171176.3	mRNA	20765500	20768915	NC_089878.1	-	DLX1	0.39	0.18	0.54	0.45	0.41	0.32	0.22	0.33	0.65	0.611763	-0.503566	XM_005018916.4 PREDICTED: Anas platyrhynchos distal-less homeobox 1 (DLX1), mRNA	Homeobox	KOG0850//Transcription factor DLX and related proteins with LIM Zn-binding and HOX domains;	[DLX1_HUMAN|diamond]Name=DLX1; RecName: Full=Homeobox protein DLX-1;	GO:0000785//chromatin;GO:0005634//nucleus;GO:0003682//chromatin binding;GO:0000981//DNA-binding transcription factor activity, RNA polymerase II-specific;GO:0000978//RNA polymerase II proximal promoter sequence-specific DNA binding;GO:1990837//sequence-specific double-stranded DNA binding;GO:0030154//cell differentiation;GO:0071773//cellular response to BMP stimulus;GO:0071560//cellular response …			>XP_002198787.1 homeobox protein DLX-1 isoform X1 [Taeniopygia guttata] >XP_005018973.1 homeobox protein DLX-1 [Anas platyrhynchos] >XP_005237166.1 homeobox protein DLX-1 isoform X1 [Falco peregrinus] >XP_005442951.1 homeobox protein DLX-1 isoform X1 [Falco cherrug] >XP_005519855.1 PREDICTED: homeobox protein DLX-1 [Pseudopodoces humilis] >XP_009086241.1 homeobox protein DLX-1 [Serinus canaria] >…
106029862	14.75	9.04	12.97	1.71	3.71	19.37	48.28	24.9	35.71	30.98	XM_067000887.1,XM_048069051.2	mRNA	20815474	20826193	NC_089879.1	-	ELOVL3	12.97	48.28	14.75	9.04	19.37	30.98	3.71	35.71	1.71	0.00247025	2.00141	XM_035538735.1 PREDICTED: Cygnus atratus ELOVL fatty acid elongase 3 (ELOVL3), transcript variant X1, mRNA		KOG3072//Long chain fatty acid elongase;	[ELOV6_CHICK|diamond]Name=ELOVL6 {ECO:0000255|HAMAP-Rule:MF_03206}; ORFNames=RCJMB04_16d24; RecName: Full=Elongation of very long chain fatty acids protein 6 {ECO:0000255|HAMAP-Rule:MF_03206, ECO:0000305}; EC=2.3.1.199 {ECO:0000250|UniProtKB:Q9H5J4, ECO:0000255|HAMAP-Rule:MF_03206}; AltName: Full=3-keto acyl-CoA synthase ELOVL6 {ECO:0000255|HAMAP-Rule:MF_03206}; AltName: Full=ELOVL fatty acid elo…	GO:0005783//endoplasmic reticulum;GO:0030176//integral component of endoplasmic reticulum membrane;GO:0102336//3-oxo-arachidoyl-CoA synthase activity;GO:0102337//3-oxo-cerotoyl-CoA synthase activity;GO:0102338//3-oxo-lignoceronyl-CoA synthase activity;GO:0009922//fatty acid elongase activity;GO:0102756//very-long-chain 3-ketoacyl-CoA synthase activity;GO:0034625//fatty acid elongation, monounsatu…	K10203//elongation of very long chain fatty acids protein 6 [EC:2.3.1.199]+ko00062//Fatty acid elongation+ko01040//Biosynthesis of unsaturated fatty acids+ko01100//Metabolic pathways+ko01212//Fatty acid metabolism;		>XP_040420246.1 elongation of very long chain fatty acids protein 3 isoform X1 [Cygnus olor]
106029867	16.71	15.67	13.05	13.22	15.44	12.4	9.09	12.68	10.78	11.74	TCONS_00031837,XM_013171178.3	mRNA	19081997	19091898	NC_089878.1	-	HOXD10	13.05	9.09	16.71	15.67	12.4	11.74	15.44	10.78	13.22	0.085972	-0.311352	XM_005013549.5 PREDICTED: Anas platyrhynchos homeobox D10 (HOXD10), mRNA	Homeobox	KOG0487//Transcription factor Abd-B, contains HOX domain;	[HXD10_HUMAN|diamond]Name=HOXD10; Synonyms=HOX4D, HOX4E; RecName: Full=Homeobox protein Hox-D10; AltName: Full=Homeobox protein Hox-4D; AltName: Full=Homeobox protein Hox-4E;	GO:0000785//chromatin;GO:0036464//cytoplasmic ribonucleoprotein granule;GO:0005829//cytosol;GO:0005654//nucleoplasm;GO:0005634//nucleus;GO:0003682//chromatin binding;GO:0001228//DNA-binding transcription activator activity, RNA polymerase II-specific;GO:0000981//DNA-binding transcription factor activity, RNA polymerase II-specific;GO:0000978//RNA polymerase II proximal promoter sequence-specific …		Homeobox domain[TCONS_00031837]	>KAG6940125.1 homeobox D10, partial [Chelydra serpentina]
106029868	42.49	38.92	45.73	63.63	39.95	45.24	36.12	35.66	31.41	38.15	XM_013171179.3,XM_066999259.1	mRNA	19060916	19074108	NC_089878.1	-	HOXD4	45.73	36.12	42.49	38.92	45.24	38.15	39.95	31.41	63.63	0.379416	-0.302307	LS423617.1 Anas platyrhynchos genome assembly, chromosome: 7	Homeobox	KOG0489//Transcription factor zerknullt and related HOX domain proteins;	[HXD4_CHICK|diamond]Name=HOXD4; Synonyms=CHOX-A, HOXD-4; RecName: Full=Homeobox protein Hox-D4; AltName: Full=Homeobox protein Hox-A; Short=Chox-A;	GO:0005634//nucleus;GO:0000981//DNA-binding transcription factor activity, RNA polymerase II-specific;GO:0000978//RNA polymerase II proximal promoter sequence-specific DNA binding;GO:0009952//anterior/posterior pattern specification;GO:0048704//embryonic skeletal system morphogenesis;GO:0006357//regulation of transcription by RNA polymerase II;			>XP_009892827.1 PREDICTED: homeobox protein Hox-D4 [Charadrius vociferus]
106029869	1.12	0.96	0.59	1.29	1.59	1.24	1.19	1.21	1.2	1.44	XM_013171180.3	mRNA	19098908	19103147	NC_089878.1	-	HOXD11	0.59	1.19	1.12	0.96	1.24	1.44	1.59	1.2	1.29	0.599636	0.27748	XM_005013548.5 PREDICTED: Anas platyrhynchos homeobox D11 (HOXD11), mRNA	Homeobox	KOG0487//Transcription factor Abd-B, contains HOX domain;	[HXD11_CHICK|diamond]Name=HOXD11; Synonyms=CHOX-4.6; RecName: Full=Homeobox protein Hox-D11; AltName: Full=Homeobox protein Hox-4.6; Short=Chox-4.6; Short=Ghox-4.6; AltName: Full=Homeobox protein Hox-4E; Short=Chox-4E;	GO:0005654//nucleoplasm;GO:0005634//nucleus;GO:0000981//DNA-binding transcription factor activity, RNA polymerase II-specific;GO:0000978//RNA polymerase II proximal promoter sequence-specific DNA binding;GO:0048856//anatomical structure development;GO:0007275//multicellular organism development;GO:0006357//regulation of transcription by RNA polymerase II;			>XP_005013605.1 homeobox protein Hox-D11 [Anas platyrhynchos] >XP_013026634.1 PREDICTED: homeobox protein Hox-D11 [Anser cygnoides domesticus] >XP_032046392.1 homeobox protein Hox-D11 [Aythya fuligula] >XP_035188300.1 homeobox protein Hox-D11 [Oxyura jamaicensis] >XP_035188301.1 homeobox protein Hox-D11 [Oxyura jamaicensis] >XP_035188302.1 homeobox protein Hox-D11 [Oxyura jamaicensis] >XP_0354235…
106029872	0.12	0.41	0.27	0.12	0.09	0.38	0.41	0.21	0.27	0.3	XM_048072175.2,XM_066999207.1	mRNA	25339941	25361199	NC_089878.1	-	ASIC4	0.27	0.41	0.12	0.41	0.38	0.3	0.09	0.27	0.12	0.633323	0.616759	XM_014954099.1 PREDICTED: Calidris pugnax acid sensing ion channel family member 4 (ASIC4), transcript variant X1, mRNA		KOG4294//Non voltage-gated ion channels (DEG/ENaC family);	[ASIC4_MOUSE|diamond]Name=Asic4; Synonyms=Accn4; RecName: Full=Acid-sensing ion channel 4; Short=ASIC4; AltName: Full=Amiloride-sensitive cation channel 4;	GO:0005887//integral component of plasma membrane;GO:0015280//ligand-gated sodium channel activity;GO:0001662//behavioral fear response;GO:0035725//sodium ion transmembrane transport;	K04831//acid-sensing ion channel 4+ko04750//Inflammatory mediator regulation of TRP channels;		>XP_014809585.1 PREDICTED: acid-sensing ion channel 4 [Calidris pugnax] >NXK18906.1 ASI4A protein [Arenaria interpres]
106029874	0	0	0	0	0	0	0	0	0	0.18	XM_013171183.3	mRNA	19106681	19108313	NC_089878.1	-	HOXD12	0	0	0	0	0	0.18	0	0	0	0.876197	1.66478	XM_005013547.4 PREDICTED: Anas platyrhynchos homeobox D12 (HOXD12), mRNA	Homeobox	KOG0487//Transcription factor Abd-B, contains HOX domain;	[HXD12_CHICK|diamond]Name=HOXD12; Synonyms=CHOX-4.7; RecName: Full=Homeobox protein Hox-D12; AltName: Full=Homeobox protein Hox-4.7; Short=Chox-4.7; Short=Ghox-4.7; AltName: Full=Homeobox protein Hox-4F; Short=Chox-4F;	GO:0005634//nucleus;GO:0005667//transcription factor complex;GO:0000981//DNA-binding transcription factor activity, RNA polymerase II-specific;GO:1990837//sequence-specific double-stranded DNA binding;GO:0042733//embryonic digit morphogenesis;GO:0007389//pattern specification process;GO:0001501//skeletal system development;			>XP_013026637.1 PREDICTED: homeobox protein Hox-D12 [Anser cygnoides domesticus] >XP_035188303.1 homeobox protein Hox-D12 [Oxyura jamaicensis] >XP_035423518.1 homeobox protein Hox-D12 [Cygnus atratus] >XP_040417943.1 homeobox protein Hox-D12 [Cygnus olor] >NXK50365.1 HXD12 protein [Chauna torquata]
106029876	0.99	1.73	1.09	0.92	1.67	0.69	0.54	1.12	1.17	0.65	TCONS_00030874,XM_067000130.1,XM_067000132.1,XM_067000128.1,XM_067000126.1,XM_067000127.1,XM_067000129.1,XM_067000131.1	mRNA	28561795	28578467	NC_089878.1	+	LOC106029876	1.09	0.54	0.99	1.73	0.69	0.65	1.67	1.17	0.92	0.495121	-0.483629	XM_013171184.1 PREDICTED: Anser cygnoides domesticus leucine-zipper-like transcriptional regulator 1 (LOC106029876), transcript variant X1, mRNA						Kelch motif[TCONS_00030874]	>XP_013026638.1 PREDICTED: leucine-zipper-like transcriptional regulator 1 [Anser cygnoides domesticus] >XP_013026640.1 PREDICTED: leucine-zipper-like transcriptional regulator 1 [Anser cygnoides domesticus] >XP_013026641.1 PREDICTED: leucine-zipper-like transcriptional regulator 1 [Anser cygnoides domesticus] >XP_013026642.1 PREDICTED: leucine-zipper-like transcriptional regulator 1 [Anser cygno…
106029877	27.03	28.15	27.2	24.93	33.67	27.84	26.57	30.19	23.47	33.67	XM_048072217.2,XM_013171189.3	mRNA	28502813	28548411	NC_089878.1	-	RALB	27.2	26.57	27.03	28.15	27.84	33.67	33.67	23.47	24.93	0.548122	0.100919	XM_005017505.5 PREDICTED: Anas platyrhynchos RAS like proto-oncogene B (RALB), transcript variant X2, mRNA		KOG0395//Ras-related GTPase;	[RALB_MACFA|diamond]Name=RALB; ORFNames=QtsA-18830; RecName: Full=Ras-related protein Ral-B; EC=3.6.5.2 {ECO:0000305}; Flags: Precursor;	GO:0030496//midbody;GO:0005886//plasma membrane;GO:0005525//GTP binding;GO:0003924//GTPase activity;GO:0006915//apoptotic process;GO:0007049//cell cycle;GO:0051301//cell division;GO:0007265//Ras protein signal transduction;GO:0001928//regulation of exocyst assembly;GO:0060178//regulation of exocyst localization;	K07835//Ras-related protein Ral-B+ko04014//Ras signaling pathway+ko04015//Rap1 signaling pathway+ko04072//Phospholipase D signaling pathway;		>KAG0128603.1 hypothetical protein IHE44_001549 [Lamprotornis superbus]
106029878	0.17	0.3	0.27	0.31	0.24	0.2	0.3	0.43	0.22	0.29	XM_013171190.3,XM_013171210.3,XM_013171213.3,XM_013171192.3,XM_013171201.3,XM_048069037.2	mRNA	20829940	20840961	NC_089879.1	-	LOC106029878	0.27	0.3	0.17	0.3	0.2	0.29	0.24	0.22	0.31	0.860496	0.254827	XM_013171190.1 PREDICTED: Anser cygnoides domesticus 2-hydroxyacylsphingosine 1-beta-galactosyltransferase-like (LOC106029878), transcript variant X1, mRNA		KOG1192//UDP-glucuronosyl and UDP-glucosyl transferase;	[CGT_HUMAN|diamond]Name=UGT8 {ECO:0000312|HGNC:HGNC:12555}; Synonyms=CGT, UGT4; RecName: Full=2-hydroxyacylsphingosine 1-beta-galactosyltransferase {ECO:0000305}; EC=2.4.1.47 {ECO:0000250|UniProtKB:Q09426}; AltName: Full=Ceramide UDP-galactosyltransferase; AltName: Full=Cerebroside synthase; AltName: Full=UDP-galactose-ceramide galactosyltransferase; Flags: Precursor;	GO:0005783//endoplasmic reticulum;GO:0016021//integral component of membrane;GO:0043231//intracellular membrane-bounded organelle;GO:0005886//plasma membrane;GO:0003851//2-hydroxyacylsphingosine 1-beta-galactosyltransferase activity;GO:0047263//N-acylsphingosine galactosyltransferase activity;GO:0008489//UDP-galactose:glucosylceramide beta-1,4-galactosyltransferase activity;GO:0007417//central ne…	K04628//ceramide galactosyltransferase [EC:2.4.1.47]+ko00565//Ether lipid metabolism+ko00600//Sphingolipid metabolism+ko01100//Metabolic pathways;		>XP_013026644.1 PREDICTED: 2-hydroxyacylsphingosine 1-beta-galactosyltransferase-like isoform X1 [Anser cygnoides domesticus]
106029881	0.3	0.4	0.2	0.38	0.4	0.23	0.2	0.32	0.14	0.19	XM_048072195.2,XM_048072197.2,XM_066999038.1,XM_048072194.2,XM_048072190.2,XM_048072188.2,XM_066999039.1	mRNA	28076156	28262706	NC_089878.1	-	GLI2	0.2	0.2	0.3	0.4	0.23	0.19	0.4	0.14	0.38	0.435077	-0.517533	XM_013171191.1 PREDICTED: Anser cygnoides domesticus GLI family zinc finger 2 (GLI2), mRNA	zf-C2H2	KOG1721//FOG: Zn-finger;	[GLI2_HUMAN|diamond]Name=GLI2 {ECO:0000312|HGNC:HGNC:4318};+++Synonyms=THP {ECO:0000303|PubMed:9557682}; RecName: Full=Zinc finger protein GLI2 {ECO:0000305}; AltName: Full=GLI family zinc finger protein 2 {ECO:0000312|HGNC:HGNC:4318}; AltName: Full=Tax helper protein {ECO:0000303|PubMed:9557682};	GO:0005930//axoneme;GO:0097546//ciliary base;GO:0097542//ciliary tip;GO:0005929//cilium;GO:0005829//cytosol;GO:0016020//membrane;GO:0031514//motile cilium;GO:0016607//nuclear speck;GO:0005730//nucleolus;GO:0005654//nucleoplasm;GO:0005634//nucleus;GO:0001228//DNA-binding transcription activator activity, RNA polymerase II-specific;GO:0003700//DNA-binding transcription factor activity;GO:0000981//D…	K16798//zinc finger protein GLI2+ko04340//Hedgehog signaling pathway+ko04390//Hippo signaling pathway;		>XP_013026645.1 PREDICTED: LOW QUALITY PROTEIN: zinc finger protein GLI2 [Anser cygnoides domesticus]
106029882	5.59	6.62	6.39	6.66	7.37	7.23	6.18	5.47	6.2	6.98	TCONS_00030853,TCONS_00030859,TCONS_00030854,TCONS_00030858,XM_066999406.1,XM_066999398.1,XM_066999404.1,XM_066999401.1,XM_066999393.1,XM_066999405.1,XM_066999396.1,XM_066999409.1,XM_066999397.1,XM_066999413.1,XM_066999392.1,XM_066999394.1,XM_066999412.1,XM_066999390.1,XM_066999387.1,XM_066999395.1,XM_066999399.1,XM_066999400.1,XM_066999391.1,XM_066999388.1,XM_066999411.1,XM_066999410.1,XM_066999…	mRNA	27767306	27929798	NC_089878.1	+	CLASP1	6.39	6.18	5.59	6.62	7.23	6.98	7.37	6.2	6.66	0.892928	0.0513697	XM_013171200.1 PREDICTED: Anser cygnoides domesticus cytoplasmic linker associated protein 1 (CLASP1), transcript variant X8, mRNA		KOG2956//CLIP-associating protein;	[CLAP1_XENTR|diamond]Name=clasp1 {ECO:0000312|Xenbase:XB-GENE-6049805}; RecName: Full=CLIP-associating protein 1 {ECO:0000250|UniProtKB:Q7Z460}; AltName: Full=Cytoplasmic linker-associated protein 1 {ECO:0000312|Xenbase:XB-GENE-6049805};	GO:0045180//basal cortex;GO:0000777//condensed chromosome kinetochore;GO:0005881//cytoplasmic microtubule;GO:0005794//Golgi apparatus;GO:0000776//kinetochore;GO:0005828//kinetochore microtubule;GO:0005815//microtubule organizing center;GO:0072686//mitotic spindle;GO:0005876//spindle microtubule;GO:0043515//kinetochore binding;GO:0008017//microtubule binding;GO:0051010//microtubule plus-end bindin…		CLASP N terminal[TCONS_00030853]	>XP_013026658.1 PREDICTED: CLIP-associating protein 1 isoform X11 [Anser cygnoides domesticus] >XP_035392753.1 CLIP-associating protein 1 isoform X4 [Cygnus atratus] >XP_040417426.1 CLIP-associating protein 1 isoform X28 [Cygnus olor]
106029884	26.69	31.67	31.56	25.85	43.03	34.01	34.53	34.17	27.98	38.98	XM_066999425.1,XM_066999426.1	mRNA	27747776	27753650	NC_089878.1	-	TSN	31.56	34.53	26.69	31.67	34.01	38.98	43.03	27.98	25.85	0.391122	0.192967	XM_013171206.1 PREDICTED: Anser cygnoides domesticus translin (TSN), transcript variant X1, mRNA		KOG3067//Translin family protein;	[TSN_CHICK|diamond]Name=TSN; RecName: Full=Translin; EC=3.1.-.-; AltName: Full=Component 3 of promoter of RISC; Short=C3PO;	GO:0005737//cytoplasm;GO:0005634//nucleus;GO:0004521//endoribonuclease activity;GO:0003723//RNA binding;GO:0043565//sequence-specific DNA binding;GO:0003697//single-stranded DNA binding;			>XP_035187549.1 translin [Oxyura jamaicensis] >XP_035392747.1 translin [Cygnus atratus] >XP_040417391.1 translin isoform X1 [Cygnus olor]
106029885	49.74	48.38	50.12	50.88	63.84	42.17	48.27	50.28	47.93	48.39	XM_048072379.2	mRNA	27753800	27758090	NC_089878.1	+	NIFK	50.12	48.27	49.74	48.38	42.17	48.39	63.84	47.93	50.88	0.813878	-0.057833	XM_013171209.1 PREDICTED: Anser cygnoides domesticus nucleolar protein interacting with the FHA domain of MKI67 (NIFK), transcript variant X1, mRNA		KOG4208//Nucleolar RNA-binding protein NIFK;	[MK67I_XENTR|diamond]Name=nifk; Synonyms=mki67ipl; RecName: Full=MKI67 FHA domain-interacting nucleolar phosphoprotein-like;	GO:0005730//nucleolus;GO:0003723//RNA binding;GO:0000463//maturation of LSU-rRNA from tricistronic rRNA transcript (SSU-rRNA, 5.8S rRNA, LSU-rRNA);			>XP_040417394.1 LOW QUALITY PROTEIN: MKI67 FHA domain-interacting nucleolar phosphoprotein [Cygnus olor]
106029886	0.39	0.3	0.44	0.74	0.6	0.3	0.39	0.3	0.32	0.41	XM_066999423.1,XM_066999416.1,XM_066999418.1,XM_066999419.1,XM_066999422.1,XM_066999415.1,XM_066999424.1,XM_066999421.1,XM_066999414.1,XM_066999417.1,XM_066999420.1	mRNA	27698515	27740075	NC_089878.1	+	LOC106029886	0.44	0.39	0.39	0.3	0.3	0.41	0.6	0.32	0.74	0.524476	-0.398752	XR_001203393.1 PREDICTED: Anser cygnoides domesticus uncharacterized LOC106029886 (LOC106029886), transcript variant X11, misc_RNA		KOG4305//RhoGEF GTPase;		GO:0005085//guanyl-nucleotide exchange factor activity;			>PKU45974.1 hypothetical protein llap_3708 [Limosa lapponica baueri]
106029888	4.26	4.42	4.51	1.25	1.87	4.07	8.93	8.02	5.47	6.84	XM_048072226.2,XM_013171216.3,XM_048072230.2,XM_066999198.1,XM_048072225.2,XM_013171215.3,XM_013171214.3,XM_066999199.1,XM_066999200.1	mRNA	27551891	27630349	NC_089878.1	-	SLC15A2	4.51	8.93	4.26	4.42	4.07	6.84	1.87	5.47	1.25	0.0184374	1.16862	XM_013171214.1 PREDICTED: Anser cygnoides domesticus solute carrier family 15 (oligopeptide transporter), member 2 (SLC15A2), transcript variant X1, mRNA		KOG1237//H+/oligopeptide symporter;	[S15A2_MOUSE|diamond]Name=Slc15a2 {ECO:0000312|MGI:MGI:1890457};+++Synonyms=Pept2 {ECO:0000303|PubMed:21183079}; RecName: Full=Solute carrier family 15 member 2 {ECO:0000305}; AltName: Full=Kidney H(+)/peptide cotransporter {ECO:0000250|UniProtKB:P46029}; AltName: Full=Oligopeptide transporter, kidney isoform {ECO:0000250|UniProtKB:P46029}; AltName: Full=Peptide transporter 2 {ECO:0000303|PubMed:…	GO:0016324//apical plasma membrane;GO:0005887//integral component of plasma membrane;GO:0016020//membrane;GO:0071916//dipeptide transmembrane transporter activity;GO:0015334//high-affinity oligopeptide transmembrane transporter activity;GO:0015333//peptide:proton symporter activity;GO:0140206//dipeptide import across plasma membrane;GO:0042938//dipeptide transport;GO:0045087//innate immune respon…			>XP_012953016.1 solute carrier family 15 member 2 isoform X1 [Anas platyrhynchos] >XP_012953017.1 solute carrier family 15 member 2 isoform X1 [Anas platyrhynchos] >XP_038038505.1 solute carrier family 15 member 2 isoform X1 [Anas platyrhynchos]
106029889	0.68	0.72	0.67	0.61	0.86	0.65	0.52	0.68	0.56	0.51	XM_066999201.1,XM_048072233.2	mRNA	27499344	27546990	NC_089878.1	+	HSPBAP1	0.67	0.52	0.68	0.72	0.65	0.51	0.86	0.56	0.61	0.517867	-0.179294	XM_013171217.1 PREDICTED: Anser cygnoides domesticus HSPB (heat shock 27kDa) associated protein 1 (HSPBAP1), mRNA		KOG2132//Uncharacterized conserved protein, contains JmjC domain;	[HBAP1_HUMAN|diamond]Name=HSPBAP1; Synonyms=PASS1; RecName: Full=HSPB1-associated protein 1; AltName: Full=27 kDa heat shock protein-associated protein 1; AltName: Full=Protein associated with small stress protein 1;	GO:0005737//cytoplasm;GO:0016706//oxidoreductase activity, acting on paired donors, with incorporation or reduction of molecular oxygen, 2-oxoglutarate as one donor, and incorporation of one atom each of oxygen into both donors;			>XP_035428040.1 HSPB1-associated protein 1 [Cygnus atratus]
106029890	2.01	2.64	2.15	1.42	2.07	1.79	1.76	2.55	1.96	2.28	TCONS_00032123,XM_048072232.2,XM_048072231.2	mRNA	27431841	27499349	NC_089878.1	-	SLC49A4	2.15	1.76	2.01	2.64	1.79	2.28	2.07	1.96	1.42	0.860019	0.094399	XM_013171224.1 PREDICTED: Anser cygnoides domesticus disrupted in renal carcinoma 2 (DIRC2), transcript variant X6, mRNA		KOG2563//Permease of the major facilitator superfamily;	[DIRC2_MOUSE|diamond]Name=Slc49a4; Synonyms=Dirc2 {ECO:0000312|MGI:MGI:2387188}; RecName: Full=Solute carrier family 49 member 4 {ECO:0000305}; AltName: Full=Disrupted in renal carcinoma protein 2 homolog;	GO:0016021//integral component of membrane;GO:0043231//intracellular membrane-bounded organelle;GO:0005765//lysosomal membrane;			>XP_040417016.1 solute carrier family 49 member 4 [Cygnus olor]
106029892	3.64	3.55	3.23	3.61	2.99	3.35	4.33	3.97	3.48	4.14	XM_048072221.2,XM_048072220.2,XM_066999195.1,XM_048072223.2,XM_066999197.1,XM_048072222.2,XM_048072224.2,XM_048072218.2,XM_066999196.1	mRNA	27157498	27427743	NC_089878.1	+	SEMA5B	3.23	4.33	3.64	3.55	3.35	4.14	2.99	3.48	3.61	0.25438	0.265249	XM_013171227.1 PREDICTED: Anser cygnoides domesticus sema domain, seven thrombospondin repeats (type 1 and type 1-like), transmembrane domain (TM) and short cytoplasmic domain, (semaphorin) 5B (SEMA5B), transcript variant X1, mRNA		KOG3611//Semaphorins;	[SEM5A_RAT|diamond]Name=Sema5a {ECO:0000312|Ensembl:ENSRNOP00000016506}; RecName: Full=Semaphorin-5A {ECO:0000250|UniProtKB:Q13591}; AltName: Full=Semaphorin-F; Short=Sema F; Flags: Precursor;	GO:0016021//integral component of membrane;GO:0016020//membrane;GO:0008046//axon guidance receptor activity;GO:0045499//chemorepellent activity;GO:0035373//chondroitin sulfate proteoglycan binding;GO:0043395//heparan sulfate proteoglycan binding;GO:0030215//semaphorin receptor binding;GO:0045545//syndecan binding;GO:0048675//axon extension;GO:0007411//axon guidance;GO:0007413//axonal fasciculatio…	K06841//semaphorin 5+ko04360//Axon guidance;		>XP_013026681.1 PREDICTED: semaphorin-5B isoform X1 [Anser cygnoides domesticus]
106029894	1.77	3.33	2.05	1.54	2.99	2.76	2.23	2.28	1.98	2.41	TCONS_00030802,XM_013171235.3,XM_013171234.3	mRNA	26782026	26999110	NC_089878.1	+	ADCY5	2.05	2.23	1.77	3.33	2.76	2.41	2.99	1.98	1.54	0.878424	0.109511	XM_021270949.3 PREDICTED: Anas platyrhynchos adenylate cyclase 5 (ADCY5), transcript variant X1, mRNA		KOG3619//Adenylate/guanylate cyclase;	[ADCY5_HUMAN|diamond]Name=ADCY5; RecName: Full=Adenylate cyclase type 5; EC=4.6.1.1 {ECO:0000269|PubMed:15385642, ECO:0000269|PubMed:24700542, ECO:0000269|PubMed:26206488}; AltName: Full=ATP pyrophosphate-lyase 5; AltName: Full=Adenylate cyclase type V; AltName: Full=Adenylyl cyclase 5; Short=AC5 {ECO:0000303|PubMed:26206488};	GO:0005929//cilium;GO:0016021//integral component of membrane;GO:0005887//integral component of plasma membrane;GO:0045111//intermediate filament cytoskeleton;GO:0005886//plasma membrane;GO:0004016//adenylate cyclase activity;GO:0008179//adenylate cyclase binding;GO:0005524//ATP binding;GO:0046872//metal ion binding;GO:0097110//scaffold protein binding;GO:0007190//activation of adenylate cyclase …	K08045//adenylate cyclase 5 [EC:4.6.1.1]+ko00230//Purine metabolism+ko01100//Metabolic pathways+ko04015//Rap1 signaling pathway+ko04022//cGMP-PKG signaling pathway+ko04024//cAMP signaling pathway+ko04062//Chemokine signaling pathway+ko04072//Phospholipase D signaling pathway+ko04114//Oocyte meiosis+ko04211//Longevity regulating pathway+ko04213//Longevity regulating pathway - multiple species+ko04…	Adenylyl cyclase N-terminal extracellular and transmembrane region[TCONS_00030802]	>XP_021126624.3 adenylate cyclase type 5 isoform X1 [Anas platyrhynchos]
106029895	12.1	11.82	11.34	11.35	13.95	11.81	11.38	14.48	10.06	15.19	XM_048072340.2,XM_048072337.2,XM_066999203.1,XM_013171236.3,XM_066999202.1,XM_048072338.2	mRNA	27003092	27019248	NC_089878.1	-	SEC22A	11.34	11.38	12.1	11.82	11.81	15.19	13.95	10.06	11.35	0.552422	0.140905	XM_013171236.1 PREDICTED: Anser cygnoides domesticus SEC22 vesicle trafficking protein homolog A (S. cerevisiae) (SEC22A), transcript variant X1, mRNA		KOG0862//Synaptobrevin/VAMP-like protein SEC22;	[SC22A_HUMAN|diamond]Name=SEC22A; Synonyms=SEC22L2; RecName: Full=Vesicle-trafficking protein SEC22a; AltName: Full=SEC22 vesicle-trafficking protein homolog A; AltName: Full=SEC22 vesicle-trafficking protein-like 2;	GO:0005789//endoplasmic reticulum membrane;GO:0016021//integral component of membrane;GO:0005215//transporter activity;GO:0006888//ER to Golgi vesicle-mediated transport;GO:0015031//protein transport;			>XP_009273264.1 PREDICTED: vesicle-trafficking protein SEC22a isoform X1 [Aptenodytes forsteri]
106029896	12.47	13.28	13.31	8.29	14.16	11.87	15.13	13.66	13.41	16.55	TCONS_00030801,XM_048072385.2,XM_013171238.3	mRNA	26752492	26775916	NC_089878.1	+	HACD2	13.31	15.13	12.47	13.28	11.87	16.55	14.16	13.41	8.29	0.251112	0.294238	XM_035569638.1 PREDICTED: Cygnus atratus 3-hydroxyacyl-CoA dehydratase 2 (HACD2), transcript variant X1, mRNA		KOG3187//Protein tyrosine phosphatase-like protein PTPLA (contains Pro instead of catalytic Arg);	[HACD2_HUMAN|diamond]Name=HACD2 {ECO:0000303|PubMed:18554506, ECO:0000312|HGNC:HGNC:9640};+++Synonyms=PTPLB {ECO:0000305}; RecName: Full=Very-long-chain (3R)-3-hydroxyacyl-CoA dehydratase 2 {ECO:0000305}; EC=4.2.1.134 {ECO:0000269|PubMed:18554506}; AltName: Full=3-hydroxyacyl-CoA dehydratase 2 {ECO:0000303|PubMed:18554506}; Short=HACD2 {ECO:0000303|PubMed:18554506}; AltName: Full=Protein-tyrosine…	GO:0005783//endoplasmic reticulum;GO:0005789//endoplasmic reticulum membrane;GO:0030176//integral component of endoplasmic reticulum membrane;GO:0102343//3-hydroxy-arachidoyl-CoA dehydratase activity;GO:0102344//3-hydroxy-behenoyl-CoA dehydratase activity;GO:0102345//3-hydroxy-lignoceroyl-CoA dehydratase activity;GO:0018812//3-hydroxyacyl-CoA dehydratase activity;GO:0019899//enzyme binding;GO:010…	K10703//very-long-chain (3R)-3-hydroxyacyl-CoA dehydratase [EC:4.2.1.134]+ko00062//Fatty acid elongation+ko01040//Biosynthesis of unsaturated fatty acids+ko01100//Metabolic pathways+ko01212//Fatty acid metabolism;	Protein tyrosine phosphatase-like protein, PTPLA[TCONS_00030801]	>XP_010165681.2 very-long-chain (3R)-3-hydroxyacyl-CoA dehydratase 2, partial [Antrostomus carolinensis]
106029897	27.03	33.91	29.55	18.32	25.17	36.96	18.63	28.94	20.24	25.08	TCONS_00030797,TCONS_00030796,XM_013171240.3,XM_066999193.1,XM_048072384.2,XM_048072380.2,XM_066999194.1,XM_013171244.3	mRNA	26537664	26751164	NC_089878.1	+	MYLK	29.55	18.63	27.03	33.91	36.96	25.08	25.17	20.24	18.32	0.960665	0.0323194	XM_013171243.1 PREDICTED: Anser cygnoides domesticus myosin light chain kinase (MYLK), transcript variant X4, mRNA		KOG0613//Projectin/twitchin and related proteins;	[MYLK_CHICK|diamond]Name=Mylk; RecName: Full=Myosin light chain kinase, smooth muscle; Short=MLCK; EC=2.7.11.18; AltName: Full=Telokin; Contains: RecName: Full=Myosin light chain kinase, smooth muscle, deglutamylated form;	GO:0032154//cleavage furrow;GO:0005737//cytoplasm;GO:0005829//cytosol;GO:0030027//lamellipodium;GO:0001725//stress fiber;GO:0005524//ATP binding;GO:0005516//calmodulin binding;GO:0046872//metal ion binding;GO:0004687//myosin light chain kinase activity;GO:0004672//protein kinase activity;GO:0014820//tonic smooth muscle contraction;	K00907//myosin-light-chain kinase [EC:2.7.11.18]+ko04020//Calcium signaling pathway+ko04022//cGMP-PKG signaling pathway+ko04270//Vascular smooth muscle contraction+ko04371//Apelin signaling pathway+ko04510//Focal adhesion+ko04611//Platelet activation+ko04810//Regulation of actin cytoskeleton+ko04921//Oxytocin signaling pathway+ko04971//Gastric acid secretion;	Protein kinase domain[TCONS_00030797]	>XP_013026697.1 PREDICTED: myosin light chain kinase, smooth muscle isoform X3 [Anser cygnoides domesticus]
106029898	19.24	18.18	16.11	24.38	24.94	13.38	12.89	16.93	13.1	16.56	XM_013171271.3,XM_013171265.3,XM_013171254.3,XM_048069019.2,XM_048069018.2,XM_013171281.3	mRNA	20853330	20910773	NC_089879.1	+	PIK3AP1	16.11	12.89	19.24	18.18	13.38	16.56	24.94	13.1	24.38	0.0309466	-0.410615	XM_013171245.1 PREDICTED: Anser cygnoides domesticus phosphoinositide-3-kinase adaptor protein 1 (PIK3AP1), transcript variant X1, mRNA			[BCAP_HUMAN|diamond]Name=PIK3AP1; Synonyms=BCAP; RecName: Full=Phosphoinositide 3-kinase adapter protein 1; AltName: Full=B-cell adapter for phosphoinositide 3-kinase; AltName: Full=B-cell phosphoinositide 3-kinase adapter protein 1;	GO:0005829//cytosol;GO:0016020//membrane;GO:0005886//plasma membrane;GO:0042802//identical protein binding;GO:0036312//phosphatidylinositol 3-kinase regulatory subunit binding;GO:0005102//signaling receptor binding;GO:0014068//positive regulation of phosphatidylinositol 3-kinase signaling;GO:0051897//positive regulation of protein kinase B signaling;GO:0050727//regulation of inflammatory response…	K12230//phosphoinositide 3-kinase adapter protein 1+ko04151//PI3K-Akt signaling pathway+ko04662//B cell receptor signaling pathway;		>XP_013026699.1 PREDICTED: phosphoinositide 3-kinase adapter protein 1 isoform X1 [Anser cygnoides domesticus]
106029900	7.08	10.84	7.51	7.75	7.74	10.54	8.28	10.3	7.73	7.64	TCONS_00032078,TCONS_00032081,TCONS_00032112,TCONS_00032100,TCONS_00032084,TCONS_00032106,TCONS_00032098,TCONS_00032082,TCONS_00032109,TCONS_00032079,TCONS_00032097,TCONS_00032087,TCONS_00032108,TCONS_00032110,TCONS_00032085,TCONS_00032111,TCONS_00032107,XM_048072243.2,XM_048072236.2,XM_013171259.3,XM_048072241.2,XM_066999770.1,XM_013171262.3,XM_048072240.2,XM_048072239.2,XM_048072242.2,XM_066999…	mRNA	25956501	26459330	NC_089878.1	-	KALRN	7.51	8.28	7.08	10.84	10.54	7.64	7.74	7.73	7.75	0.293351	0.275922	XM_013171255.1 PREDICTED: Anser cygnoides domesticus kalirin, RhoGEF kinase (KALRN), transcript variant X6, mRNA		KOG0032//Ca2+/calmodulin-dependent protein kinase, EF-Hand protein superfamily;	[KALRN_HUMAN|diamond]Name=KALRN {ECO:0000312|HGNC:HGNC:4814}; Synonyms=DUET, DUO, HAPIP, TRAD; RecName: Full=Kalirin {ECO:0000250|UniProtKB:P97924}; EC=2.7.11.1; AltName: Full=Huntingtin-associated protein-interacting protein; AltName: Full=Protein Duo; AltName: Full=Serine/threonine-protein kinase with Dbl- and pleckstrin homology domain;	GO:0015629//actin cytoskeleton;GO:0005829//cytosol;GO:0070062//extracellular exosome;GO:0005654//nucleoplasm;GO:0005524//ATP binding;GO:0005085//guanyl-nucleotide exchange factor activity;GO:0046872//metal ion binding;GO:0004674//protein serine/threonine kinase activity;GO:0008344//adult locomotory behavior;GO:0007411//axon guidance;GO:0007417//central nervous system development;GO:0048013//ephri…		Protein kinase domain[TCONS_00032078]	>XP_013026706.1 PREDICTED: kalirin isoform X3 [Anser cygnoides domesticus]
106029901	2.46	3.12	2.93	3.56	4.72	1.56	1.75	2.78	1.22	2.55	TCONS_00033132,XM_013171299.3	mRNA	17827068	17871349	NC_089879.1	+	HTR7	2.93	1.75	2.46	3.12	1.56	2.55	4.72	1.22	3.56	0.0263851	-0.684239	XM_035539638.1 PREDICTED: Cygnus atratus 5-hydroxytryptamine receptor 7 (HTR7), transcript variant X1, mRNA		KOG3656//FOG: 7 transmembrane receptor;	[5HT7R_HUMAN|diamond]Name=HTR7; RecName: Full=5-hydroxytryptamine receptor 7; Short=5-HT-7; Short=5-HT7; AltName: Full=5-HT-X; AltName: Full=Serotonin receptor 7;	GO:0030425//dendrite;GO:0005887//integral component of plasma membrane;GO:0005886//plasma membrane;GO:0045202//synapse;GO:0032588//trans-Golgi network membrane;GO:0004993//G protein-coupled serotonin receptor activity;GO:0030594//neurotransmitter receptor activity;GO:0008015//blood circulation;GO:0007268//chemical synaptic transmission;GO:0007623//circadian rhythm;GO:0007186//G protein-coupled re…	K04163//5-hydroxytryptamine receptor 7+ko04014//Ras signaling pathway+ko04020//Calcium signaling pathway+ko04080//Neuroactive ligand-receptor interaction+ko04361//Axon regeneration+ko04726//Serotonergic synapse;	7 transmembrane receptor (rhodopsin family)[TCONS_00033132]	>XP_035395540.1 5-hydroxytryptamine receptor 7 isoform X2 [Cygnus atratus] >NWZ22308.1 5HT7R protein [Asarcornis scutulata]
106029902	31.02	30.7	30.59	19.78	26.92	23.31	32.03	36.99	30.22	39.77	XM_013171264.3,XM_048072261.2	mRNA	25949754	25956377	NC_089878.1	-	UMPS	30.59	32.03	31.02	30.7	23.31	39.77	26.92	30.22	19.78	0.322416	0.304883	XM_013171264.1 PREDICTED: Anser cygnoides domesticus uridine monophosphate synthetase (UMPS), mRNA		KOG1377//Uridine 5'- monophosphate synthase/orotate phosphoribosyltransferase;	[UMPS_PONAB|diamond]Name=UMPS; RecName: Full=Uridine 5'-monophosphate synthase; Short=UMP synthase; Includes: RecName: Full=Orotate phosphoribosyltransferase; Short=OPRTase; EC=2.4.2.10; Includes: RecName: Full=Orotidine 5'-phosphate decarboxylase; EC=4.1.1.23; AltName: Full=OMPdecase;	GO:0004588//orotate phosphoribosyltransferase activity;GO:0004590//orotidine-5'-phosphate decarboxylase activity;GO:0006207//'de novo' pyrimidine nucleobase biosynthetic process;GO:0044205//'de novo' UMP biosynthetic process;GO:0009116//nucleoside metabolic process;	K13421//uridine monophosphate synthetase [EC:2.4.2.10 4.1.1.23]+ko00240//Pyrimidine metabolism+ko00983//Drug metabolism - other enzymes+ko01100//Metabolic pathways+ko01240//Biosynthesis of cofactors;		>XP_040416715.1 uridine 5'-monophosphate synthase [Cygnus olor]
106029904	16.89	20.74	15.17	19.17	29.64	14.38	13.62	21.26	13.83	16.83	XM_066999772.1	mRNA	25894004	25942697	NC_089878.1	+	ITGB5	15.17	13.62	16.89	20.74	14.38	16.83	29.64	13.83	19.17	0.431103	-0.248897	XM_013171266.1 PREDICTED: Anser cygnoides domesticus integrin, beta 5 (ITGB5), mRNA		KOG1226//Integrin beta subunit (N-terminal portion of extracellular region);	[ITB5_MOUSE|diamond]Name=Itgb5; RecName: Full=Integrin beta-5; Flags: Precursor;	GO:0031252//cell leading edge;GO:0009986//cell surface;GO:0005925//focal adhesion;GO:0098978//glutamatergic synapse;GO:0099699//integral component of synaptic membrane;GO:0034684//integrin alphav-beta5 complex;GO:0005886//plasma membrane;GO:0043235//receptor complex;GO:0005178//integrin binding;GO:0038023//signaling receptor activity;GO:0005102//signaling receptor binding;GO:0033627//cell adhesio…	K06588//integrin beta 5+ko04145//Phagosome+ko04151//PI3K-Akt signaling pathway+ko04510//Focal adhesion+ko04512//ECM-receptor interaction+ko04810//Regulation of actin cytoskeleton;		>XP_032046213.1 integrin beta-5 [Aythya fuligula]
106029905	2.26	1.64	1.88	2.68	3.84	1.73	1.94	1.97	1.42	1.83	TCONS_00030784,XM_066999349.1	mRNA	25866047	25886381	NC_089878.1	+	MUC13	1.88	1.94	2.26	1.64	1.73	1.83	3.84	1.42	2.68	0.386831	-0.341867	XM_013171268.1 PREDICTED: Anser cygnoides domesticus mucin 13, cell surface associated (MUC13), transcript variant X2, mRNA			[MUC13_MOUSE|diamond]Name=Muc13; Synonyms=Ly64; RecName: Full=Mucin-13; Short=MUC-13; AltName: Full=Cell surface antigen 114/A10; AltName: Full=Lymphocyte antigen 64; Flags: Precursor;	GO:0016324//apical plasma membrane;GO:0005829//cytosol;GO:0005615//extracellular space;GO:0016021//integral component of membrane;GO:0042803//protein homodimerization activity;GO:0030277//maintenance of gastrointestinal epithelium;		TMEM154 protein family[TCONS_00030784]	>XP_013026722.1 PREDICTED: mucin-13 isoform X2 [Anser cygnoides domesticus]
106029906	2.12	2.76	1.78	1.36	2.52	2.86	3.48	3.65	2.96	3.07	TCONS_00030782,XM_066999977.1	mRNA	25803585	25855223	NC_089878.1	+	HEG1	1.78	3.48	2.12	2.76	2.86	3.07	2.52	2.96	1.36	0.00230644	0.707326	XM_013171270.1 PREDICTED: Anser cygnoides domesticus heart development protein with EGF-like domains 1 (HEG1), transcript variant X1, mRNA			[HEG1_HUMAN|diamond]Name=HEG1; Synonyms=KIAA1237; RecName: Full=Protein HEG homolog 1; Flags: Precursor;	GO:0005911//cell-cell junction;GO:0009897//external side of plasma membrane;GO:0005576//extracellular region;GO:0016021//integral component of membrane;GO:0005509//calcium ion binding;GO:0003209//cardiac atrium morphogenesis;GO:0055017//cardiac muscle tissue growth;GO:0007043//cell-cell junction assembly;GO:0001886//endothelial cell morphogenesis;GO:0007507//heart development;GO:0001701//in utero…			>XP_013026724.1 PREDICTED: protein HEG homolog 1 isoform X1 [Anser cygnoides domesticus]
106029907	5.06	4.54	5.78	8.48	6.66	4.44	4.16	5.22	4.45	5.04	TCONS_00030779,TCONS_00030778,XM_066999972.1,XM_066999974.1,XM_066999975.1,XM_066999973.1,XM_066999976.1,XM_013171284.3	mRNA	25744157	25802516	NC_089878.1	+	SLC12A8	5.78	4.16	5.06	4.54	4.44	5.04	6.66	4.45	8.48	0.376968	-0.30225	XM_013171276.1 PREDICTED: Anser cygnoides domesticus solute carrier family 12, member 8 (SLC12A8), transcript variant X1, mRNA		KOG2083//Na+/K+ symporter;	[S12A8_XENLA|diamond]Name=slc12a8; RecName: Full=Solute carrier family 12 member 8;	GO:0016021//integral component of membrane;GO:0015293//symporter activity;GO:0006813//potassium ion transport;		Amino acid permease[TCONS_00030779]	>XP_013026730.1 PREDICTED: solute carrier family 12 member 8 isoform X1 [Anser cygnoides domesticus] >XP_013026731.1 PREDICTED: solute carrier family 12 member 8 isoform X1 [Anser cygnoides domesticus] >XP_013026732.1 PREDICTED: solute carrier family 12 member 8 isoform X1 [Anser cygnoides domesticus] >XP_013026733.1 PREDICTED: solute carrier family 12 member 8 isoform X1 [Anser cygnoides domesti…
106029909	2.79	2.39	2.57	2.36	3.5	2.42	2.28	2.84	2.35	2.6	TCONS_00030772,XM_066999969.1,XM_066999970.1,XM_066999971.1	mRNA	25703311	25744006	NC_089878.1	+	ZNF148	2.57	2.28	2.79	2.39	2.42	2.6	3.5	2.35	2.36	0.981022	-0.00850627	XM_027461041.2 PREDICTED: Anas platyrhynchos zinc finger protein 148 (ZNF148), transcript variant X1, mRNA	zf-C2H2	KOG1721//FOG: Zn-finger;	[ZN148_BOVIN|diamond]Name=ZNF148; Synonyms=ZBP89; RecName: Full=Zinc finger protein 148; AltName: Full=Transcription factor ZBP-89; AltName: Full=Zinc finger DNA-binding protein 89;	GO:0005634//nucleus;GO:0003677//DNA binding;GO:0046872//metal ion binding;		Zinc-finger double domain[TCONS_00030772]	>EMP38344.1 hypothetical protein UY3_04457 [Chelonia mydas]
106029910	25.04	27.13	25.51	22.16	27.77	24.54	26.6	25.32	24.12	29.3	XM_048072327.2	mRNA	25646167	25680393	NC_089878.1	+	SNX4	25.51	26.6	25.04	27.13	24.54	29.3	27.77	24.12	22.16	0.458175	0.118364	XM_027462338.2 PREDICTED: Anas platyrhynchos sorting nexin 4 (SNX4), mRNA		KOG2273//Membrane coat complex Retromer, subunit VPS5/SNX1, Sorting nexins, and related PX domain-containing proteins;	[SNX4_BOVIN|diamond]Name=SNX4; RecName: Full=Sorting nexin-4;	GO:0005868//cytoplasmic dynein complex;GO:0031901//early endosome membrane;GO:0005886//plasma membrane;GO:0031201//SNARE complex;GO:0005154//epidermal growth factor receptor binding;GO:0005158//insulin receptor binding;GO:1990460//leptin receptor binding;GO:0035091//phosphatidylinositol binding;GO:1990459//transferrin receptor binding;GO:0032456//endocytic recycling;GO:1903595//positive regulatio…	K17919//sorting nexin-4+ko04144//Endocytosis;		>XP_027318139.1 LOW QUALITY PROTEIN: sorting nexin-4 [Anas platyrhynchos]
106029911	2.9	2.75	3.08	2.22	3.73	3.08	2.95	4.54	3.5	2.57	XM_013171288.3	mRNA	25612000	25639474	NC_089878.1	-	LOC106029911	3.08	2.95	2.9	2.75	3.08	2.57	3.73	3.5	2.22	0.446282	0.278818	XM_013171288.1 PREDICTED: Anser cygnoides domesticus TGF-beta receptor type-2-like (LOC106029911), mRNA		KOG3653//Transforming growth factor beta/activin receptor subfamily of serine/threonine kinases;	[TGFR2_HUMAN|diamond]Name=TGFBR2; RecName: Full=TGF-beta receptor type-2; Short=TGFR-2; EC=2.7.11.30; AltName: Full=TGF-beta type II receptor; AltName: Full=Transforming growth factor-beta receptor type II; Short=TGF-beta receptor type II; Short=TbetaR-II; Flags: Precursor;	GO:0005901//caveola;GO:0005829//cytosol;GO:0009897//external side of plasma membrane;GO:0016021//integral component of membrane;GO:0005887//integral component of plasma membrane;GO:0045121//membrane raft;GO:0005886//plasma membrane;GO:0043235//receptor complex;GO:0048185//activin binding;GO:0017002//activin-activated receptor activity;GO:0005524//ATP binding;GO:0005539//glycosaminoglycan binding;…	K04388//TGF-beta receptor type-2 [EC:2.7.11.30]+ko04010//MAPK signaling pathway+ko04060//Cytokine-cytokine receptor interaction+ko04068//FoxO signaling pathway+ko04144//Endocytosis+ko04218//Cellular senescence+ko04350//TGF-beta signaling pathway+ko04380//Osteoclast differentiation+ko04390//Hippo signaling pathway+ko04520//Adherens junction+ko04659//Th17 cell differentiation+ko04926//Relaxin signa…		>XP_015145444.2 TGF-beta receptor type-2 isoform X2 [Gallus gallus]
106029912	23.41	27.16	23.21	18.87	27.62	21.72	20.99	23.18	20.8	24.89	XM_048069020.2	mRNA	20913905	20960004	NC_089879.1	+	TM9SF3	23.21	20.99	23.41	27.16	21.72	24.89	27.62	20.8	18.87	0.964618	-0.0128626	XM_009322406.1 PREDICTED: Pygoscelis adeliae transmembrane 9 superfamily member 3 (TM9SF3), mRNA		KOG1277//Endosomal membrane proteins, EMP70;	[TM9S3_MOUSE|diamond]Name=Tm9sf3; Synonyms=Smbp; RecName: Full=Transmembrane 9 superfamily member 3; Flags: Precursor;	GO:0016021//integral component of membrane;GO:0016020//membrane;GO:0072657//protein localization to membrane;			>XP_015143954.1 transmembrane 9 superfamily member 3 [Gallus gallus] >XP_040530603.1 transmembrane 9 superfamily member 3 [Gallus gallus]
106029914	7.24	8.73	8.9	6.4	9.64	6.19	4.77	6.32	5.22	7.77	TCONS_00030766,XM_066999430.1	mRNA	25571296	25609529	NC_089878.1	+	OSBPL11	8.9	4.77	7.24	8.73	6.19	7.77	9.64	5.22	6.4	0.0598831	-0.359476	XM_035331191.1 PREDICTED: Oxyura jamaicensis oxysterol binding protein like 11 (OSBPL11), transcript variant X1, mRNA		KOG2210//Oxysterol-binding protein;	[OSB11_MOUSE|diamond]Name=Osbpl11; RecName: Full=Oxysterol-binding protein-related protein 11; Short=ORP-11; Short=OSBP-related protein 11;	GO:0005829//cytosol;GO:0005794//Golgi apparatus;GO:0043231//intracellular membrane-bounded organelle;GO:0031902//late endosome membrane;GO:0016020//membrane;GO:0005654//nucleoplasm;GO:0032934//sterol binding;GO:0015248//sterol transporter activity;GO:0045444//fat cell differentiation;GO:0010890//positive regulation of sequestering of triglyceride;		Oxysterol-binding protein[TCONS_00030766]	>XP_027318121.2 oxysterol-binding protein-related protein 11 isoform X1 [Anas platyrhynchos]
106029916	7.9	7.92	7.64	6	11.35	5.16	7.22	9.5	5.89	10.3	XM_013171292.3,XM_066999428.1	mRNA	25503566	25527802	NC_089878.1	+	LOC106029916	7.64	7.22	7.9	7.92	5.16	10.3	11.35	5.89	6	0.994713	-0.00629735	XM_013171290.1 PREDICTED: Anser cygnoides domesticus poly [ADP-ribose] polymerase 14-like (LOC106029916), transcript variant X1, mRNA		KOG2633//Hismacro and SEC14 domain-containing proteins;	[PAR14_MOUSE|diamond]Name=Parp14 {ECO:0000312|MGI:MGI:1919489};+++Synonyms=Kiaa1268 {ECO:0000303|Ref.4}; RecName: Full=Protein mono-ADP-ribosyltransferase PARP14 {ECO:0000305}; EC=2.4.2.- {ECO:0000269|PubMed:27796300}; AltName: Full=ADP-ribosyltransferase diphtheria toxin-like 8; Short=ARTD8; AltName: Full=Collaborator of STAT6 {ECO:0000303|PubMed:16537510}; Short=CoaSt6 {ECO:0000303|PubMed:16537…	GO:0005737//cytoplasm;GO:0005829//cytosol;GO:0005634//nucleus;GO:0005886//plasma membrane;GO:0019899//enzyme binding;GO:0003950//NAD+ ADP-ribosyltransferase activity;GO:0070403//NAD+ binding;GO:1990404//protein ADP-ribosylase activity;GO:0003714//transcription corepressor activity;GO:0045087//innate immune response;GO:0010629//negative regulation of gene expression;GO:0060336//negative regulation…			>XP_013026744.1 PREDICTED: poly [ADP-ribose] polymerase 14-like isoform X1 [Anser cygnoides domesticus]
106029917	2.26	1.67	3.22	3.13	5.3	1.4	0.88	2.08	0.9	1.69	XM_066999442.1,XM_066999441.1	mRNA	25545317	25576534	NC_089878.1	-	LOC106029917	3.22	0.88	2.26	1.67	1.4	1.69	5.3	0.9	3.13	0.0143372	-1.07177	XM_013171294.1 PREDICTED: Anser cygnoides domesticus glycerol-3-phosphate dehydrogenase [NAD(+)], cytoplasmic-like (LOC106029917), mRNA		KOG2711//Glycerol-3-phosphate dehydrogenase/dihydroxyacetone 3-phosphate reductase;	[GPDA_RAT|diamond]Name=Gpd1 {ECO:0000312|RGD:621381}; RecName: Full=Glycerol-3-phosphate dehydrogenase [NAD(+)], cytoplasmic; Short=GPD-C; Short=GPDH-C; EC=1.1.1.8 {ECO:0000250|UniProtKB:P21695};	GO:0005829//cytosol;GO:0009331//glycerol-3-phosphate dehydrogenase complex;GO:0004368//glycerol-3-phosphate dehydrogenase (quinone) activity;GO:0004367//glycerol-3-phosphate dehydrogenase [NAD+] activity;GO:0051287//NAD binding;GO:0042803//protein homodimerization activity;GO:0005975//carbohydrate metabolic process;GO:0071320//cellular response to cAMP;GO:0071356//cellular response to tumor necro…	K00006//glycerol-3-phosphate dehydrogenase (NAD+) [EC:1.1.1.8]+ko00564//Glycerophospholipid metabolism;		>XP_035428131.1 glycerol-3-phosphate dehydrogenase [NAD(+)], cytoplasmic-like [Cygnus atratus] >XP_040418465.1 glycerol-3-phosphate dehydrogenase [NAD(+)], cytoplasmic-like [Cygnus olor]
106029918	24.26	19.99	18.52	13.04	16.21	11.26	13.2	16.29	16.77	19.56	TCONS_00030756,XM_066999432.1,XM_066999433.1	mRNA	25493971	25502377	NC_089878.1	+	GLB1L	18.52	13.2	24.26	19.99	11.26	19.56	16.21	16.77	13.04	0.720049	-0.184323	XM_035537011.1 PREDICTED: Cygnus atratus galactosidase beta 1 like (GLB1L), transcript variant X2, mRNA		KOG0496//Beta-galactosidase;	[BGAL_FELCA|diamond]Name=GLB1; Synonyms=BGAL; RecName: Full=Beta-galactosidase; EC=3.2.1.23 {ECO:0000250|UniProtKB:P16278}; AltName: Full=Acid beta-galactosidase; Short=Lactase; Flags: Precursor;	GO:0005764//lysosome;GO:0005773//vacuole;GO:0004565//beta-galactosidase activity;GO:0005975//carbohydrate metabolic process;		Glycosyl hydrolases family 35[TCONS_00030756]	>XP_035392904.1 beta-galactosidase-1-like protein isoform X1 [Cygnus atratus]
106029921	36.67	33.52	37.33	44.44	42.58	25.62	26.42	35.72	24.25	30.77	XM_066999427.1	mRNA	25399303	25404399	NC_089878.1	-	GMPPA	37.33	26.42	36.67	33.52	25.62	30.77	42.58	24.25	44.44	0.0287465	-0.365217	XM_013171296.1 PREDICTED: Anser cygnoides domesticus GDP-mannose pyrophosphorylase A (GMPPA), transcript variant X1, mRNA		KOG1460//GDP-mannose pyrophosphorylase;	[GMPAA_DANRE|diamond]Name=gmppaa; ORFNames=zgc:91853; RecName: Full=Mannose-1-phosphate guanyltransferase alpha-A; EC=2.7.7.13; AltName: Full=GDP-mannose pyrophosphorylase A-A; AltName: Full=GTP-mannose-1-phosphate guanylyltransferase subunit alpha-A;	GO:0005525//GTP binding;GO:0004475//mannose-1-phosphate guanylyltransferase activity;GO:0009298//GDP-mannose biosynthetic process;	K00966//mannose-1-phosphate guanylyltransferase [EC:2.7.7.13]+ko00051//Fructose and mannose metabolism+ko00520//Amino sugar and nucleotide sugar metabolism+ko01100//Metabolic pathways+ko01240//Biosynthesis of cofactors+ko01250//Biosynthesis of nucleotide sugars;		>XP_035427315.1 mannose-1-phosphate guanyltransferase alpha [Cygnus atratus] >XP_040417592.1 mannose-1-phosphate guanyltransferase alpha isoform X2 [Cygnus olor]
106029923	6.44	5.91	6.29	7.79	8.39	6.43	5.25	7.58	5.86	6.87	TCONS_00030723,TCONS_00030724,XM_066999062.1,XM_048072168.2,XM_013171300.3,XM_066999061.1,XM_048072167.2	mRNA	25274305	25292426	NC_089878.1	+	STK11IP	6.29	5.25	6.44	5.91	6.43	6.87	8.39	5.86	7.79	0.927226	-0.039831	XM_013171300.1 PREDICTED: Anser cygnoides domesticus serine/threonine kinase 11 interacting protein (STK11IP), transcript variant X1, mRNA		KOG1859//Leucine-rich repeat proteins;	[S11IP_CHICK|diamond]Name=STK11IP; ORFNames=RCJMB04_2g8; RecName: Full=Serine/threonine-protein kinase 11-interacting protein;	GO:0005737//cytoplasm;GO:0019901//protein kinase binding;GO:0008104//protein localization;			>XP_013026754.1 PREDICTED: serine/threonine-protein kinase 11-interacting protein isoform X1 [Anser cygnoides domesticus]
106029924	1.52	1.5	1.38	2.2	2.03	1.47	1.56	1.94	1.73	1.3	TCONS_00032045,TCONS_00032044,TCONS_00032046,XM_048072172.2,XM_048072169.2,XM_066999060.1,XM_048072170.2	mRNA	25239947	25274794	NC_089878.1	-	SLC4A3	1.38	1.56	1.52	1.5	1.47	1.3	2.03	1.73	2.2	0.992727	-0.0100019	XM_032190347.1 PREDICTED: Aythya fuligula solute carrier family 4 member 3 (SLC4A3), mRNA		KOG1172//Na+-independent Cl/HCO3 exchanger AE1 and related transporters (SLC4 family);	[B3A3_MOUSE|diamond]Name=Slc4a3; Synonyms=Ae3; RecName: Full=Anion exchange protein 3; Short=AE 3; Short=Anion exchanger 3; AltName: Full=Neuronal band 3-like protein; AltName: Full=Solute carrier family 4 member 3;	GO:0009897//external side of plasma membrane;GO:0016021//integral component of membrane;GO:0005886//plasma membrane;GO:0015301//anion:anion antiporter activity;GO:0015106//bicarbonate transmembrane transporter activity;GO:0019899//enzyme binding;GO:0005452//inorganic anion exchanger activity;GO:0022857//transmembrane transporter activity;GO:0015701//bicarbonate transport;GO:0061337//cardiac condu…		Band 3 cytoplasmic domain[TCONS_00032045]	>EOA96143.1 Anion exchange protein 3, partial [Anas platyrhynchos]
106029925	10.55	9.3	12.59	9.01	14.5	7.06	8.76	9.91	8.66	10.06	TCONS_00030713,XM_048072275.2	mRNA	25095281	25142678	NC_089878.1	+	LY75	12.59	8.76	10.55	9.3	7.06	10.06	14.5	8.66	9.01	0.3589	-0.230938	XM_013171304.1 PREDICTED: Anser cygnoides domesticus lymphocyte antigen 75 (LY75), mRNA		KOG4297//C-type lectin;	[LY75_HUMAN|diamond]Name=LY75; Synonyms=CD205, CLEC13B; RecName: Full=Lymphocyte antigen 75; Short=Ly-75; AltName: Full=C-type lectin domain family 13 member B; AltName: Full=DEC-205; AltName: Full=gp200-MR6; AltName: CD_antigen=CD205; Flags: Precursor;	GO:0009897//external side of plasma membrane;GO:0070062//extracellular exosome;GO:0005887//integral component of plasma membrane;GO:0030246//carbohydrate binding;GO:0038023//signaling receptor activity;GO:0006897//endocytosis;GO:0006955//immune response;GO:0006954//inflammatory response;		Lectin C-type domain[TCONS_00030713]	>XP_027317297.1 lymphocyte antigen 75 [Anas platyrhynchos]
106029926	3.67	4.8	4.32	8.83	8.07	2.45	1.34	3.09	1.04	1.75	XM_066999482.1,XM_066999481.1,XM_066999480.1,XM_013171306.3,XM_013171305.3,XM_013171312.3,XM_066999479.1	mRNA	24971190	25026787	NC_089878.1	+	ITGB6	4.32	1.34	3.67	4.8	2.45	1.75	8.07	1.04	8.83	0.000167241	-1.54368	XM_013171305.1 PREDICTED: Anser cygnoides domesticus integrin, beta 6 (ITGB6), transcript variant X1, mRNA		KOG1226//Integrin beta subunit (N-terminal portion of extracellular region);	[ITB6_HUMAN|diamond]Name=ITGB6; RecName: Full=Integrin beta-6; Flags: Precursor;	GO:0030054//cell junction;GO:0005813//centrosome;GO:0009897//external side of plasma membrane;GO:0005925//focal adhesion;GO:0034685//integrin alphav-beta6 complex;GO:0008305//integrin complex;GO:0005654//nucleoplasm;GO:0005886//plasma membrane;GO:0043235//receptor complex;GO:0005178//integrin binding;GO:0038023//signaling receptor activity;GO:0001618//virus receptor activity;GO:0060348//bone deve…	K06589//integrin beta 6+ko04151//PI3K-Akt signaling pathway+ko04510//Focal adhesion+ko04512//ECM-receptor interaction+ko04810//Regulation of actin cytoskeleton;		>XP_012961737.1 integrin beta-6 isoform X1 [Anas platyrhynchos] >XP_038038275.1 integrin beta-6 isoform X1 [Anas platyrhynchos] >XP_038038276.1 integrin beta-6 isoform X1 [Anas platyrhynchos] >XP_038038277.1 integrin beta-6 isoform X1 [Anas platyrhynchos] >XP_038038278.1 integrin beta-6 isoform X1 [Anas platyrhynchos] >XP_038038279.1 integrin beta-6 isoform X1 [Anas platyrhynchos] >XP_038038280.1…
106029928	30.22	32.03	31.69	33.77	40.58	25.24	21.77	27	23.79	27.77	TCONS_00030696,TCONS_00030693,TCONS_00030699,TCONS_00030692,TCONS_00030691,TCONS_00030698,XM_066999488.1,XM_066999486.1,XM_048072271.2,XM_048072269.2,XM_048072270.2,XM_066999485.1	mRNA	24812112	24962223	NC_089878.1	+	RBMS1	31.69	21.77	30.22	32.03	25.24	27.77	40.58	23.79	33.77	0.000763632	-0.317584	XM_013171314.1 PREDICTED: Anser cygnoides domesticus RNA binding motif, single stranded interacting protein 1 (RBMS1), transcript variant X1, mRNA		KOG4733//FOG: RRM domain;	[RBMS1_BOVIN|diamond]Name=RBMS1; RecName: Full=RNA-binding motif, single-stranded-interacting protein 1;	GO:0005829//cytosol;GO:0005634//nucleus;GO:1990904//ribonucleoprotein complex;GO:0003677//DNA binding;GO:0003730//mRNA 3'-UTR binding;GO:0008143//poly(A) binding;GO:0008266//poly(U) RNA binding;GO:0003723//RNA binding;GO:0006260//DNA replication;		RNA recognition motif. (a.k.a. RRM, RBD, or RNP domain)[TCONS_00030696]	>XP_002196753.2 RNA-binding motif, single-stranded-interacting protein 1 isoform X2 [Taeniopygia guttata] >XP_005519789.1 PREDICTED: RNA-binding motif, single-stranded-interacting protein 1 isoform X2 [Pseudopodoces humilis] >XP_010566053.1 PREDICTED: RNA-binding motif, single-stranded-interacting protein 1 isoform X2 [Haliaeetus leucocephalus] >XP_014736346.1 PREDICTED: RNA-binding motif, single…
106029929	13.09	15.04	11.46	9.22	14.23	11.58	8.59	11.58	7.57	11.89	TCONS_00032031,XM_048072267.2,XM_048072264.2,XM_048072266.2	mRNA	24631747	24659529	NC_089878.1	-	TANK	11.46	8.59	13.09	15.04	11.58	11.89	14.23	7.57	9.22	0.514904	-0.210363	XM_013171321.1 PREDICTED: Anser cygnoides domesticus TRAF family member-associated NFKB activator (TANK), transcript variant X2, mRNA			[TANK_MOUSE|diamond]Name=Tank; Synonyms=Itraf; RecName: Full=TRAF family member-associated NF-kappa-B activator; AltName: Full=TRAF-interacting protein; Short=I-TRAF;	GO:0005829//cytosol;GO:0032991//protein-containing complex;GO:0035800//deubiquitinase activator activity;GO:0046872//metal ion binding;GO:0004843//thiol-dependent ubiquitin-specific protease activity;GO:0031625//ubiquitin protein ligase binding;GO:0006974//cellular response to DNA damage stimulus;GO:0071347//cellular response to interleukin-1;GO:0071479//cellular response to ionizing radiation;GO…	K12650//TRAF family member-associated NF-kappa-B activator+ko04140//Autophagy - animal+ko04621//NOD-like receptor signaling pathway+ko04622//RIG-I-like receptor signaling pathway;	TBD domain[TCONS_00032031]	>XP_013026774.1 PREDICTED: TRAF family member-associated NF-kappa-B activator [Anser cygnoides domesticus] >XP_013026775.1 PREDICTED: TRAF family member-associated NF-kappa-B activator [Anser cygnoides domesticus]
106029930	17.62	14.8	13.82	17.91	9.81	11.45	17.52	14.71	14.93	16.88	TCONS_00033282,TCONS_00033306,TCONS_00033284,TCONS_00033301,TCONS_00033300,TCONS_00033304,TCONS_00033281,XM_067000366.1,XM_067000368.1,XM_067000360.1,XM_048069140.2,XM_067000365.1,XM_048069126.2,XM_067000363.1,XM_067000367.1,XM_067000362.1,XM_048069136.2,XM_048069135.2,XM_048069125.2,XM_067000364.1,XM_067000369.1,XM_048069131.2,XM_048069134.2,XM_048069123.2,XM_067000361.1,XM_048069129.2,XM_067000…	mRNA	20968418	21062900	NC_089879.1	+	TLL2	13.82	17.52	17.62	14.8	11.45	16.88	9.81	14.93	17.91	0.949853	0.0604521	XM_032191778.1 PREDICTED: Aythya fuligula tolloid-like protein 2 (LOC116491639), mRNA		KOG3714//Meprin A metalloprotease;	[TLL2_XENLA|diamond]Name=tll2; Synonyms=xld; RecName: Full=Tolloid-like protein 2; EC=3.4.24.-; AltName: Full=Metalloprotease xolloid; AltName: Full=Xenopus tolloid; Flags: Precursor;	GO:0005576//extracellular region;GO:0005509//calcium ion binding;GO:0004222//metalloendopeptidase activity;GO:0008270//zinc ion binding;GO:0030154//cell differentiation;GO:0007275//multicellular organism development;		CUB domain[TCONS_00033282]	>XP_013026779.1 PREDICTED: tolloid-like protein 2 isoform X1 [Anser cygnoides domesticus]
106029932	66.63	58.24	68.44	62.71	76.47	51.18	51.32	55.35	49.26	58.16	XM_066999489.1	mRNA	24553653	24600668	NC_089878.1	-	PSMD14	68.44	51.32	66.63	58.24	51.18	58.16	76.47	49.26	62.71	0.0166083	-0.23724	XM_013171322.1 PREDICTED: Anser cygnoides domesticus proteasome (prosome, macropain) 26S subunit, non-ATPase, 14 (PSMD14), mRNA		KOG1555//26S proteasome regulatory complex, subunit RPN11;	[PSDE_HUMAN|diamond]Name=PSMD14; Synonyms=POH1; RecName: Full=26S proteasome non-ATPase regulatory subunit 14; EC=3.4.19.-; AltName: Full=26S proteasome regulatory subunit RPN11; AltName: Full=26S proteasome-associated PAD1 homolog 1;	GO:0005829//cytosol;GO:0031597//cytosolic proteasome complex;GO:0005576//extracellular region;GO:1904813//ficolin-1-rich granule lumen;GO:0005654//nucleoplasm;GO:0005634//nucleus;GO:0022624//proteasome accessory complex;GO:0000502//proteasome complex;GO:0008541//proteasome regulatory particle, lid subcomplex;GO:0034774//secretory granule lumen;GO:0061133//endopeptidase activator activity;GO:00701…	K03030//26S proteasome regulatory subunit N11+ko03050//Proteasome;		>XP_031361292.1 LOW QUALITY PROTEIN: 26S proteasome non-ATPase regulatory subunit 14 [Lonchura striata domestica]
106029933	0.02	0.09	0.09	0	0.04	0.04	0.05	0.03	0.1	0.15	TCONS_00032021,TCONS_00032020,TCONS_00032025,TCONS_00032024,TCONS_00032026,XM_013171324.3,XM_048072292.2,XM_048072291.2,XM_013171323.3,XM_013171326.3,XM_013171329.3,XM_013171331.3,XM_066999813.1,XM_013171328.3,XM_013171327.3,XM_048072289.2	mRNA	24350311	24506218	NC_089878.1	-	SLC4A10	0.09	0.05	0.02	0.09	0.04	0.15	0.04	0.1	0	0.71479	0.813595	XM_013171323.1 PREDICTED: Anser cygnoides domesticus solute carrier family 4, sodium bicarbonate transporter, member 10 (SLC4A10), transcript variant X1, mRNA		KOG1172//Na+-independent Cl/HCO3 exchanger AE1 and related transporters (SLC4 family);	[S4A10_BOVIN|diamond]Name=SLC4A10 {ECO:0000250|UniProtKB:Q6U841}; RecName: Full=Sodium-driven chloride bicarbonate exchanger {ECO:0000250|UniProtKB:Q6U841}; AltName: Full=Solute carrier family 4 member 10 {ECO:0000250|UniProtKB:Q6U841};	GO:0097440//apical dendrite;GO:0016324//apical plasma membrane;GO:0043679//axon terminus;GO:0097441//basal dendrite;GO:0016323//basolateral plasma membrane;GO:0097442//CA3 pyramidal cell dendrite;GO:0030425//dendrite;GO:0016021//integral component of membrane;GO:0043025//neuronal cell body;GO:0043204//perikaryon;GO:0005886//plasma membrane;GO:0098794//postsynapse;GO:0036477//somatodendritic compa…		HCO3- transporter family[TCONS_00032021]	>XP_013026777.1 PREDICTED: sodium-driven chloride bicarbonate exchanger isoform X1 [Anser cygnoides domesticus]
106029934	3.48	5.92	2.63	1.5	3.7	4.61	2.92	4.73	3.22	4.21	TCONS_00030684,TCONS_00030685,TCONS_00030686,XM_013171332.3	mRNA	24242224	24302210	NC_089878.1	+	FAP	2.63	2.92	3.48	5.92	4.61	4.21	3.7	3.22	1.5	0.776872	0.23455	XM_013171332.1 PREDICTED: Anser cygnoides domesticus fibroblast activation protein, alpha (FAP), transcript variant X1, mRNA		KOG2100//Dipeptidyl aminopeptidase;	[SEPR_BOVIN|diamond]Name=FAP {ECO:0000250|UniProtKB:Q12884, ECO:0000312|EMBL:AAI40498.1,+++ECO:0000312|Ensembl:ENSBTAP00000010702}; RecName: Full=Prolyl endopeptidase FAP {ECO:0000250|UniProtKB:Q12884}; EC=3.4.21.26 {ECO:0000269|PubMed:15313476}; AltName: Full=Dipeptidyl peptidase FAP {ECO:0000250|UniProtKB:Q12884}; EC=3.4.14.5 {ECO:0000250|UniProtKB:Q12884}; AltName: Full=Fibroblast activation p…	GO:0045177//apical part of cell;GO:0045178//basal part of cell;GO:0030054//cell junction;GO:0009986//cell surface;GO:0005615//extracellular space;GO:0016021//integral component of membrane;GO:0031258//lamellipodium membrane;GO:1905368//peptidase complex;GO:0005886//plasma membrane;GO:0032587//ruffle membrane;GO:0008239//dipeptidyl-peptidase activity;GO:0005178//integrin binding;GO:0002020//protea…		Dipeptidyl peptidase IV (DPP IV) N-terminal region[TCONS_00030684]	>XP_013026786.1 PREDICTED: prolyl endopeptidase FAP isoform X1 [Anser cygnoides domesticus]
106029935	0	0	0	0.41	0	0	0	0	0	0	XM_013171335.3	mRNA	24283453	24302210	NC_089878.1	+	GCG	0	0	0	0	0	0	0	0	0.41	0.585	-3.75164	XM_013106301.4 PREDICTED: Anas platyrhynchos glucagon (GCG), mRNA			[GLUC_CHICK|diamond]Name=GCG; RecName: Full=Pro-glucagon; Contains: RecName: Full=Glicentin-related polypeptide; Short=GRPP; Contains: RecName: Full=Glucagon; Contains: RecName: Full=Glucagon-like peptide 1; Short=GLP-1; Contains: RecName: Full=Glucagon-like peptide 1(7-37); Short=GLP-1(7-37); Contains: RecName: Full=Glucagon-like peptide 1(7-36); Short=GLP-1(7-36); Contains: RecName: Full=Glucag…	GO:0005737//cytoplasm;GO:0005615//extracellular space;GO:0031769//glucagon receptor binding;GO:0005179//hormone activity;GO:0042802//identical protein binding;GO:0007189//adenylate cyclase-activating G protein-coupled receptor signaling pathway;GO:0007188//adenylate cyclase-modulating G protein-coupled receptor signaling pathway;GO:0042593//glucose homeostasis;GO:0043066//negative regulation of a…	K05259//glucagon+ko04024//cAMP signaling pathway+ko04080//Neuroactive ligand-receptor interaction+ko04714//Thermogenesis+ko04911//Insulin secretion+ko04922//Glucagon signaling pathway;		>XP_012961755.1 glucagon [Anas platyrhynchos] >XP_013026789.1 PREDICTED: glucagon [Anser cygnoides domesticus] >XP_040417442.1 pro-glucagon [Cygnus olor]
106029936	0	0.02	0	0	0	0	0.02	0	0	0	XM_048072285.2,XM_066999810.1,XM_013171336.3,XM_066999812.1,XM_066999811.1,XM_048072287.2,XM_066999809.1,XM_066999808.1,XM_066999807.1	mRNA	23978154	24199555	NC_089878.1	+	KCNH7	0	0.02	0	0.02	0	0	0	0	0	0.994713	0.0520626	XM_013171336.1 PREDICTED: Anser cygnoides domesticus potassium channel, voltage gated eag related subfamily H, member 7 (KCNH7), transcript variant X1, mRNA		KOG0498//K+-channel ERG and related proteins, contain PAS/PAC sensor domain;	[KCNH2_RAT|diamond]Name=Kcnh2; Synonyms=Erg; RecName: Full=Potassium voltage-gated channel subfamily H member 2; AltName: Full=Ether-a-go-go-related gene potassium channel 1; Short=ERG-1; Short=Eag-related protein 1; Short=Ether-a-go-go-related protein 1; Short=RERG; Short=r-ERG; AltName: Full=Voltage-gated potassium channel subunit Kv11.1;	GO:0009986//cell surface;GO:0005737//cytoplasm;GO:0005887//integral component of plasma membrane;GO:1902937//inward rectifier potassium channel complex;GO:0005635//nuclear envelope;GO:0048471//perinuclear region of cytoplasm;GO:0005886//plasma membrane;GO:0008076//voltage-gated potassium channel complex;GO:0055131//C3HC4-type RING finger domain binding;GO:0005251//delayed rectifier potassium chan…			>XP_013026790.1 PREDICTED: potassium voltage-gated channel subfamily H member 7 isoform X1 [Anser cygnoides domesticus]
106029941	0.39	0.4	0.44	0.32	0.41	0.49	0.46	0.53	0.44	0.5	XM_013171345.3,XM_013171341.3	mRNA	23620834	23724463	NC_089878.1	+	FIGN	0.44	0.46	0.39	0.4	0.49	0.5	0.41	0.44	0.32	0.146936	0.382616	XM_013171341.1 PREDICTED: Anser cygnoides domesticus fidgetin (FIGN), transcript variant X2, mRNA		KOG0740//AAA+-type ATPase;	[FIGN_DANRE|diamond]Name=fign; ORFNames=zgc:110229; RecName: Full=Fidgetin;	GO:0005737//cytoplasm;GO:0005874//microtubule;GO:0005815//microtubule organizing center;GO:0016363//nuclear matrix;GO:0005634//nucleus;GO:0005524//ATP binding;GO:0016887//ATPase activity;GO:0008568//microtubule-severing ATPase activity;GO:0007049//cell cycle;GO:0051301//cell division;GO:0031122//cytoplasmic microtubule organization;			>XP_005026948.1 fidgetin isoform X1 [Anas platyrhynchos]
106029943	10.06	11.91	13.7	10.67	13.28	9.86	10.83	11.99	13.05	13.36	TCONS_00030655,TCONS_00030663,TCONS_00030662,TCONS_00030664,TCONS_00030661,XM_066999756.1,XM_066999762.1,XM_066999761.1,XM_066999760.1,XM_066999763.1,XM_066999757.1,XM_066999754.1,XM_066999753.1,XM_066999759.1,XM_066999758.1	mRNA	23270374	23336645	NC_089878.1	+	GRB14	13.7	10.83	10.06	11.91	9.86	13.36	13.28	13.05	10.67	0.644195	0.134655	XM_013171355.1 PREDICTED: Anser cygnoides domesticus growth factor receptor-bound protein 14 (GRB14), transcript variant X9, mRNA		KOG3751//Growth factor receptor-bound proteins (GRB7, GRB10, GRB14);	[GRB14_BOVIN|diamond]Name=GRB14; RecName: Full=Growth factor receptor-bound protein 14; AltName: Full=GRB14 adapter protein;	GO:0010008//endosome membrane;GO:0007165//signal transduction;		Ras association (RalGDS/AF-6) domain[TCONS_00030655]	>XP_013026809.1 PREDICTED: growth factor receptor-bound protein 14 isoform X7 [Anser cygnoides domesticus]
106029945	8.64	9.37	10.01	6.72	11.13	7.85	6.85	10.3	7.92	10.6	TCONS_00030645,TCONS_00030654,XM_066999741.1,XM_066999742.1,XM_066999739.1,XM_066999733.1,XM_066999734.1,XM_066999740.1,XM_066999738.1,XM_066999735.1,XM_066999732.1	mRNA	23167109	23249370	NC_089878.1	+	COBLL1	10.01	6.85	8.64	9.37	7.85	10.6	11.13	7.92	6.72	0.917621	0.0420985	XM_035536713.1 PREDICTED: Cygnus atratus cordon-bleu WH2 repeat protein like 1 (COBLL1), transcript variant X3, mRNA			[COBL1_HUMAN|diamond]Name=COBLL1 {ECO:0000312|HGNC:HGNC:23571}; Synonyms=KIAA0977; RecName: Full=Cordon-bleu protein-like 1 {ECO:0000305};	GO:0070062//extracellular exosome;GO:0003785//actin monomer binding;GO:0045296//cadherin binding;		Cordon-bleu ubiquitin-like domain[TCONS_00030645]	>XP_013026816.1 PREDICTED: cordon-bleu protein-like 1 isoform X1 [Anser cygnoides domesticus]
106029946	0	0	0	0	0	0.06	0	0	0	0	XM_048061463.2,XM_048061461.2,XM_048061462.2	mRNA	23121794	23143204	NC_089878.1	+	SLC38A11	0	0	0	0	0.06	0	0	0	0	0.956998	0.629132	XM_013171368.1 PREDICTED: Anser cygnoides domesticus solute carrier family 38, member 11 (SLC38A11), transcript variant X1, mRNA		KOG1305//Amino acid transporter protein;	[S38AB_BOVIN|diamond]Name=SLC38A11; RecName: Full=Putative sodium-coupled neutral amino acid transporter 11; AltName: Full=Solute carrier family 38 member 11;	GO:0016021//integral component of membrane;GO:0015171//amino acid transmembrane transporter activity;GO:0003333//amino acid transmembrane transport;GO:0006814//sodium ion transport;			>XP_040417225.1 putative sodium-coupled neutral amino acid transporter 11 isoform X1 [Cygnus olor]
106029947	0	0.03	0.02	0.02	0.05	0.02	0.02	0.03	0.03	0.04	XM_066999711.1,XM_066999716.1,XM_066999706.1,XM_066999713.1,XM_066999714.1,XM_066999710.1,XM_066999707.1,XM_066999712.1,XM_066999709.1,XM_066999705.1,XM_066999715.1,XM_066999708.1	mRNA	22926630	23122040	NC_089878.1	-	LOC106029947	0.02	0.02	0	0.03	0.02	0.04	0.05	0.03	0.02	0.857992	0.479755	XM_035331314.1 PREDICTED: Oxyura jamaicensis sodium voltage-gated channel alpha subunit 2 (SCN2A), transcript variant X1, mRNA		KOG2301//Voltage-gated Ca2+ channels, alpha1 subunits;	[SCN1A_MOUSE|diamond]Name=Scn1a {ECO:0000312|MGI:MGI:98246}; RecName: Full=Sodium channel protein type 1 subunit alpha; AltName: Full=Sodium channel protein brain I subunit alpha; AltName: Full=Sodium channel protein type I subunit alpha; AltName: Full=Voltage-gated sodium channel subunit alpha Nav1.1;	GO:0030424//axon;GO:0043194//axon initial segment;GO:0099056//integral component of presynaptic membrane;GO:0014704//intercalated disc;GO:0016020//membrane;GO:0043025//neuronal cell body;GO:0033268//node of Ranvier;GO:0016604//nuclear body;GO:0005654//nucleoplasm;GO:0005886//plasma membrane;GO:0034706//sodium channel complex;GO:0030315//T-tubule;GO:0001518//voltage-gated sodium channel complex;GO…	K04834//voltage-gated sodium channel type II alpha+ko04742//Taste transduction;		>XP_035187205.1 sodium channel protein type 2 subunit alpha isoform X1 [Oxyura jamaicensis] >XP_035187207.1 sodium channel protein type 2 subunit alpha isoform X1 [Oxyura jamaicensis]
106029948	0	0	0	0	0	0	0.01	0.02	0	0	XM_066999719.1,XM_066999721.1,XM_066999723.1,XM_066999718.1,XM_066999722.1,XM_066999720.1,XM_066999724.1,XM_066999717.1	mRNA	22655346	22753506	NC_089878.1	+	LOC106029948	0	0.01	0	0	0	0	0	0	0	0.917621	1.2062	XM_035331319.1 PREDICTED: Oxyura jamaicensis sodium voltage-gated channel alpha subunit 1 (SCN1A), transcript variant X1, mRNA		KOG2301//Voltage-gated Ca2+ channels, alpha1 subunits;	[SCN1A_MOUSE|diamond]Name=Scn1a {ECO:0000312|MGI:MGI:98246}; RecName: Full=Sodium channel protein type 1 subunit alpha; AltName: Full=Sodium channel protein brain I subunit alpha; AltName: Full=Sodium channel protein type I subunit alpha; AltName: Full=Voltage-gated sodium channel subunit alpha Nav1.1;	GO:0030424//axon;GO:0043194//axon initial segment;GO:0099056//integral component of presynaptic membrane;GO:0014704//intercalated disc;GO:0016020//membrane;GO:0043025//neuronal cell body;GO:0033268//node of Ranvier;GO:0016604//nuclear body;GO:0005654//nucleoplasm;GO:0005886//plasma membrane;GO:0034706//sodium channel complex;GO:0030315//T-tubule;GO:0001518//voltage-gated sodium channel complex;GO…	K04833//voltage-gated sodium channel type I alpha+ko04728//Dopaminergic synapse;		>XP_027317152.2 sodium channel protein type 1 subunit alpha isoform X1 [Anas platyrhynchos]
106029949	3.05	2.75	3.09	3.45	3.82	3.32	2.65	2.89	2.62	2.78	TCONS_00030622,TCONS_00030621,XM_048061337.2,XM_048061338.2	mRNA	22759102	22795589	NC_089878.1	+	TTC21B	3.09	2.65	3.05	2.75	3.32	2.78	3.82	2.62	3.45	0.875088	-0.0608038	XM_035566434.1 PREDICTED: Cygnus atratus tetratricopeptide repeat domain 21B (TTC21B), transcript variant X1, mRNA			[TT21B_MOUSE|diamond]Name=Ttc21b; Synonyms=Ift139 {ECO:0000303|PubMed:25860617}, Kiaa1992, Thm1; RecName: Full=Tetratricopeptide repeat protein 21B; Short=TPR repeat protein 21B; AltName: Full=Intraflagellar transport 139 homolog; AltName: Full=Tetratricopeptide repeat-containing hedgehog modulator 1;	GO:0005929//cilium;GO:0005737//cytoplasm;GO:0005856//cytoskeleton;GO:0030991//intraciliary transport particle A;GO:0003682//chromatin binding;GO:0060020//Bergmann glial cell differentiation;GO:0021702//cerebellar Purkinje cell differentiation;GO:0021549//cerebellum development;GO:0030900//forebrain development;GO:0021798//forebrain dorsal/ventral pattern formation;GO:0035721//intraciliary retrogr…		Tetratricopeptide repeat[TCONS_00030622]	>XP_013026835.1 PREDICTED: LOW QUALITY PROTEIN: tetratricopeptide repeat protein 21B [Anser cygnoides domesticus]
106029950	0.24	0.27	0.39	0.24	0.33	0.09	0.15	0.22	0.18	0.3	TCONS_00031987,TCONS_00031979,TCONS_00031992,TCONS_00031996,TCONS_00031973,TCONS_00031975,TCONS_00031999,TCONS_00031993,TCONS_00031995,TCONS_00031971,TCONS_00031984,TCONS_00031991,TCONS_00031983,TCONS_00031990,TCONS_00031980,TCONS_00030637,XM_066999744.1,XM_013171397.3,XM_066999743.1,XM_013171399.3,XM_013171384.3,XM_013171398.3,XM_013171396.3,XM_013171385.3,XM_013171400.3,XM_013171390.3,XM_048061…	mRNA	22819741	22924610	NC_089878.1	-	CSRNP3	0.39	0.15	0.24	0.27	0.09	0.3	0.33	0.18	0.24	0.316404	-0.629509	XM_013171386.1 PREDICTED: Anser cygnoides domesticus cysteine-serine-rich nuclear protein 3 (CSRNP3), transcript variant X4, mRNA	CSRNP_N	KOG3813//Uncharacterized conserved protein (tumor-suppressor AXUD1 in humans);	[CSRN3_HUMAN|diamond]Name=CSRNP3; Synonyms=FAM130A2, TAIP2; RecName: Full=Cysteine/serine-rich nuclear protein 3; Short=CSRNP-3; AltName: Full=Protein FAM130A2; AltName: Full=TGF-beta-induced apoptosis protein 2; Short=TAIP-2;	GO:0000785//chromatin;GO:0005634//nucleus;GO:0003700//DNA-binding transcription factor activity;GO:0000981//DNA-binding transcription factor activity, RNA polymerase II-specific;GO:0043565//sequence-specific DNA binding;GO:0006915//apoptotic process;GO:0010923//negative regulation of phosphatase activity;GO:0043065//positive regulation of apoptotic process;GO:0045944//positive regulation of trans…		Cysteine/serine-rich nuclear protein N-terminus[TCONS_00031987]	>XP_040417634.1 cysteine/serine-rich nuclear protein 3 isoform X2 [Cygnus olor]
106029951	5.79	8.24	6.2	6.92	13.15	6.57	4.32	3.81	3.71	5.91	TCONS_00034565,XM_067001080.1,XM_048069155.2,XM_048069153.2,XM_048069152.2,XM_048069151.2	mRNA	17995808	18034895	NC_089879.1	-	KIF20B	6.2	4.32	5.79	8.24	6.57	5.91	13.15	3.71	6.92	0.0857899	-0.611169	XM_035330701.1 PREDICTED: Oxyura jamaicensis kinesin family member 20B (KIF20B), transcript variant X1, mRNA		KOG0247//Kinesin-like protein;	[KI20B_MOUSE|diamond]Name=Kif20b {ECO:0000312|MGI:MGI:2444576};+++Synonyms=Mphosph1 {ECO:0000250|UniProtKB:Q96Q89}; RecName: Full=Kinesin-like protein KIF20B {ECO:0000305}; AltName: Full=Kinesin family member 20B {ECO:0000312|MGI:MGI:2444576}; AltName: Full=Kinesin-related motor interacting with PIN1 {ECO:0000250|UniProtKB:Q96Q89}; AltName: Full=M-phase phosphoprotein 1 {ECO:0000250|UniProtKB:Q96…	GO:0005813//centrosome;GO:0070938//contractile ring;GO:0005737//cytoplasm;GO:0005829//cytosol;GO:0030426//growth cone;GO:0045171//intercellular bridge;GO:0005871//kinesin complex;GO:0005874//microtubule;GO:0015630//microtubule cytoskeleton;GO:0030496//midbody;GO:1990023//mitotic spindle midzone;GO:0097431//mitotic spindle pole;GO:0005730//nucleolus;GO:0005654//nucleoplasm;GO:0005634//nucleus;GO:0…		Kinesin motor domain[TCONS_00034565]	>XP_013026872.1 PREDICTED: kinesin-like protein KIF20B [Anser cygnoides domesticus]
106029952	1.57	1.98	1.84	2.72	3.18	1.57	1.31	1.74	1.38	1.43	TCONS_00030636,TCONS_00030626,TCONS_00030625,TCONS_00030628,TCONS_00030630,TCONS_00030627,TCONS_00030629,TCONS_00030633,XM_066999751.1,XM_066999749.1,XM_066999748.1,XM_013171401.3,XM_066999750.1,XM_066999752.1	mRNA	22798731	22843640	NC_089878.1	+	GALNT3	1.84	1.31	1.57	1.98	1.57	1.43	3.18	1.38	2.72	0.0929156	-0.499656	XM_035566523.1 PREDICTED: Cygnus atratus polypeptide N-acetylgalactosaminyltransferase 3 (GALNT3), transcript variant X2, mRNA	CSRNP_N	KOG3736//Polypeptide N-acetylgalactosaminyltransferase;	[GALT3_HUMAN|diamond]Name=GALNT3; RecName: Full=Polypeptide N-acetylgalactosaminyltransferase 3; EC=2.4.1.41; AltName: Full=Polypeptide GalNAc transferase 3; Short=GalNAc-T3; Short=pp-GaNTase 3; AltName: Full=Protein-UDP acetylgalactosaminyltransferase 3; AltName: Full=UDP-GalNAc:polypeptide N-acetylgalactosaminyltransferase 3;	GO:0070062//extracellular exosome;GO:0005794//Golgi apparatus;GO:0032580//Golgi cisterna membrane;GO:0000139//Golgi membrane;GO:0016021//integral component of membrane;GO:0016020//membrane;GO:0048471//perinuclear region of cytoplasm;GO:0005509//calcium ion binding;GO:0030246//carbohydrate binding;GO:0030145//manganese ion binding;GO:0004653//polypeptide N-acetylgalactosaminyltransferase activity;…	K00710//polypeptide N-acetylgalactosaminyltransferase [EC:2.4.1.41]+ko00512//Mucin type O-glycan biosynthesis+ko00514//Other types of O-glycan biosynthesis+ko01100//Metabolic pathways;	Glycosyl transferase family 2[TCONS_00030636]	>XP_013026855.1 PREDICTED: polypeptide N-acetylgalactosaminyltransferase 3 isoform X1 [Anser cygnoides domesticus] >XP_013026856.1 PREDICTED: polypeptide N-acetylgalactosaminyltransferase 3 isoform X1 [Anser cygnoides domesticus]
106029956	0.15	0.08	0.07	0.01	0.01	0.04	0.03	0.04	0.12	0.01	XM_066999549.1,XM_066999547.1,XM_066999550.1,XM_066999546.1,XM_066999551.1,XM_066999548.1	mRNA	22278147	22424716	NC_089878.1	-	LOC106029956	0.07	0.03	0.15	0.08	0.04	0.01	0.01	0.12	0.01	0.813878	-0.579305	LR606186.1 Aquila chrysaetos chrysaetos genome assembly, chromosome: 6							>XP_035422627.1 beta-1,3-galactosyltransferase 1 isoform X2 [Cygnus atratus]
106029957	4.13	4.42	5.33	4.62	4.91	4.77	4.6	4.9	4.21	6.01	TCONS_00030604,XM_048061370.2,XM_013171421.3,XM_066999540.1,XM_013171417.3	mRNA	22109570	22202511	NC_089878.1	+	STK39	5.33	4.6	4.13	4.42	4.77	6.01	4.91	4.21	4.62	0.609667	0.143097	XM_013171422.1 PREDICTED: Anser cygnoides domesticus serine threonine kinase 39 (STK39), transcript variant X4, mRNA		KOG0582//Ste20-like serine/threonine protein kinase;	[STK39_MOUSE|diamond]Name=Stk39; Synonyms=Spak; RecName: Full=STE20/SPS1-related proline-alanine-rich protein kinase; Short=Ste-20-related kinase; EC=2.7.11.1; AltName: Full=Serine/threonine-protein kinase 39;	GO:0016324//apical plasma membrane;GO:0016323//basolateral plasma membrane;GO:0005737//cytoplasm;GO:0005856//cytoskeleton;GO:0005829//cytosol;GO:0019898//extrinsic component of membrane;GO:0043231//intracellular membrane-bounded organelle;GO:0016020//membrane;GO:0005654//nucleoplasm;GO:0005524//ATP binding;GO:0016301//kinase activity;GO:0004672//protein kinase activity;GO:0019901//protein kinase …		Protein kinase domain[TCONS_00030604]	>KQK96069.1 STE20/SPS1-related proline-alanine-rich protein kinase [Amazona aestiva]
106029961	54.91	45.44	64.22	39.5	19.65	57.13	84.72	66.15	54.26	70.17	TCONS_00030588,TCONS_00030590,TCONS_00030586,TCONS_00030597,TCONS_00030589,TCONS_00030593,TCONS_00030587,TCONS_00030591,TCONS_00030585,TCONS_00030595,XM_066999520.1,XM_066999524.1,XM_066999519.1,XM_066999521.1,XM_013171439.3,XM_048061356.2,XM_066999523.1,XM_013171438.3,XM_013171433.3,XM_013171430.3,XM_066999518.1,XM_066999522.1,XM_066999525.1	mRNA	21854986	21925130	NC_089878.1	+	ABCB11	64.22	84.72	54.91	45.44	57.13	70.17	19.65	54.26	39.5	0.2041	0.631611	XM_013171435.1 PREDICTED: Anser cygnoides domesticus ATP-binding cassette, sub-family B (MDR/TAP), member 11 (ABCB11), transcript variant X6, mRNA		KOG0055//Multidrug/pheromone exporter, ABC superfamily;	[ABCBB_RABIT|diamond]Name=ABCB11 {ECO:0000250|UniProtKB:O95342};+++Synonyms=BSEP {ECO:0000303|Ref.1}, SPGP {ECO:0000303|Ref.1}; RecName: Full=Bile salt export pump {ECO:0000303|Ref.1}; EC=7.6.2.- {ECO:0000250|UniProtKB:O95342}; AltName: Full=ATP-binding cassette sub-family B member 11; AltName: Full=Sister of P-glycoprotein;	GO:0016324//apical plasma membrane;GO:0009986//cell surface;GO:0005768//endosome;GO:0016021//integral component of membrane;GO:0046691//intracellular canaliculus;GO:0005886//plasma membrane;GO:0055037//recycling endosome;GO:0055038//recycling endosome membrane;GO:0015432//bile acid-exporting ATPase activity;GO:0008559//xenobiotic transmembrane transporting ATPase activity;GO:0005524//ATP binding;…	K05664//ATP-binding cassette, subfamily B (MDR/TAP), member 11+ko02010//ABC transporters+ko04976//Bile secretion+ko04979//Cholesterol metabolism;	ABC transporter transmembrane region[TCONS_00030588]	>XP_013026896.1 PREDICTED: bile salt export pump isoform X6 [Anser cygnoides domesticus]
106029962	0	0.01	0.03	0.03	0.04	0.03	0.02	0.04	0.01	0	XM_013171444.3,XM_066999553.1	mRNA	21924684	21949571	NC_089878.1	-	G6PC2	0.03	0.02	0	0.01	0.03	0	0.04	0.01	0.03	0.956998	0.15848	XM_013098929.4 PREDICTED: Anas platyrhynchos glucose-6-phosphatase catalytic subunit 2 (G6PC2), transcript variant X1, mRNA			[G6PC2_MOUSE|diamond]Name=G6pc2; Synonyms=Igrp; RecName: Full=Glucose-6-phosphatase 2; Short=G-6-Pase 2; Short=G6Pase 2; EC=3.1.3.9; AltName: Full=Islet-specific glucose-6-phosphatase catalytic subunit-related protein;	GO:0005783//endoplasmic reticulum;GO:0005789//endoplasmic reticulum membrane;GO:0016021//integral component of membrane;GO:0016020//membrane;GO:0016787//hydrolase activity;GO:0016311//dephosphorylation;GO:0006094//gluconeogenesis;GO:0051156//glucose 6-phosphate metabolic process;GO:0042593//glucose homeostasis;GO:0050796//regulation of insulin secretion;	K01084//glucose-6-phosphatase [EC:3.1.3.9]+ko00010//Glycolysis / Gluconeogenesis+ko00052//Galactose metabolism+ko00500//Starch and sucrose metabolism+ko01100//Metabolic pathways+ko04068//FoxO signaling pathway+ko04151//PI3K-Akt signaling pathway+ko04152//AMPK signaling pathway+ko04910//Insulin signaling pathway+ko04920//Adipocytokine signaling pathway+ko04922//Glucagon signaling pathway+ko04973//…		>XP_013026898.1 PREDICTED: glucose-6-phosphatase 2 isoform X1 [Anser cygnoides domesticus]
[truncated: 16,326 more rows]
[truncated: 104 more columns]
