# Supplementary material for: AGXT-Driven Bile Acid Dysregulation Triggers Viral Gout in Astrovirus-Infected Jiangnan White Geese
Source: Vet Sci. 2025 Oct 1;12(10):951. doi: 10.3390/vetsci12100951 (PMC12567665; doi:10.3390/vetsci12100951)
Supplement: Supplementary file 1 [file vetsci-12-00951-s001.zip › Supplementary file 2.xlsx]

## Sheet: Sheet1
Gene ID	Control1 FPKM	Control2 FPKM	Control3 FPKM	Control4 FPKM	Control5 FPKM	GAstV1 FPKM	GAstV2 FPKM	GAstV3 FPKM	GAstV4 FPKM	GAstV5 FPKM	Transcripts	Gene Type	Start	End	Chr	Strand +/-	Other Gene ID	Control3 FPKM	GAstV2 FPKM	Control1 FPKM	Control2 FPKM	GAstV1 FPKM	GAstV5 FPKM	Control5 FPKM	GAstV4 FPKM	Control4 FPKM	Qvalue(Control-vs-GAstV)	log2(GAstV/Control)	Nt	TFs	Kog	Swissprot	GO	Kegg Orthology	Pfam	Nr
106029482	35.47	24.4	34.99	53.36	72.98	14.37	9.93	29.58	12.29	23.22	TCONS_00073716,TCONS_00073781,XM_066989553.1	mRNA	35807	64700	NW_027103075.1	+	LOC106029482	34.99	9.93	35.47	24.4	14.37	23.22	72.98	12.29	53.36	0.00420649	-1.23008	XR_001203236.1 PREDICTED: Anser cygnoides domesticus uncharacterized LOC106029482 (LOC106029482), ncRNA				GO:0016021//integral component of membrane;		Immunoglobulin domain[TCONS_00073716]	>XP_013806667.1 PREDICTED: Fc receptor-like protein 5 isoform X1 [Apteryx mantelli mantelli]
106029507	3.41	1.07	1.19	2.35	5.98	0.39	0.55	0.54	1.32	0.15	XM_066984677.1,XM_066984678.1	mRNA	3208247	3216200	NC_089901.1	-	FOSB	1.19	0.55	3.41	1.07	0.39	0.15	5.98	1.32	2.35	0.00851384	-2.08449	XM_009473657.1 PREDICTED: Nipponia nippon FBJ murine osteosarcoma viral oncogene homolog B (FOSB), mRNA	TF_bZIP	KOG1414//Transcriptional activator FOSB/c-Fos and related bZIP transcription factors;	[FOSB_MOUSE|diamond]Name=Fosb; RecName: Full=Protein fosB;	GO:0043231//intracellular membrane-bounded organelle;GO:0005654//nucleoplasm;GO:0005634//nucleus;GO:0003677//DNA binding;GO:0001228//DNA-binding transcription activator activity, RNA polymerase II-specific;GO:0003700//DNA-binding transcription factor activity;GO:0000981//DNA-binding transcription factor activity, RNA polymerase II-specific;GO:0003690//double-stranded DNA binding;GO:0000978//RNA p…	K09029//protein FosB+ko04380//Osteoclast differentiation+ko04657//IL-17 signaling pathway;		>XP_038028816.1 protein fosB [Anas platyrhynchos]
106029739	35.59	18.42	30.71	9.94	9.48	28.53	54.58	34.98	48.58	51.5	XM_013171012.3,XM_048080149.2,XM_066993869.1	mRNA	34440813	34451898	NC_089875.1	+	LOC106029739	30.71	54.58	35.59	18.42	28.53	51.5	9.48	48.58	9.94	0.0488678	1.14202	XM_013171010.1 PREDICTED: Anser cygnoides domesticus epoxide hydrolase 1-like (LOC106029739), transcript variant X1, mRNA	bHLH	KOG2565//Predicted hydrolases or acyltransferases (alpha/beta hydrolase superfamily);	[HYEP_RAT|diamond]Name=Ephx1 {ECO:0000312|RGD:2557}; Synonyms=Eph-1; RecName: Full=Epoxide hydrolase 1 {ECO:0000305}; EC=3.3.2.9 {ECO:0000269|PubMed:9854022}; AltName: Full=Epoxide hydratase; AltName: Full=Microsomal epoxide hydrolase; Short=mEH {ECO:0000305};	GO:0005789//endoplasmic reticulum membrane;GO:0016021//integral component of membrane;GO:0043231//intracellular membrane-bounded organelle;GO:0016020//membrane;GO:0005886//plasma membrane;GO:0033961//cis-stilbene-oxide hydrolase activity;GO:0019899//enzyme binding;GO:0004301//epoxide hydrolase activity;GO:0019369//arachidonic acid metabolic process;GO:0019439//aromatic compound catabolic process;…	K01253//microsomal epoxide hydrolase [EC:3.3.2.9]+ko00980//Metabolism of xenobiotics by cytochrome P450+ko04976//Bile secretion;		>XP_013026464.1 PREDICTED: epoxide hydrolase 1-like isoform X1 [Anser cygnoides domesticus] >XP_013026465.1 PREDICTED: epoxide hydrolase 1-like isoform X1 [Anser cygnoides domesticus] >XP_013026466.1 PREDICTED: epoxide hydrolase 1-like isoform X1 [Anser cygnoides domesticus]
106029811	1.28	1.45	2.82	4.2	3.95	1.35	0.99	0.93	0.94	1.44	XM_066999429.1	mRNA	25461098	25470498	NC_089878.1	+	PTPRN	2.82	0.99	1.28	1.45	1.35	1.44	3.95	0.94	4.2	0.017305	-1.17974	XM_032190531.1 PREDICTED: Aythya fuligula protein tyrosine phosphatase receptor type N (PTPRN), mRNA		KOG0793//Protein tyrosine phosphatase;	[PTPRN_BOVIN|diamond]Name=PTPRN; RecName: Full=Receptor-type tyrosine-protein phosphatase-like N; Short=R-PTP-N; AltName: Full=Islet cell autoantigen 512; Short=ICA512 {ECO:0000303|PubMed:10457160}; Contains: RecName: Full=ICA512-N-terminal fragment; Short=ICA512-NTF; Contains: RecName: Full=ICA512-transmembrane fragment; Short=ICA512-TMF; Contains: RecName: Full=ICA512-cleaved cytosolic fragment…	GO:0043679//axon terminus;GO:0005768//endosome;GO:0016021//integral component of membrane;GO:0043025//neuronal cell body;GO:0005634//nucleus;GO:0043204//perikaryon;GO:0005886//plasma membrane;GO:0030141//secretory granule;GO:0045202//synapse;GO:0030658//transport vesicle membrane;GO:0030507//spectrin binding;GO:0008134//transcription factor binding;GO:0044389//ubiquitin-like protein ligase bindin…			>XP_032046422.1 receptor-type tyrosine-protein phosphatase-like N [Aythya fuligula]
106029862	14.75	9.04	12.97	1.71	3.71	19.37	48.28	24.9	35.71	30.98	XM_067000887.1,XM_048069051.2	mRNA	20815474	20826193	NC_089879.1	-	ELOVL3	12.97	48.28	14.75	9.04	19.37	30.98	3.71	35.71	1.71	0.00247025	2.00141	XM_035538735.1 PREDICTED: Cygnus atratus ELOVL fatty acid elongase 3 (ELOVL3), transcript variant X1, mRNA		KOG3072//Long chain fatty acid elongase;	[ELOV6_CHICK|diamond]Name=ELOVL6 {ECO:0000255|HAMAP-Rule:MF_03206}; ORFNames=RCJMB04_16d24; RecName: Full=Elongation of very long chain fatty acids protein 6 {ECO:0000255|HAMAP-Rule:MF_03206, ECO:0000305}; EC=2.3.1.199 {ECO:0000250|UniProtKB:Q9H5J4, ECO:0000255|HAMAP-Rule:MF_03206}; AltName: Full=3-keto acyl-CoA synthase ELOVL6 {ECO:0000255|HAMAP-Rule:MF_03206}; AltName: Full=ELOVL fatty acid elo…	GO:0005783//endoplasmic reticulum;GO:0030176//integral component of endoplasmic reticulum membrane;GO:0102336//3-oxo-arachidoyl-CoA synthase activity;GO:0102337//3-oxo-cerotoyl-CoA synthase activity;GO:0102338//3-oxo-lignoceronyl-CoA synthase activity;GO:0009922//fatty acid elongase activity;GO:0102756//very-long-chain 3-ketoacyl-CoA synthase activity;GO:0034625//fatty acid elongation, monounsatu…	K10203//elongation of very long chain fatty acids protein 6 [EC:2.3.1.199]+ko00062//Fatty acid elongation+ko01040//Biosynthesis of unsaturated fatty acids+ko01100//Metabolic pathways+ko01212//Fatty acid metabolism;		>XP_040420246.1 elongation of very long chain fatty acids protein 3 isoform X1 [Cygnus olor]
106029888	4.26	4.42	4.51	1.25	1.87	4.07	8.93	8.02	5.47	6.84	XM_048072226.2,XM_013171216.3,XM_048072230.2,XM_066999198.1,XM_048072225.2,XM_013171215.3,XM_013171214.3,XM_066999199.1,XM_066999200.1	mRNA	27551891	27630349	NC_089878.1	-	SLC15A2	4.51	8.93	4.26	4.42	4.07	6.84	1.87	5.47	1.25	0.0184374	1.16862	XM_013171214.1 PREDICTED: Anser cygnoides domesticus solute carrier family 15 (oligopeptide transporter), member 2 (SLC15A2), transcript variant X1, mRNA		KOG1237//H+/oligopeptide symporter;	[S15A2_MOUSE|diamond]Name=Slc15a2 {ECO:0000312|MGI:MGI:1890457};+++Synonyms=Pept2 {ECO:0000303|PubMed:21183079}; RecName: Full=Solute carrier family 15 member 2 {ECO:0000305}; AltName: Full=Kidney H(+)/peptide cotransporter {ECO:0000250|UniProtKB:P46029}; AltName: Full=Oligopeptide transporter, kidney isoform {ECO:0000250|UniProtKB:P46029}; AltName: Full=Peptide transporter 2 {ECO:0000303|PubMed:…	GO:0016324//apical plasma membrane;GO:0005887//integral component of plasma membrane;GO:0016020//membrane;GO:0071916//dipeptide transmembrane transporter activity;GO:0015334//high-affinity oligopeptide transmembrane transporter activity;GO:0015333//peptide:proton symporter activity;GO:0140206//dipeptide import across plasma membrane;GO:0042938//dipeptide transport;GO:0045087//innate immune respon…			>XP_012953016.1 solute carrier family 15 member 2 isoform X1 [Anas platyrhynchos] >XP_012953017.1 solute carrier family 15 member 2 isoform X1 [Anas platyrhynchos] >XP_038038505.1 solute carrier family 15 member 2 isoform X1 [Anas platyrhynchos]
106029917	2.26	1.67	3.22	3.13	5.3	1.4	0.88	2.08	0.9	1.69	XM_066999442.1,XM_066999441.1	mRNA	25545317	25576534	NC_089878.1	-	LOC106029917	3.22	0.88	2.26	1.67	1.4	1.69	5.3	0.9	3.13	0.0143372	-1.07177	XM_013171294.1 PREDICTED: Anser cygnoides domesticus glycerol-3-phosphate dehydrogenase [NAD(+)], cytoplasmic-like (LOC106029917), mRNA		KOG2711//Glycerol-3-phosphate dehydrogenase/dihydroxyacetone 3-phosphate reductase;	[GPDA_RAT|diamond]Name=Gpd1 {ECO:0000312|RGD:621381}; RecName: Full=Glycerol-3-phosphate dehydrogenase [NAD(+)], cytoplasmic; Short=GPD-C; Short=GPDH-C; EC=1.1.1.8 {ECO:0000250|UniProtKB:P21695};	GO:0005829//cytosol;GO:0009331//glycerol-3-phosphate dehydrogenase complex;GO:0004368//glycerol-3-phosphate dehydrogenase (quinone) activity;GO:0004367//glycerol-3-phosphate dehydrogenase [NAD+] activity;GO:0051287//NAD binding;GO:0042803//protein homodimerization activity;GO:0005975//carbohydrate metabolic process;GO:0071320//cellular response to cAMP;GO:0071356//cellular response to tumor necro…	K00006//glycerol-3-phosphate dehydrogenase (NAD+) [EC:1.1.1.8]+ko00564//Glycerophospholipid metabolism;		>XP_035428131.1 glycerol-3-phosphate dehydrogenase [NAD(+)], cytoplasmic-like [Cygnus atratus] >XP_040418465.1 glycerol-3-phosphate dehydrogenase [NAD(+)], cytoplasmic-like [Cygnus olor]
106029926	3.67	4.8	4.32	8.83	8.07	2.45	1.34	3.09	1.04	1.75	XM_066999482.1,XM_066999481.1,XM_066999480.1,XM_013171306.3,XM_013171305.3,XM_013171312.3,XM_066999479.1	mRNA	24971190	25026787	NC_089878.1	+	ITGB6	4.32	1.34	3.67	4.8	2.45	1.75	8.07	1.04	8.83	0.000167241	-1.54368	XM_013171305.1 PREDICTED: Anser cygnoides domesticus integrin, beta 6 (ITGB6), transcript variant X1, mRNA		KOG1226//Integrin beta subunit (N-terminal portion of extracellular region);	[ITB6_HUMAN|diamond]Name=ITGB6; RecName: Full=Integrin beta-6; Flags: Precursor;	GO:0030054//cell junction;GO:0005813//centrosome;GO:0009897//external side of plasma membrane;GO:0005925//focal adhesion;GO:0034685//integrin alphav-beta6 complex;GO:0008305//integrin complex;GO:0005654//nucleoplasm;GO:0005886//plasma membrane;GO:0043235//receptor complex;GO:0005178//integrin binding;GO:0038023//signaling receptor activity;GO:0001618//virus receptor activity;GO:0060348//bone deve…	K06589//integrin beta 6+ko04151//PI3K-Akt signaling pathway+ko04510//Focal adhesion+ko04512//ECM-receptor interaction+ko04810//Regulation of actin cytoskeleton;		>XP_012961737.1 integrin beta-6 isoform X1 [Anas platyrhynchos] >XP_038038275.1 integrin beta-6 isoform X1 [Anas platyrhynchos] >XP_038038276.1 integrin beta-6 isoform X1 [Anas platyrhynchos] >XP_038038277.1 integrin beta-6 isoform X1 [Anas platyrhynchos] >XP_038038278.1 integrin beta-6 isoform X1 [Anas platyrhynchos] >XP_038038279.1 integrin beta-6 isoform X1 [Anas platyrhynchos] >XP_038038280.1…
106030081	0.16	0	0.11	0	0.17	0.59	1.02	0.27	0.7	0.48	XM_048047216.2	mRNA	14902500	14910714	NC_089878.1	-	FAM237A	0.11	1.02	0.16	0	0.59	0.48	0.17	0.7	0	0.00563887	2.92301	XM_013171701.1 PREDICTED: Anser cygnoides domesticus uncharacterized LOC106030081 (LOC106030081), mRNA			[F237A_HUMAN|diamond]Name=FAM237A {ECO:0000312|HGNC:HGNC:52388}; RecName: Full=Protein FAM237A {ECO:0000305};	GO:0016021//integral component of membrane;			>XP_013027155.1 PREDICTED: uncharacterized protein LOC106030081 [Anser cygnoides domesticus]
106030115	1.51	1.13	2.5	3.24	3.57	0.49	0.56	1.02	0.53	0.92	TCONS_00034677,TCONS_00034678,TCONS_00034676,XM_067000640.1,XM_067000641.1	mRNA	21571124	21586077	NC_089879.1	-	ADAM8	2.5	0.56	1.51	1.13	0.49	0.92	3.57	0.53	3.24	0.000109054	-1.69134	XM_013171735.1 PREDICTED: Anser cygnoides domesticus ADAM metallopeptidase domain 8 (ADAM8), mRNA		KOG3607//Meltrins, fertilins and related Zn-dependent metalloproteinases of the ADAMs family;	[ADAM8_MOUSE|diamond]Name=Adam8; Synonyms=Ms2; RecName: Full=Disintegrin and metalloproteinase domain-containing protein 8; Short=ADAM 8; EC=3.4.24.-; AltName: Full=Cell surface antigen MS2; AltName: Full=Macrophage cysteine-rich glycoprotein; AltName: CD_antigen=CD156a; Flags: Precursor;	GO:0071133//alpha9-beta1 integrin-ADAM8 complex;GO:0071065//alpha9-beta1 integrin-vascular cell adhesion molecule-1 complex;GO:0009986//cell surface;GO:0005737//cytoplasm;GO:0032127//dense core granule membrane;GO:0005887//integral component of plasma membrane;GO:0032010//phagolysosome;GO:0005886//plasma membrane;GO:0002102//podosome;GO:0042581//specific granule;GO:0070820//tertiary granule;GO:00…		Reprolysin family propeptide[TCONS_00034677]	>XP_035185843.1 disintegrin and metalloproteinase domain-containing protein 8 isoform X1 [Oxyura jamaicensis]
106030145	1.94	1.75	2	6.36	3.88	0.9	0.7	0.45	0.73	0.58	TCONS_00013342,XM_013171775.3	mRNA	31821917	31832842	NC_089874.1	-	AGR3	2	0.7	1.94	1.75	0.9	0.58	3.88	0.73	6.36	7.14399e-05	-2.15093	XM_021269279.3 PREDICTED: Anas platyrhynchos anterior gradient 3, protein disulphide isomerase family member (AGR3), transcript variant X2, mRNA			[AGR3_MOUSE|diamond]Name=Agr3 {ECO:0000312|MGI:MGI:2685734}; RecName: Full=Anterior gradient protein 3 {ECO:0000312|MGI:MGI:2685734}; Flags: Precursor;	GO:0005783//endoplasmic reticulum;GO:0043231//intracellular membrane-bounded organelle;GO:0002162//dystroglycan binding;GO:0060548//negative regulation of cell death;		Thioredoxin-like[TCONS_00013342]	>XP_026697872.1 anterior gradient protein 3 isoform X1 [Athene cunicularia]
106030203	1.08	0.64	0.5	0.2	0.63	0.06	0.17	0.19	0.04	0.24	XM_066991825.1	mRNA	34439239	34457706	NC_089874.1	+	GPNMB	0.5	0.17	1.08	0.64	0.06	0.24	0.63	0.04	0.2	0.00651248	-2.06817	XM_013171845.1 PREDICTED: Anser cygnoides domesticus glycoprotein (transmembrane) nmb (GPNMB), mRNA			[QNR71_COTJA|diamond]Name=QNR-71; RecName: Full=Protein QNR-71; Flags: Precursor;	GO:0016021//integral component of membrane;			>XP_005020586.1 transmembrane glycoprotein NMB [Anas platyrhynchos]
106030600	0.21	0.35	0.43	0.26	0.66	0.12	0.15	0.27	0.07	0.06	XM_048077056.2,XM_048077057.2	mRNA	129451610	129492477	NC_089874.1	-	TRPA1	0.43	0.15	0.21	0.35	0.12	0.06	0.66	0.07	0.26	0.0384314	-1.43181	XM_026843656.1 PREDICTED: Athene cunicularia transient receptor potential cation channel subfamily A member 1 (TRPA1), transcript variant X1, mRNA		KOG0510//Ankyrin repeat protein;	[TRPA1_HUMAN|diamond]Name=TRPA1; Synonyms=ANKTM1; RecName: Full=Transient receptor potential cation channel subfamily A member 1; AltName: Full=Ankyrin-like with transmembrane domains protein 1; AltName: Full=Transformation-sensitive protein p120; AltName: Full=Wasabi receptor {ECO:0000303|PubMed:25855297, ECO:0000303|PubMed:31447178};	GO:0005887//integral component of plasma membrane;GO:0005886//plasma membrane;GO:0032421//stereocilium bundle;GO:0015278//calcium-release channel activity;GO:0015267//channel activity;GO:0042802//identical protein binding;GO:0097604//temperature-gated cation channel activity;GO:0070588//calcium ion transmembrane transport;GO:0007166//cell surface receptor signaling pathway;GO:0050968//detection o…	K04984//transient receptor potential cation channel subfamily A member 1+ko04750//Inflammatory mediator regulation of TRP channels;		>KAF1412764.1 Transient receptor potential cation channel subfamily A member 1, partial [Spheniscus magellanicus] >KAF1446506.1 Transient receptor potential cation channel subfamily A member 1, partial [Spheniscus demersus] >KAF1486978.1 Transient receptor potential cation channel subfamily A member 1, partial [Megadyptes antipodes antipodes] >KAF1494972.1 Transient receptor potential cation chan…
106030647	0.51	0.3	0.36	0.31	0.11	1.42	1.57	0.61	1.26	0.35	TCONS_00034694,TCONS_00034693,XM_067000647.1,XM_048069325.2	mRNA	21633653	21640496	NC_089879.1	-	LOC106030647	0.36	1.57	0.51	0.3	1.42	0.35	0.11	1.26	0.31	0.0401388	1.60149	XM_035329635.1 PREDICTED: Oxyura jamaicensis lipase member M-like (LOC118168908), partial mRNA		KOG2624//Triglyceride lipase-cholesterol esterase;	[LICH_RAT|diamond]Name=Lipa; Synonyms=Lal, Lip1; RecName: Full=Lysosomal acid lipase/cholesteryl ester hydrolase; Short=Acid cholesteryl ester hydrolase; Short=LAL; EC=3.1.1.13 {ECO:0000250|UniProtKB:P38571}; AltName: Full=Cholesteryl esterase; AltName: Full=Lipase A; AltName: Full=Sterol esterase; Flags: Precursor;	GO:0043231//intracellular membrane-bounded organelle;GO:0005764//lysosome;GO:0016298//lipase activity;GO:0004771//sterol esterase activity;GO:0000902//cell morphogenesis;GO:0008283//cell proliferation;GO:0006631//fatty acid metabolic process;GO:0048873//homeostasis of number of cells within a tissue;GO:0006954//inflammatory response;GO:0016042//lipid catabolic process;GO:0030324//lung development…	K00308//N1-acetylpolyamine oxidase [EC:1.5.3.13]+ko04146//Peroxisome;	Partial alpha/beta-hydrolase lipase region[TCONS_00034694]	>XP_035396731.1 lysosomal acid lipase/cholesteryl ester hydrolase-like isoform X2 [Cygnus atratus]
106030749	1.27	1.52	0.74	0.49	0.92	2.88	2.33	2.34	1.38	1.08	XM_048047417.2,XM_066994972.1,XM_066994969.1,XM_066994978.1,XM_048047420.2,XM_066994974.1,XM_048047411.2,XM_066994970.1,XM_066994975.1,XM_066994979.1,XM_066994976.1,XM_066994971.1,XM_066994973.1,XM_066994977.1,XM_048047410.2	mRNA	111061285	111084053	NC_089875.1	+	KCNS3	0.74	2.33	1.27	1.52	2.88	1.08	0.92	1.38	0.49	0.0431625	1.07185	XM_035562565.1 PREDICTED: Cygnus atratus potassium voltage-gated channel modifier subfamily S member 3 (KCNS3), transcript variant X1, mRNA		KOG3713//Voltage-gated K+ channel KCNB/KCNC;	[KCNS3_HUMAN|diamond]Name=KCNS3; RecName: Full=Potassium voltage-gated channel subfamily S member 3; AltName: Full=Delayed-rectifier K(+) channel alpha subunit 3; AltName: Full=Voltage-gated potassium channel subunit Kv9.3;	GO:0005829//cytosol;GO:0005794//Golgi apparatus;GO:0016021//integral component of membrane;GO:0005886//plasma membrane;GO:0008076//voltage-gated potassium channel complex;GO:0005251//delayed rectifier potassium channel activity;GO:0015459//potassium channel regulator activity;GO:0005249//voltage-gated potassium channel activity;GO:0071805//potassium ion transmembrane transport;GO:0006813//potassi…			>OPJ73601.1 potassium voltage-gated channel subfamily S member 3 [Patagioenas fasciata monilis]
106030838	2.47	3.8	3.95	2.38	3.96	8.2	6.59	4.91	6.95	4.97	TCONS_00034805,TCONS_00034802,TCONS_00034801,TCONS_00034804,TCONS_00034803,TCONS_00034800,XM_067000587.1	mRNA	25295227	25393963	NC_089879.1	-	COL13A1	3.95	6.59	2.47	3.8	8.2	4.97	3.96	6.95	2.38	0.000522528	1.04019	XM_035543075.1 PREDICTED: Cygnus atratus collagen type XIII alpha 1 chain (COL13A1), mRNA		KOG3544//Collagens (type IV and type XIII), and related proteins;	[CODA1_MOUSE|diamond]Name=Col13a1 {ECO:0000312|MGI:MGI:1277201}; RecName: Full=Collagen alpha-1(XIII) chain;	GO:0005911//cell-cell junction;GO:0005581//collagen trimer;GO:0062023//collagen-containing extracellular matrix;GO:0031012//extracellular matrix;GO:0005615//extracellular space;GO:0016021//integral component of membrane;GO:0045211//postsynaptic membrane;GO:0005201//extracellular matrix structural constituent;GO:0008201//heparin binding;GO:0030154//cell differentiation;GO:0098609//cell-cell adhesi…	K16617//collagen type XIII alpha+ko04974//Protein digestion and absorption;	Collagen triple helix repeat (20 copies)[TCONS_00034805]	>KAF2975612.1 hypothetical protein EK904_008442 [Melospiza melodia maxima]
106030894	1.62	2.08	1.92	1.19	1.35	2.81	3.02	2.71	4.1	3.62	TCONS_00006216,XM_066994403.1	mRNA	69111246	69119622	NC_089873.1	-	RERGL	1.92	3.02	1.62	2.08	2.81	3.62	1.35	4.1	1.19	0.000168011	1.09174	XM_013172913.1 PREDICTED: Anser cygnoides domesticus RERG/RAS-like (RERGL), mRNA		KOG0395//Ras-related GTPase;	[RERGL_BOVIN|diamond]Name=RERGL; RecName: Full=Ras-related and estrogen-regulated growth inhibitor-like protein; EC=3.6.5.2 {ECO:0000250|UniProtKB:Q96A58}; AltName: Full=RERG/Ras-like protein;	GO:0016020//membrane;GO:0005525//GTP binding;GO:0007165//signal transduction;		Ras family[TCONS_00006216]	>XP_013028367.1 PREDICTED: ras-related and estrogen-regulated growth inhibitor-like protein [Anser cygnoides domesticus]
106030939	15.68	13.48	13.87	27.63	20.06	7.78	7.52	9.64	7.4	8.8	XM_066990282.1,XM_066990281.1	mRNA	66018147	66089825	NC_089873.1	+	WNT5B	13.87	7.52	15.68	13.48	7.78	8.8	20.06	7.4	27.63	8.22643e-05	-1.06077	XM_027467202.2 PREDICTED: Anas platyrhynchos Wnt family member 5B (WNT5B), mRNA		KOG3913//Wnt family of developmental regulators;	[WNT5B_PONAB|diamond]Name=WNT5B; RecName: Full=Protein Wnt-5b; Flags: Precursor;	GO:0005576//extracellular region;GO:0005102//signaling receptor binding;GO:0002062//chondrocyte differentiation;GO:0042692//muscle cell differentiation;GO:0030335//positive regulation of cell migration;GO:1904105//positive regulation of convergent extension involved in gastrulation;GO:2000052//positive regulation of non-canonical Wnt signaling pathway;GO:0016055//Wnt signaling pathway;	K00444//wingless-type MMTV integration site family, member 5+ko04150//mTOR signaling pathway+ko04310//Wnt signaling pathway+ko04360//Axon guidance+ko04390//Hippo signaling pathway+ko04550//Signaling pathways regulating pluripotency of stem cells+ko04916//Melanogenesis;		>XP_027323003.1 protein Wnt-5b [Anas platyrhynchos] >XP_035201723.1 protein Wnt-5b isoform X1 [Oxyura jamaicensis] >XP_035406670.1 protein Wnt-5b [Cygnus atratus] >XP_040418480.1 protein Wnt-5b [Cygnus olor]
106031027	0.57	0.19	0.38	0.14	0.82	1.71	0.35	0.9	0.86	1.86	TCONS_00005993,XM_013173148.3	mRNA	60677561	60688460	NC_089873.1	-	SPIC	0.38	0.35	0.57	0.19	1.71	1.86	0.82	0.86	0.14	0.0458017	1.55866	XM_013173142.1 PREDICTED: Anser cygnoides domesticus Spi-C transcription factor (Spi-1/PU.1 related) (SPIC), transcript variant X2, mRNA	ETS	KOG3805//ERG and related ETS transcription factors;	[SPIC_HUMAN|diamond]Name=SPIC; RecName: Full=Transcription factor Spi-C;	GO:0000785//chromatin;GO:0005634//nucleus;GO:0001228//DNA-binding transcription activator activity, RNA polymerase II-specific;GO:0000981//DNA-binding transcription factor activity, RNA polymerase II-specific;GO:0000978//RNA polymerase II proximal promoter sequence-specific DNA binding;GO:0001824//blastocyst development;GO:0030154//cell differentiation;GO:0006357//regulation of transcription by R…		Ets-domain[TCONS_00005993]	>XP_013028599.1 PREDICTED: transcription factor Spi-C isoform X2 [Anser cygnoides domesticus] >XP_013028600.1 PREDICTED: transcription factor Spi-C isoform X2 [Anser cygnoides domesticus] >XP_013028601.1 PREDICTED: transcription factor Spi-C isoform X2 [Anser cygnoides domesticus]
106031050	3.38	1.96	1.02	0.08	0.27	7.01	23.78	11.7	12.07	28.52	TCONS_00005984,TCONS_00005986,TCONS_00005987,XM_066997549.1,XM_066997542.1,XM_066997552.1,XM_066997534.1,XM_066997555.1	mRNA	60563708	60645400	NC_089873.1	-	MYBPC1	1.02	23.78	3.38	1.96	7.01	28.52	0.27	12.07	0.08	0.000756445	3.66574	XM_013173181.1 PREDICTED: Anser cygnoides domesticus myosin binding protein C, slow type (MYBPC1), mRNA			[MYPC1_HUMAN|diamond]Name=MYBPC1; Synonyms=MYBPCS; RecName: Full=Myosin-binding protein C, slow-type; Short=Slow MyBP-C; AltName: Full=C-protein, skeletal muscle slow isoform;	GO:0005829//cytosol;GO:0030016//myofibril;GO:0032982//myosin filament;GO:0003779//actin binding;GO:0017022//myosin binding;GO:0008307//structural constituent of muscle;GO:0031432//titin binding;GO:0007155//cell adhesion;GO:0030049//muscle filament sliding;		Immunoglobulin I-set domain[TCONS_00005984]	>XP_013028635.1 PREDICTED: myosin-binding protein C, slow-type [Anser cygnoides domesticus]
106031095	2.11	2.42	1.98	2.87	3.68	0.67	0.85	2	0.96	1.36	TCONS_00050552,XM_066978944.1,XM_066978948.1,XM_066978943.1,XM_066978947.1,XM_066978945.1,XM_066978946.1,XM_066978949.1	mRNA	1981633	1991182	NC_089889.1	+	CMKLR1	1.98	0.85	2.11	2.42	0.67	1.36	3.68	0.96	2.87	0.0069743	-1.03513	XM_013173226.1 PREDICTED: Anser cygnoides domesticus chemerin chemokine-like receptor 1 (CMKLR1), transcript variant X2, mRNA		KOG3656//FOG: 7 transmembrane receptor;	[CML1_PIG|diamond]Name=CMLKR1; RecName: Full=Chemokine-like receptor 1;	GO:0016021//integral component of membrane;GO:0005886//plasma membrane;GO:0004875//complement receptor activity;GO:0004930//G protein-coupled receptor activity;GO:0006935//chemotaxis;GO:0002430//complement receptor mediated signaling pathway;GO:0007186//G protein-coupled receptor signaling pathway;GO:0006954//inflammatory response;GO:0032695//negative regulation of interleukin-12 production;GO:00…		7 transmembrane receptor (rhodopsin family)[TCONS_00050552]	>XP_040433051.1 chemokine-like receptor 1 isoform X1 [Cygnus olor]
106031106	183.65	142.31	185.78	79.32	92.36	196.9	386.89	283.19	263.4	399.26	XM_048073999.2	mRNA	2291990	2301083	NC_089889.1	-	ALDH2	185.78	386.89	183.65	142.31	196.9	399.26	92.36	263.4	79.32	0.00130427	1.23664	XM_013173236.1 PREDICTED: Anser cygnoides domesticus aldehyde dehydrogenase 2 family (mitochondrial) (ALDH2), mRNA		KOG2450//Aldehyde dehydrogenase;	[ALDH2_HUMAN|diamond]Name=ALDH2; Synonyms=ALDM; RecName: Full=Aldehyde dehydrogenase, mitochondrial; EC=1.2.1.3; AltName: Full=ALDH class 2; AltName: Full=ALDH-E2; AltName: Full=ALDHI; Flags: Precursor;	GO:0070062//extracellular exosome;GO:0005759//mitochondrial matrix;GO:0004029//aldehyde dehydrogenase (NAD) activity;GO:0004030//aldehyde dehydrogenase [NAD(P)+] activity;GO:0009055//electron transfer activity;GO:0043878//glyceraldehyde-3-phosphate dehydrogenase (NAD+) (non-phosphorylating) activity;GO:0051287//NAD binding;GO:0006066//alcohol metabolic process;GO:0005975//carbohydrate metabolic p…	K00128//aldehyde dehydrogenase (NAD+) [EC:1.2.1.3]+ko00010//Glycolysis / Gluconeogenesis+ko00053//Ascorbate and aldarate metabolism+ko00071//Fatty acid degradation+ko00280//Valine, leucine and isoleucine degradation+ko00310//Lysine degradation+ko00330//Arginine and proline metabolism+ko00340//Histidine metabolism+ko00380//Tryptophan metabolism+ko00410//beta-Alanine metabolism+ko00561//Glycerolipi…		>XP_032055096.1 aldehyde dehydrogenase, mitochondrial [Aythya fuligula]
106031135	2.86	0.95	2.62	0.35	1.3	3.27	5.26	6.48	6.97	6.58	XM_013173295.3,XM_066979194.1	mRNA	2875885	2881621	NC_089889.1	+	HPD	2.62	5.26	2.86	0.95	3.27	6.58	1.3	6.97	0.35	0.00181046	1.89914	XM_013173295.1 PREDICTED: Anser cygnoides domesticus 4-hydroxyphenylpyruvate dioxygenase (HPD), mRNA		KOG0638//4-hydroxyphenylpyruvate dioxygenase;	[HPPD_DANRE|diamond]Name=hpd; ORFNames=zgc:56326; RecName: Full=4-hydroxyphenylpyruvate dioxygenase; EC=1.13.11.27; AltName: Full=4-hydroxyphenylpyruvic acid oxidase; Short=4HPPD; Short=HPD; Short=HPPDase;	GO:0005789//endoplasmic reticulum membrane;GO:0000139//Golgi membrane;GO:0003868//4-hydroxyphenylpyruvate dioxygenase activity;GO:0004462//lactoylglutathione lyase activity;GO:0046872//metal ion binding;GO:0006559//L-phenylalanine catabolic process;GO:0006572//tyrosine catabolic process;	K00457//4-hydroxyphenylpyruvate dioxygenase [EC:1.13.11.27]+ko00130//Ubiquinone and other terpenoid-quinone biosynthesis+ko00350//Tyrosine metabolism+ko00360//Phenylalanine metabolism+ko01100//Metabolic pathways+ko01240//Biosynthesis of cofactors;		>XP_013028749.1 PREDICTED: 4-hydroxyphenylpyruvate dioxygenase [Anser cygnoides domesticus]
106031274	13.48	17.28	16.99	9.84	11.35	4.67	3.29	10.08	4.27	4.76	XM_013173563.3,XM_013173565.3	mRNA	9694222	9702821	NC_089889.1	+	SERPIND1	16.99	3.29	13.48	17.28	4.67	4.76	11.35	4.27	9.84	0.000515381	-1.28999	XM_005021164.5 PREDICTED: Anas platyrhynchos serpin family D member 1 (SERPIND1), transcript variant X1, mRNA		KOG2392//Serpin;	[HEP2_RABIT|diamond]Name=SERPIND1; Synonyms=HCF2; RecName: Full=Heparin cofactor 2; AltName: Full=Heparin cofactor II; Short=HC-II; AltName: Full=Protease inhibitor leuserpin-2; AltName: Full=Serpin D1; Flags: Precursor;	GO:0005615//extracellular space;GO:0008201//heparin binding;GO:0004867//serine-type endopeptidase inhibitor activity;GO:0007596//blood coagulation;	K03912//heparin cofactor II+ko04610//Complement and coagulation cascades;		>XP_005021221.1 heparin cofactor 2 [Anas platyrhynchos] >XP_005021222.1 heparin cofactor 2 [Anas platyrhynchos]
106031280	30.82	28.94	35.82	11.33	13.6	67.73	32.59	59.18	51.7	35.76	XM_048063941.2,XM_013173570.3	mRNA	9897272	9901511	NC_089889.1	+	LOC106031280	35.82	32.59	30.82	28.94	67.73	35.76	13.6	51.7	11.33	0.029897	1.10655	XM_013173569.1 PREDICTED: Anser cygnoides domesticus carbonic anhydrase 15-like (LOC106031280), transcript variant X1, mRNA		KOG0382//Carbonic anhydrase;	[CAH15_MOUSE|diamond]Name=Ca15; Synonyms=Car15; RecName: Full=Carbonic anhydrase 15; EC=4.2.1.1; AltName: Full=Carbonate dehydratase XV; AltName: Full=Carbonic anhydrase XV; Short=CA-XV; Flags: Precursor;	GO:0046658//anchored component of plasma membrane;GO:0005576//extracellular region;GO:0016020//membrane;GO:0005886//plasma membrane;GO:0004089//carbonate dehydratase activity;GO:0016836//hydro-lyase activity;GO:0008270//zinc ion binding;GO:0006730//one-carbon metabolic process;	K01672//carbonic anhydrase [EC:4.2.1.1]+ko00910//Nitrogen metabolism+ko01100//Metabolic pathways;		>XP_035412812.1 carbonic anhydrase 15-like [Cygnus atratus]
106031281	0.38	0.13	0.53	0.54	1.05	2.4	0.66	1.5	0.93	1.97	TCONS_00051873,TCONS_00051874,XM_013173576.3,XM_013173575.3,XM_013173573.3	mRNA	9949099	9956027	NC_089889.1	-	LOC106031281	0.53	0.66	0.38	0.13	2.4	1.97	1.05	0.93	0.54	0.0357186	1.52395	XM_040576874.1 PREDICTED: Cygnus olor uncharacterized LOC121079497 (LOC121079497), transcript variant X3, mRNA						Immunoglobulin V-set domain[TCONS_00051874]	>XP_013029029.1 PREDICTED: uncharacterized protein LOC106031281 isoform X2 [Anser cygnoides domesticus]
106031397	37.81	25.85	30.86	15.97	8.97	50.85	89.77	71.82	79.11	89.5	XM_066979191.1,XM_048073862.2,XM_066979192.1,XM_048073863.2	mRNA	1826367	1836635	NC_089889.1	-	DAO	30.86	89.77	37.81	25.85	50.85	89.5	8.97	79.11	15.97	0.000112359	1.74571	XM_035340106.1 PREDICTED: Oxyura jamaicensis D-amino acid oxidase (DAO), transcript variant X1, mRNA		KOG3923//D-aspartate oxidase;	[OXDA_MACFA|diamond]Name=DAO; ORFNames=Qlv-U252A-C12; RecName: Full=D-amino-acid oxidase; Short=DAAO; Short=DAMOX; Short=DAO; EC=1.4.3.3;	GO:0005777//peroxisome;GO:0003884//D-amino-acid oxidase activity;GO:0071949//FAD binding;GO:0046416//D-amino acid metabolic process;	K00273//D-amino-acid oxidase [EC:1.4.3.3]+ko00260//Glycine, serine and threonine metabolism+ko00311//Penicillin and cephalosporin biosynthesis+ko00330//Arginine and proline metabolism+ko00470//D-Amino acid metabolism+ko01100//Metabolic pathways+ko04146//Peroxisome;		>XP_040432691.1 D-amino-acid oxidase [Cygnus olor]
106031530	2.74	4.09	5.3	2.8	3.86	3.76	5.4	9.26	6.28	14.96	XM_066993729.1,XM_066993730.1,XM_066993727.1,XM_066993728.1	mRNA	24998748	25064881	NC_089875.1	+	LPGAT1	5.3	5.4	2.74	4.09	3.76	14.96	3.86	6.28	2.8	0.011498	1.14552	XM_013173923.1 PREDICTED: Anser cygnoides domesticus lysophosphatidylglycerol acyltransferase 1 (LPGAT1), transcript variant X1, mRNA		KOG1505//Lysophosphatidic acid acyltransferase LPAAT and related acyltransferases;	[LGAT1_HUMAN|diamond]Name=LPGAT1 {ECO:0000312|HGNC:HGNC:28985};+++Synonyms=FAM34A, KIAA0205 {ECO:0000303|PubMed:9039502}; RecName: Full=Acyl-CoA:lysophosphatidylglycerol acyltransferase 1 {ECO:0000305}; EC=2.3.1.- {ECO:0000269|PubMed:15485873}; AltName: Full=Acyl-CoA:monoacylglycerol acyltransferase LPGAT1 {ECO:0000250|UniProtKB:Q91YX5}; EC=2.3.1.22 {ECO:0000250|UniProtKB:Q91YX5};	GO:0005737//cytoplasm;GO:0012505//endomembrane system;GO:0005783//endoplasmic reticulum;GO:0005789//endoplasmic reticulum membrane;GO:0016021//integral component of membrane;GO:0016020//membrane;GO:0003846//2-acylglycerol O-acyltransferase activity;GO:0071617//lysophospholipid acyltransferase activity;GO:0016746//transferase activity, transferring acyl groups;GO:0036148//phosphatidylglycerol acyl…	K13514//lysophosphatidylglycerol acyltransferase 1 [EC:2.3.1.-]+ko00564//Glycerophospholipid metabolism;		>XP_027308830.1 acyl-CoA:lysophosphatidylglycerol acyltransferase 1 isoform X1 [Anas platyrhynchos]
106031564	75.47	60.02	78.89	36.16	37.68	107.3	209.74	77.58	98.95	123.78	TCONS_00016368,XM_013174004.3,XM_013174000.3,XM_013174003.3,XM_048057673.2,XM_013173999.3	mRNA	22654072	22680634	NC_089875.1	+	LYPLAL1	78.89	209.74	75.47	60.02	107.3	123.78	37.68	98.95	36.16	0.00684412	1.24962	XM_013173999.1 PREDICTED: Anser cygnoides domesticus lysophospholipase-like 1 (LYPLAL1), transcript variant X1, mRNA		KOG2112//Lysophospholipase;	[LYPL1_PONAB|diamond]Name=LYPLAL1; RecName: Full=Lysophospholipase-like protein 1; EC=3.1.2.-;	GO:0005737//cytoplasm;GO:0008474//palmitoyl-(protein) hydrolase activity;		Phospholipase/Carboxylesterase[TCONS_00016368]	>XP_013029454.1 PREDICTED: lysophospholipase-like protein 1 isoform X2 [Anser cygnoides domesticus] >XP_013029456.1 PREDICTED: lysophospholipase-like protein 1 isoform X2 [Anser cygnoides domesticus] >XP_013029457.1 PREDICTED: lysophospholipase-like protein 1 isoform X2 [Anser cygnoides domesticus] >XP_013029458.1 PREDICTED: lysophospholipase-like protein 1 isoform X2 [Anser cygnoides domesticus]
106031586	26.27	21.13	28.76	34.01	58.35	7.81	8.48	8.48	12.42	6.54	TCONS_00016303,TCONS_00016301,TCONS_00016304,XM_048057771.2,XM_066993639.1	mRNA	19710577	19737348	NC_089875.1	+	ATF3	28.76	8.48	26.27	21.13	7.81	6.54	58.35	12.42	34.01	6.96975e-09	-1.81298	XM_027453696.2 PREDICTED: Anas platyrhynchos activating transcription factor 3 (ATF3), transcript variant X2, mRNA	TF_bZIP	KOG1414//Transcriptional activator FOSB/c-Fos and related bZIP transcription factors;	[ATF3_HUMAN|diamond]Name=ATF3; RecName: Full=Cyclic AMP-dependent transcription factor ATF-3; Short=cAMP-dependent transcription factor ATF-3; AltName: Full=Activating transcription factor 3;	GO:1990622//CHOP-ATF3 complex;GO:0000785//chromatin;GO:0005730//nucleolus;GO:0005654//nucleoplasm;GO:0005634//nucleus;GO:0001228//DNA-binding transcription activator activity, RNA polymerase II-specific;GO:0003700//DNA-binding transcription factor activity;GO:0000981//DNA-binding transcription factor activity, RNA polymerase II-specific;GO:0001227//DNA-binding transcription repressor activity, RN…			>PKK26700.1 activating transcription factor 3, transcript variant X1, partial [Columba livia]
106031596	27.32	25.33	28.9	9.65	11.64	26.3	38.98	41.25	39.76	79.48	TCONS_00019295,XM_048078421.2	mRNA	18976697	19054780	NC_089875.1	-	XDH	28.9	38.98	27.32	25.33	26.3	79.48	11.64	39.76	9.65	0.0205895	1.19406	XM_035559508.1 PREDICTED: Cygnus atratus xanthine dehydrogenase (XDH), transcript variant X1, mRNA		KOG0430//Xanthine dehydrogenase;	[XDH_RAT|diamond]Name=Xdh; RecName: Full=Xanthine dehydrogenase/oxidase; Includes: RecName: Full=Xanthine dehydrogenase; Short=XD; EC=1.17.1.4 {ECO:0000269|PubMed:15878860, ECO:0000269|PubMed:17301076}; Includes: RecName: Full=Xanthine oxidase; Short=XO; EC=1.17.3.2 {ECO:0000269|PubMed:15878860, ECO:0000269|PubMed:17301076}; AltName: Full=Xanthine oxidoreductase; Short=XOR;	GO:0005829//cytosol;GO:0005615//extracellular space;GO:0005777//peroxisome;GO:0016529//sarcoplasmic reticulum;GO:0051537//2 iron, 2 sulfur cluster binding;GO:0009055//electron transfer activity;GO:0071949//FAD binding;GO:0050660//flavin adenine dinucleotide binding;GO:0070674//hypoxanthine dehydrogenase activity;GO:0070675//hypoxanthine oxidase activity;GO:0042802//identical protein binding;GO:00…	K00106//xanthine dehydrogenase/oxidase [EC:1.17.1.4 1.17.3.2]+ko00230//Purine metabolism+ko00232//Caffeine metabolism+ko00983//Drug metabolism - other enzymes+ko01100//Metabolic pathways+ko04146//Peroxisome;	FAD binding domain in molybdopterin dehydrogenase[TCONS_00019295]	>XP_013029517.1 PREDICTED: xanthine dehydrogenase/oxidase [Anser cygnoides domesticus]
106031896	0.23	0.57	0.85	0.07	0.51	0.85	2.13	1.8	2.52	3.39	TCONS_00034249,TCONS_00034251,TCONS_00034250,XM_048060508.2	mRNA	9284538	9305241	NC_089879.1	-	HABP2	0.85	2.13	0.23	0.57	0.85	3.39	0.51	2.52	0.07	0.000349171	2.42285	XM_013174564.1 PREDICTED: Anser cygnoides domesticus hyaluronan binding protein 2 (HABP2), transcript variant X2, mRNA		KOG3627//Trypsin;	[HABP2_HUMAN|diamond]Name=HABP2; Synonyms=HGFAL, PHBP; RecName: Full=Hyaluronan-binding protein 2; EC=3.4.21.-; AltName: Full=Factor VII-activating protease; AltName: Full=Factor seven-activating protease; Short=FSAP; AltName: Full=Hepatocyte growth factor activator-like protein; AltName: Full=Plasma hyaluronan-binding protein; Contains: RecName: Full=Hyaluronan-binding protein 2 50 kDa heavy cha…	GO:0005576//extracellular region;GO:0005615//extracellular space;GO:0005509//calcium ion binding;GO:0005539//glycosaminoglycan binding;GO:0008233//peptidase activity;GO:0004252//serine-type endopeptidase activity;GO:0007155//cell adhesion;GO:0006508//proteolysis;		Trypsin[TCONS_00034249]	>XP_013030017.1 PREDICTED: hyaluronan-binding protein 2 isoform X1 [Anser cygnoides domesticus]
106031928	0.6	0.57	0.36	0.18	0.22	1.62	0.51	1.38	1.11	0.77	XM_067000357.1,XM_067000355.1,XM_067000354.1,XM_067000356.1,XM_067000358.1	mRNA	11521566	11811573	NC_089879.1	+	SORCS1	0.36	0.51	0.6	0.57	1.62	0.77	0.22	1.11	0.18	0.00577191	1.56357	XM_013174634.1 PREDICTED: Anser cygnoides domesticus VPS10 domain-containing receptor SorCS1-like (LOC106031928), mRNA		KOG3511//Sortilin and related receptors;	[SORC3_MOUSE|diamond]Name=Sorcs3; RecName: Full=VPS10 domain-containing receptor SorCS3; Flags: Precursor;	GO:0098978//glutamatergic synapse;GO:0016021//integral component of membrane;GO:0099061//integral component of postsynaptic density membrane;GO:0014069//postsynaptic density;GO:0007612//learning;GO:0007613//memory;GO:1900452//regulation of long-term synaptic depression;			>XP_027316109.2 LOW QUALITY PROTEIN: VPS10 domain-containing receptor SorCS1 [Anas platyrhynchos]
106031959	9.38	8.83	16.57	7.9	7.84	3.04	2.64	6.06	1.71	7.12	TCONS_00038402,XM_013174653.3,XM_067002219.1,XM_048059510.2	mRNA	23445014	23499984	NC_089881.1	+	BCHE	16.57	2.64	9.38	8.83	3.04	7.12	7.84	1.71	7.9	0.0110538	-1.2105	XM_013174651.1 PREDICTED: Anser cygnoides domesticus butyrylcholinesterase (BCHE), transcript variant X1, mRNA		KOG4389//Acetylcholinesterase/Butyrylcholinesterase;	[CHLE_BOVIN|diamond]Name=BCHE; RecName: Full=Cholinesterase; EC=3.1.1.8; AltName: Full=Acylcholine acylhydrolase; AltName: Full=Butyrylcholine esterase; AltName: Full=Choline esterase II; AltName: Full=Pseudocholinesterase; Flags: Precursor;	GO:0005576//extracellular region;GO:0003990//acetylcholinesterase activity;GO:0004104//cholinesterase activity;		Carboxylesterase family[TCONS_00038402]	>XP_013030105.1 PREDICTED: cholinesterase isoform X1 [Anser cygnoides domesticus]
106032199	125.21	110.05	127.07	53.05	52.13	147.52	267.44	165.02	194.69	251.49	XM_066977728.1	mRNA	1756222	1758998	NC_089887.1	+	MSRB1	127.07	267.44	125.21	110.05	147.52	251.49	52.13	194.69	53.05	0.00447303	1.2108	XM_013175043.1 PREDICTED: Anser cygnoides domesticus methionine sulfoxide reductase B1 (MSRB1), partial mRNA		KOG0856//Predicted pilin-like transcription factor;	[MSRB1_RAT|diamond]Name=Msrb1; Synonyms=Sepx1; RecName: Full=Methionine-R-sulfoxide reductase B1; Short=MsrB1; EC=1.8.4.12 {ECO:0000250|UniProtKB:Q9JLC3}; EC=1.8.4.14 {ECO:0000250|UniProtKB:Q9JLC3}; AltName: Full=Selenoprotein X; Short=SelX;	GO:0005737//cytoplasm;GO:0005856//cytoskeleton;GO:0005634//nucleus;GO:0003779//actin binding;GO:0033745//L-methionine-(R)-S-oxide reductase activity;GO:0070191//methionine-R-sulfoxide reductase activity;GO:0033743//peptide-methionine (R)-S-oxide reductase activity;GO:0008270//zinc ion binding;GO:0030041//actin filament polymerization;GO:0045087//innate immune response;GO:0030091//protein repair;			>XP_035419302.1 methionine-R-sulfoxide reductase B1 [Cygnus atratus]
106032406	521.63	483.11	556.52	143.54	182.1	471.35	916.56	1359.84	566.47	897.21	XM_048065590.2	mRNA	67301498	67304868	NC_089875.1	-	FABP7	556.52	916.56	521.63	483.11	471.35	897.21	182.1	566.47	143.54	0.0426382	1.19986	XM_008497331.2 PREDICTED: Calypte anna fatty acid binding protein 7 (FABP7), mRNA		KOG4015//Fatty acid-binding protein FABP;	[FABP7_CHICK|diamond]Name=FABP7; RecName: Full=Fatty acid-binding protein, brain; AltName: Full=Brain-type fatty acid-binding protein; Short=B-FABP; AltName: Full=Fatty acid-binding protein 7; AltName: Full=Fatty acid-binding protein, retina; AltName: Full=R-FABP;	GO:0005737//cytoplasm;GO:0008289//lipid binding;GO:0008134//transcription factor binding;GO:0007420//brain development;GO:0003407//neural retina development;	K08756//fatty acid-binding protein 7, brain+ko03320//PPAR signaling pathway;		>XP_027310409.2 fatty acid-binding protein, brain [Anas platyrhynchos]
106032433	1.09	2.33	0.31	1.7	3.43	0.77	0.73	0.26	0.17	0.39	TCONS_00017256,XM_048048100.2	mRNA	63666389	63701288	NC_089875.1	+	SAMD3	0.31	0.73	1.09	2.33	0.77	0.39	3.43	0.17	1.7	0.0435111	-1.79647	XM_013096786.4 PREDICTED: Anas platyrhynchos sterile alpha motif domain containing 3 (SAMD3), transcript variant X3, mRNA		KOG1945//Protein phosphatase 1 binding protein spinophilin/neurabin II;	[SAMD3_HUMAN|diamond]Name=SAMD3; RecName: Full=Sterile alpha motif domain-containing protein 3; Short=SAM domain-containing protein 3;				>XP_013030819.1 PREDICTED: sterile alpha motif domain-containing protein 3 [Anser cygnoides domesticus]
106032503	52.63	63.1	45.81	42.66	21.76	13.82	18.4	24.87	15.61	29.61	XM_013175489.3,XM_066994274.1	mRNA	62494070	62508325	NC_089875.1	+	VNN1	45.81	18.4	52.63	63.1	13.82	29.61	21.76	15.61	42.66	0.00684412	-1.09063	KY399733.1 Anser anser domesticus breed Taihu goose VNN1 mRNA, complete cds		KOG0806//Carbon-nitrogen hydrolase;	[VNN1_BOVIN|diamond]Name=VNN1; RecName: Full=Pantetheinase; EC=3.5.1.92 {ECO:0000250|UniProtKB:O95497}; AltName: Full=Pantetheine hydrolase; AltName: Full=Vascular non-inflammatory molecule 1; Short=Vanin-1; Flags: Precursor;	GO:0031225//anchored component of membrane;GO:0005886//plasma membrane;GO:0017159//pantetheine hydrolase activity;GO:0015939//pantothenate metabolic process;	K01435//biotinidase [EC:3.5.1.12]+ko00780//Biotin metabolism+ko01100//Metabolic pathways+ko04977//Vitamin digestion and absorption;		>ASA40330.1 VNN1 [Anser anser domesticus]
106032534	1.17	0.52	0.85	0.2	0.4	1.11	0.99	1.21	1.53	1.7	XM_066994401.1,XM_066994396.1,XM_066994395.1,XM_066994398.1,XM_066994392.1,XM_066994399.1,XM_048065483.2,XM_066994394.1,XM_066994393.1,XM_066994400.1	mRNA	70189978	70267656	NC_089875.1	+	COL10A1	0.85	0.99	1.17	0.52	1.11	1.7	0.4	1.53	0.2	0.0426307	1.04998	XM_005025230.5 PREDICTED: Anas platyrhynchos collagen type X alpha 1 chain (COL10A1), transcript variant X2, mRNA			[COAA1_CHICK|diamond]Name=COL10A1; RecName: Full=Collagen alpha-1(X) chain; Flags: Precursor;	GO:0005581//collagen trimer;GO:0031012//extracellular matrix;GO:0005576//extracellular region;GO:0005615//extracellular space;GO:0043235//receptor complex;GO:0005201//extracellular matrix structural constituent;GO:0046872//metal ion binding;GO:0030198//extracellular matrix organization;	K19479//collagen type X alpha+ko04974//Protein digestion and absorption;		>XP_035394791.1 collagen alpha-1(X) chain [Cygnus atratus]
106032658	0.39	0.76	0.45	0.75	0.62	0.23	0.16	0.45	0.23	0.2	XM_066977020.1	mRNA	6101099	6107241	NC_089886.1	-	ARSI	0.45	0.16	0.39	0.76	0.23	0.2	0.62	0.23	0.75	0.0197704	-1.12701	XM_013175707.1 PREDICTED: Anser cygnoides domesticus arylsulfatase family, member I (ARSI), mRNA		KOG3867//Sulfatase;	[ARSI_CANLF|diamond]Name=ARSI; RecName: Full=Arylsulfatase I; Short=ASI; EC=3.1.6.-; Flags: Precursor;	GO:0005783//endoplasmic reticulum;GO:0005576//extracellular region;GO:0046872//metal ion binding;GO:0008484//sulfuric ester hydrolase activity;			>XP_013031161.1 PREDICTED: arylsulfatase I [Anser cygnoides domesticus]
106032679	1.77	3.44	1.34	2.42	2.95	0.58	0.71	0.8	0.71	1.58	TCONS_00046230,TCONS_00046236,TCONS_00046231,XM_048057211.2	mRNA	6208371	6227666	NC_089886.1	+	MYOZ3	1.34	0.71	1.77	3.44	0.58	1.58	2.95	0.71	2.42	0.00226537	-1.29285	XM_035559819.1 PREDICTED: Cygnus atratus synaptopodin (SYNPO), transcript variant X1, mRNA			[SYNPO_HUMAN|diamond]Name=SYNPO; Synonyms=KIAA1029; RecName: Full=Synaptopodin;	GO:0015629//actin cytoskeleton;GO:0005923//bicellular tight junction;GO:0005829//cytosol;GO:0043197//dendritic spine;GO:0005634//nucleus;GO:0043204//perikaryon;GO:0014069//postsynaptic density;GO:0097444//spine apparatus;GO:0001725//stress fiber;GO:0030018//Z disc;GO:0003779//actin binding;GO:0098886//modification of dendritic spine;GO:0032233//positive regulation of actin filament bundle assembl…	K21112//synaptopodin+ko04530//Tight junction;	Calcineurin-binding protein (Calsarcin)[TCONS_00046230]	>XP_035415712.1 synaptopodin isoform X1 [Cygnus atratus]
106032819	3.21	2.68	1.85	6.63	2.66	0.69	0.53	1.02	0.57	1.32	TCONS_00046049,XM_067005460.1,XM_067005461.1,XM_067005462.1,XM_067005459.1	mRNA	1406194	1428546	NC_089886.1	+	FGF1	1.85	0.53	3.21	2.68	0.69	1.32	2.66	0.57	6.63	0.000307207	-1.98347	XM_035560627.1 PREDICTED: Cygnus atratus fibroblast growth factor 1 (FGF1), transcript variant X1, mRNA		KOG3885//Fibroblast growth factor;	[FGF1_CHICK|diamond]Name=FGF1; RecName: Full=Fibroblast growth factor 1; Short=FGF-1; AltName: Full=Acidic fibroblast growth factor; Short=aFGF; AltName: Full=Endothelial cell growth factor; Short=ECGF; AltName: Full=Heparin-binding growth factor 1; Short=HBGF-1; Contains: RecName: Full=Endothelial cell growth factor alpha; Flags: Precursor;	GO:0005938//cell cortex;GO:0005737//cytoplasm;GO:0005829//cytosol;GO:0031012//extracellular matrix;GO:0005576//extracellular region;GO:0005615//extracellular space;GO:0005654//nucleoplasm;GO:0005634//nucleus;GO:0005104//fibroblast growth factor receptor binding;GO:0008083//growth factor activity;GO:0008201//heparin binding;GO:0005178//integrin binding;GO:0044548//S100 protein binding;GO:0000187//…	K18496//fibroblast growth factor 1+ko04010//MAPK signaling pathway+ko04014//Ras signaling pathway+ko04015//Rap1 signaling pathway+ko04020//Calcium signaling pathway+ko04151//PI3K-Akt signaling pathway+ko04390//Hippo signaling pathway+ko04810//Regulation of actin cytoskeleton;	Fibroblast growth factor[TCONS_00046049]	>XP_009329661.1 PREDICTED: fibroblast growth factor 1 [Pygoscelis adeliae] >XP_009645108.1 fibroblast growth factor 1 [Egretta garzetta] >XP_035416520.1 fibroblast growth factor 1 isoform X1 [Cygnus atratus] >XP_035416521.1 fibroblast growth factor 1 isoform X1 [Cygnus atratus] >XP_035416522.1 fibroblast growth factor 1 isoform X1 [Cygnus atratus] >XP_040429087.1 fibroblast growth factor 1 isofor…
106032845	0.67	0.43	0.47	0.49	0.61	0.15	0.12	0.31	0.12	0.15	TCONS_00046881,TCONS_00046888,XM_066977230.1,XM_066977233.1,XM_066977229.1,XM_066977231.1,XM_066977234.1,XM_048057068.2,XM_066977232.1	mRNA	7389144	7404993	NC_089886.1	-	FAXDC2	0.47	0.12	0.67	0.43	0.15	0.15	0.61	0.12	0.49	0.0330115	-1.4047	XM_013176012.1 PREDICTED: Anser cygnoides domesticus fatty acid hydroxylase domain containing 2 (FAXDC2), transcript variant X1, mRNA		KOG0873//C-4 sterol methyl oxidase;	[FXDC2_MACFA|diamond]Name=FAXDC2; ORFNames=QccE-20373, QflA-14437; RecName: Full=Fatty acid hydroxylase domain-containing protein 2;	GO:0005737//cytoplasm;GO:0016021//integral component of membrane;GO:0005506//iron ion binding;GO:0016491//oxidoreductase activity;GO:0008610//lipid biosynthetic process;GO:0045654//positive regulation of megakaryocyte differentiation;GO:0001934//positive regulation of protein phosphorylation;		Fatty acid hydroxylase superfamily[TCONS_00046881]	>XP_013031466.1 PREDICTED: fatty acid hydroxylase domain-containing protein 2 isoform X1 [Anser cygnoides domesticus]
106032913	9.5	5.2	7.98	2.47	3.33	19.28	40.37	23.01	9.74	38.07	TCONS_00036026,XM_048059222.2,XM_067001743.1	mRNA	24636350	24646844	NC_089880.1	+	LOC106032913	7.98	40.37	9.5	5.2	19.28	38.07	3.33	9.74	2.47	0.000640428	2.0291	XM_009287337.1 PREDICTED: Aptenodytes forsteri cytochrome P450 4B1 (LOC103905606), mRNA		KOG0157//Cytochrome P450 CYP4/CYP19/CYP26 subfamilies;	[CP4B1_RABIT|diamond]Name=CYP4B1; RecName: Full=Cytochrome P450 4B1; EC=1.14.14.1; AltName: Full=CYPIVB1; AltName: Full=Cytochrome P450 isozyme 5;	GO:0005789//endoplasmic reticulum membrane;GO:0070330//aromatase activity;GO:0020037//heme binding;GO:0005506//iron ion binding;		Cytochrome P450[TCONS_00036026]	>XP_013031585.1 PREDICTED: cytochrome P450 4A6-like [Anser cygnoides domesticus]
106032916	389.43	260.72	386.46	220.51	118.17	514.38	588.94	412.11	606.17	613.49	XM_048059224.2	mRNA	24649776	24656530	NC_089880.1	-	PDZK1IP1	386.46	588.94	389.43	260.72	514.38	613.49	118.17	606.17	220.51	0.0170227	1.0606	XM_035333539.1 PREDICTED: Oxyura jamaicensis PDZK1 interacting protein 1 (PDZK1IP1), mRNA			[PDZ1I_PIG|diamond]Name=PDZK1IP1; Synonyms=MAP17; RecName: Full=PDZK1-interacting protein 1; AltName: Full=17 kDa membrane-associated protein;	GO:0016021//integral component of membrane;			>XP_040422180.1 PDZK1-interacting protein 1 [Cygnus olor]
106032923	190.89	179.78	187.44	253.18	402.56	100.17	85.71	121.69	161.51	76.51	TCONS_00037442,XM_013176141.3	mRNA	29640135	29644137	NC_089880.1	-	JUN	187.44	85.71	190.89	179.78	100.17	76.51	402.56	161.51	253.18	0.00454637	-1.01653	XM_013176141.1 PREDICTED: Anser cygnoides domesticus jun proto-oncogene (JUN), partial mRNA	TF_bZIP	KOG0837//Transcriptional activator of the JUN family;	[JUN_CHICK|diamond]Name=JUN; RecName: Full=Transcription factor AP-1; AltName: Full=Proto-oncogene c-Jun;	GO:0005634//nucleus;GO:0005667//transcription factor complex;GO:0000981//DNA-binding transcription factor activity, RNA polymerase II-specific;GO:0000978//RNA polymerase II proximal promoter sequence-specific DNA binding;GO:0008134//transcription factor binding;GO:0000976//transcription regulatory region sequence-specific DNA binding;GO:0043923//positive regulation by host of viral transcription;…	K04448//transcription factor AP-1+ko04010//MAPK signaling pathway+ko04012//ErbB signaling pathway+ko04013//MAPK signaling pathway - fly+ko04024//cAMP signaling pathway+ko04137//Mitophagy - animal+ko04210//Apoptosis+ko04214//Apoptosis - fly+ko04310//Wnt signaling pathway+ko04380//Osteoclast differentiation+ko04510//Focal adhesion+ko04530//Tight junction+ko04620//Toll-like receptor signaling pathwa…	Jun-like transcription factor[TCONS_00037442]	>XP_035394148.1 transcription factor AP-1 [Cygnus atratus] >XP_040421603.1 transcription factor AP-1 [Cygnus olor]
106032987	0.18	0.36	0.18	0.23	0.38	0.49	1.22	0.68	0.63	0.62	XM_048061998.2,XM_013176230.3	mRNA	29929931	29952120	NC_089880.1	-	LOC106032987	0.18	1.22	0.18	0.36	0.49	0.62	0.38	0.63	0.23	0.0194519	1.55158	XM_013176228.1 PREDICTED: Anser cygnoides domesticus E3 ubiquitin-protein ligase RNF170-like (LOC106032987), transcript variant X1, mRNA		KOG2164//Predicted E3 ubiquitin ligase;	[RN170_XENLA|diamond]Name=rnf170; RecName: Full=E3 ubiquitin-protein ligase RNF170; EC=2.3.2.27; AltName: Full=RING finger protein 170; AltName: Full=RING-type E3 ubiquitin transferase RNF170 {ECO:0000305};	GO:0005789//endoplasmic reticulum membrane;GO:0016021//integral component of membrane;GO:0046872//metal ion binding;GO:0061630//ubiquitin protein ligase activity;			>XP_013031682.1 PREDICTED: E3 ubiquitin-protein ligase RNF170-like [Anser cygnoides domesticus] >XP_013031683.1 PREDICTED: E3 ubiquitin-protein ligase RNF170-like [Anser cygnoides domesticus] >XP_013031684.1 PREDICTED: E3 ubiquitin-protein ligase RNF170-like [Anser cygnoides domesticus] >XP_013031686.1 PREDICTED: E3 ubiquitin-protein ligase RNF170-like [Anser cygnoides domesticus] >XP_013031687.1…
106033206	0.31	0.18	0.2	0.61	0.25	0.04	0.15	0.08	0.13	0.09	XM_067004532.1	mRNA	11504149	11538454	NC_089884.1	-	CNGB1	0.2	0.15	0.31	0.18	0.04	0.09	0.25	0.13	0.61	0.0419175	-1.5689	XM_013176568.1 PREDICTED: Anser cygnoides domesticus cyclic nucleotide gated channel beta 1 (CNGB1), mRNA		KOG0499//Cyclic nucleotide-gated cation channel CNCG4;	[CNGB1_HUMAN|diamond]Name=CNGB1; Synonyms=CNCG2, CNCG3L, CNCG4, RCNC2; RecName: Full=Cyclic nucleotide-gated cation channel beta-1; AltName: Full=Cyclic nucleotide-gated cation channel 4; Short=CNG channel 4; Short=CNG-4; Short=CNG4; AltName: Full=Cyclic nucleotide-gated cation channel gamma; AltName: Full=Cyclic nucleotide-gated cation channel modulatory subunit; AltName: Full=Cyclic nucleotide-…	GO:0060170//ciliary membrane;GO:0030660//Golgi-associated vesicle membrane;GO:0017071//intracellular cyclic nucleotide activated cation channel complex;GO:0001750//photoreceptor outer segment;GO:0005886//plasma membrane;GO:0043195//terminal bouton;GO:1902495//transmembrane transporter complex;GO:0030552//cAMP binding;GO:0030553//cGMP binding;GO:0005222//intracellular cAMP-activated cation channel…	K04952//cyclic nucleotide gated channel beta 1+ko04022//cGMP-PKG signaling pathway+ko04024//cAMP signaling pathway+ko04740//Olfactory transduction+ko04744//Phototransduction;		>XP_032051671.1 cyclic nucleotide-gated cation channel beta-1 [Aythya fuligula]
106033267	0.66	1.09	0.71	1.24	1.34	0.49	0.38	0.59	0.32	0.36	XM_048068912.2	mRNA	6802818	6856872	NC_089884.1	-	VAT1L	0.71	0.38	0.66	1.09	0.49	0.36	1.34	0.32	1.24	0.00208401	-1.13891	XM_005018257.4 PREDICTED: Anas platyrhynchos vesicle amine transport 1 like (VAT1L), mRNA		KOG1198//Zinc-binding oxidoreductase;	[VAT1L_HUMAN|diamond]Name=VAT1L; Synonyms=KIAA1576; RecName: Full=Synaptic vesicle membrane protein VAT-1 homolog-like; EC=1.-.-.-;	GO:0016491//oxidoreductase activity;GO:0008270//zinc ion binding;			>XP_035399238.1 synaptic vesicle membrane protein VAT-1 homolog-like isoform X2 [Cygnus atratus] >XP_040427057.1 synaptic vesicle membrane protein VAT-1 homolog-like [Cygnus olor]
106033303	0.17	0.2	0.14	0.11	0.26	0.33	1.09	0.27	0.59	0.33	XM_013176731.3	mRNA	11773645	11786726	NC_089884.1	+	CETP	0.14	1.09	0.17	0.2	0.33	0.33	0.26	0.59	0.11	0.00816617	1.72068	XM_013176730.1 PREDICTED: Anser cygnoides domesticus cholesteryl ester transfer protein, plasma (CETP), transcript variant X1, mRNA		KOG4160//BPI/LBP/CETP family protein;	[CETP_CHICK|diamond]Name=CETP {ECO:0000305}; RecName: Full=Cholesteryl ester transfer protein {ECO:0000303|PubMed:17574888}; Flags: Precursor;	GO:0005615//extracellular space;GO:0034364//high-density lipoprotein particle;GO:0120020//intermembrane cholesterol transfer activity;GO:0008289//lipid binding;GO:0008203//cholesterol metabolic process;GO:0030301//cholesterol transport;GO:0034375//high-density lipoprotein particle remodeling;GO:0043691//reverse cholesterol transport;GO:0034197//triglyceride transport;GO:0034372//very-low-density …	K16835//cholesteryl ester transfer protein+ko04979//Cholesterol metabolism;		>XP_013032184.1 PREDICTED: cholesteryl ester transfer protein isoform X1 [Anser cygnoides domesticus] >XP_013032185.1 PREDICTED: cholesteryl ester transfer protein isoform X1 [Anser cygnoides domesticus]
106033337	0.08	0.35	0.33	0.5	0.56	0.08	0.03	0.16	0.08	0.11	XM_048063438.2	mRNA	13181348	13185000	NC_089887.1	-	WFIKKN1	0.33	0.03	0.08	0.35	0.08	0.11	0.56	0.08	0.5	0.0378576	-1.91235	XM_027468956.2 PREDICTED: Anas platyrhynchos WAP, follistatin/kazal, immunoglobulin, kunitz and netrin domain containing 1 (WFIKKN1), mRNA		KOG4597//Serine proteinase inhibitor (KU family) with thrombospondin repeats;	[WFKN1_HUMAN|diamond]Name=WFIKKN1; Synonyms=C16orf12, GASP2, WFIKKN; ORFNames=PSEC0040; RecName: Full=WAP, Kazal, immunoglobulin, Kunitz and NTR domain-containing protein 1; AltName: Full=Growth and differentiation factor-associated serum protein 2; Short=GASP-2; Short=hGASP-2; AltName: Full=WAP, follistatin, immunoglobulin, Kunitz and NTR domain-containing protein; Flags: Precursor;	GO:0005576//extracellular region;GO:0004857//enzyme inhibitor activity;GO:0008191//metalloendopeptidase inhibitor activity;GO:0048019//receptor antagonist activity;GO:0004867//serine-type endopeptidase inhibitor activity;GO:0050431//transforming growth factor beta binding;GO:0048747//muscle fiber development;GO:0043392//negative regulation of DNA binding;GO:0032091//negative regulation of protein…			>XP_032053571.1 WAP, Kazal, immunoglobulin, Kunitz and NTR domain-containing protein 1 [Aythya fuligula]
106033478	176.2	198	235.01	92	61.06	213.11	362.83	294.6	246.92	399.75	XM_048060629.2,XM_048060638.2,XM_048060611.2,XM_048060623.2	mRNA	8428013	8441761	NC_089887.1	-	LOC106033478	235.01	362.83	176.2	198	213.11	399.75	61.06	246.92	92	0.0402709	1.0562	XM_013177026.1 PREDICTED: Anser cygnoides domesticus acyl-coenzyme A synthetase ACSM4, mitochondrial-like (LOC106033478), transcript variant X1, mRNA		KOG1175//Acyl-CoA synthetase;	[ACSM4_MOUSE|diamond]Name=Acsm4; Synonyms=Omacs {ECO:0000250|UniProtKB:Q7TN78}; RecName: Full=Acyl-coenzyme A synthetase ACSM4, mitochondrial; EC=6.2.1.2 {ECO:0000250|UniProtKB:Q7TN78}; AltName: Full=Olfactory specific medium-chain acyl CoA synthetase {ECO:0000250|UniProtKB:Q7TN78}; Short=O-MACS {ECO:0000250|UniProtKB:Q7TN78}; Flags: Precursor;	GO:0005759//mitochondrial matrix;GO:0005739//mitochondrion;GO:0005524//ATP binding;GO:0047760//butyrate-CoA ligase activity;GO:0102391//decanoate-CoA ligase activity;GO:0015645//fatty acid ligase activity;GO:0004321//fatty-acyl-CoA synthase activity;GO:0046872//metal ion binding;GO:0006637//acyl-CoA metabolic process;GO:0006633//fatty acid biosynthetic process;	K01896//medium-chain acyl-CoA synthetase [EC:6.2.1.2]+ko00650//Butanoate metabolism+ko01100//Metabolic pathways;		>XP_005018552.1 acyl-coenzyme A synthetase ACSM4, mitochondrial [Anas platyrhynchos] >XP_038042712.1 acyl-coenzyme A synthetase ACSM4, mitochondrial [Anas platyrhynchos]
106033593	33.77	31.11	34.61	29.59	27.52	63.85	77.72	56.39	93.73	77.67	XM_048060128.2,XM_048060134.2	mRNA	12617598	12619899	NC_089887.1	+	ANTKMT	34.61	77.72	33.77	31.11	63.85	77.67	27.52	93.73	29.59	2.75091e-09	1.32576	XM_035339537.1 PREDICTED: Oxyura jamaicensis adenine nucleotide translocase lysine methyltransferase (ANTKMT), transcript variant X1, mRNA		KOG4058//Uncharacterized conserved protein;	[ANKMT_HUMAN|diamond]Name=ANTKMT {ECO:0000303|PubMed:31213526, ECO:0000312|HGNC:HGNC:14152};+++Synonyms=C16orf24 {ECO:0000312|HGNC:HGNC:14152},+++FAM173A {ECO:0000303|PubMed:31213526, ECO:0000312|HGNC:HGNC:14152};+++ORFNames=RJD7 {ECO:0000303|PubMed:11157797}; RecName: Full=Adenine nucleotide translocase lysine N-methyltransferase {ECO:0000303|PubMed:31213526}; Short=ANT-KMT {ECO:0000303|PubMed:3…	GO:0016021//integral component of membrane;GO:0031966//mitochondrial membrane;GO:0005739//mitochondrion;GO:0016279//protein-lysine N-methyltransferase activity;GO:0018023//peptidyl-lysine trimethylation;GO:1905273//positive regulation of proton-transporting ATP synthase activity, rotational mechanism;GO:1905706//regulation of mitochondrial ATP synthesis coupled proton transport;			>XP_040430435.1 adenine nucleotide translocase lysine N-methyltransferase isoform X1 [Cygnus olor]
106033600	0.34	0.55	0.38	0.54	0.7	0.19	0.21	0.34	0.23	0.19	XM_013176771.3,XM_048064333.2,XM_048064342.2,XM_048064345.2,XM_048064354.2	mRNA	5610158	5709585	NC_089887.1	-	ELFN1	0.38	0.21	0.34	0.55	0.19	0.19	0.7	0.23	0.54	0.0192461	-1.04107	XM_027469064.2 PREDICTED: Anas platyrhynchos extracellular leucine rich repeat and fibronectin type III domain containing 1 (ELFN1), transcript variant X3, mRNA			[ELFN1_HUMAN|diamond]Name=ELFN1; Synonyms=PPP1R28; RecName: Full=Protein ELFN1; AltName: Full=Extracellular leucine-rich repeat and fibronectin type-III domain-containing protein 1; AltName: Full=Protein phosphatase 1 regulatory subunit 28; Flags: Precursor;	GO:0030425//dendrite;GO:0060076//excitatory synapse;GO:0031012//extracellular matrix;GO:0005615//extracellular space;GO:0016021//integral component of membrane;GO:0004864//protein phosphatase inhibitor activity;GO:0010923//negative regulation of phosphatase activity;GO:0050808//synapse organization;			>EOB00914.1 Extracellular leucine-rich repeat and fibronectin type-III domain-containing protein 1, partial [Anas platyrhynchos]
106033733	99.42	156.07	136.36	141.51	273.12	86.34	55.23	78.22	60.35	84.83	TCONS_00041809,XM_013177447.3,XM_067003934.1	mRNA	15951224	15975954	NC_089883.1	+	ANXA2	136.36	55.23	99.42	156.07	86.34	84.83	273.12	60.35	141.51	0.000311067	-1.02183	XM_027466033.2 PREDICTED: Anas platyrhynchos annexin A2 (ANXA2), transcript variant X2, mRNA		KOG0819//Annexin;	[ANXA2_CHICK|diamond]Name=ANXA2; Synonyms=ANX2; RecName: Full=Annexin A2; AltName: Full=Annexin II; AltName: Full=Annexin-2; AltName: Full=Calpactin I heavy chain; AltName: Full=Calpactin-1 heavy chain; AltName: Full=Chromobindin-8; AltName: Full=Lipocortin II; AltName: Full=Placental anticoagulant protein IV; Short=PAP-IV; AltName: Full=Protein I; AltName: Full=p36;	GO:0005604//basement membrane;GO:0016323//basolateral plasma membrane;GO:0034704//calcium channel complex;GO:0062023//collagen-containing extracellular matrix;GO:0005737//cytoplasm;GO:0005829//cytosol;GO:0005769//early endosome;GO:0005615//extracellular space;GO:0019897//extrinsic component of plasma membrane;GO:0035749//myelin sheath adaxonal region;GO:0005634//nucleus;GO:0005886//plasma membran…		Annexin[TCONS_00041809]	>XP_035409986.1 annexin A2 isoform X2 [Cygnus atratus] >XP_040426232.1 annexin A2 isoform X2 [Cygnus olor]
106033788	0.6	0.71	0.72	0.39	0.82	1.61	2.34	2.5	2.5	2.91	XM_013177546.3,XM_067004148.1,XM_067004147.1	mRNA	18139017	18169030	NC_089883.1	-	AQP9	0.72	2.34	0.6	0.71	1.61	2.91	0.82	2.5	0.39	1.0084e-16	1.97518	XM_013177544.1 PREDICTED: Anser cygnoides domesticus aquaporin 9 (AQP9), transcript variant X2, mRNA		KOG0224//Aquaporin (major intrinsic protein family);	[AQP9_HUMAN|diamond]Name=AQP9; Synonyms=SSC1; RecName: Full=Aquaporin-9; Short=AQP-9; AltName: Full=Aquaglyceroporin-9; AltName: Full=Small solute channel 1;	GO:0016323//basolateral plasma membrane;GO:0016021//integral component of membrane;GO:0005887//integral component of plasma membrane;GO:0043231//intracellular membrane-bounded organelle;GO:0005886//plasma membrane;GO:0005275//amine transmembrane transporter activity;GO:0046943//carboxylic acid transmembrane transporter activity;GO:0015254//glycerol channel activity;GO:0015166//polyol transmembran…	K09877//aquaporin-9+ko04613//Neutrophil extracellular trap formation+ko04976//Bile secretion;		>XP_013032998.1 PREDICTED: aquaporin-9 isoform X2 [Anser cygnoides domesticus]
106033926	0.33	0.05	0.61	1.02	1.43	0.05	0.16	0.06	0	0.05	XM_013177726.3	mRNA	6147621	6151218	NC_089877.1	+	MYOD1	0.61	0.16	0.33	0.05	0.05	0.05	1.43	0	1.02	0.0170538	-3.27407	XM_009288770.1 PREDICTED: Aptenodytes forsteri myogenic differentiation 1 (MYOD1), mRNA	bHLH	KOG3960//Myogenic helix-loop-helix transcription factor;	[MYOD1_COTJA|diamond]Name=MYOD1; Synonyms=MF1; RecName: Full=Myoblast determination protein 1 homolog; AltName: Full=Myogenic factor 1;	GO:0000791//euchromatin;GO:0030016//myofibril;GO:0005654//nucleoplasm;GO:0005667//transcription factor complex;GO:0031490//chromatin DNA binding;GO:0001228//DNA-binding transcription activator activity, RNA polymerase II-specific;GO:0070888//E-box binding;GO:0035257//nuclear hormone receptor binding;GO:1990841//promoter-specific chromatin binding;GO:0042803//protein homodimerization activity;GO:0…			>XP_013033180.1 PREDICTED: myoblast determination protein 1 [Anser cygnoides domesticus] >XP_035184672.1 myoblast determination protein 1 [Oxyura jamaicensis]
106033966	5.13	11.03	5.2	2.91	3.27	8.39	28.72	13.3	21.91	11.62	TCONS_00025828,XM_048050059.2,XM_066997558.1,XM_048050060.2	mRNA	12562029	12569533	NC_089877.1	+	SLC43A3	5.2	28.72	5.13	11.03	8.39	11.62	3.27	21.91	2.91	0.00261867	1.72437	XM_013177814.1 PREDICTED: Anser cygnoides domesticus solute carrier family 43, member 3 (SLC43A3), transcript variant X2, mRNA			[S43A3_BOVIN|diamond]Name=SLC43A3; RecName: Full=Solute carrier family 43 member 3;	GO:0016021//integral component of membrane;GO:0022857//transmembrane transporter activity;		Major Facilitator Superfamily[TCONS_00025828]	>XP_013033267.1 PREDICTED: solute carrier family 43 member 3 isoform X1 [Anser cygnoides domesticus]
106033975	0.07	0.07	0.05	0.09	0.04	0	0	0	0.01	0.01	XM_067001554.1,XM_067001553.1,XM_013177820.3,XM_067001555.1	mRNA	20996052	21040393	NC_089880.1	+	LOC106033975	0.05	0	0.07	0.07	0	0.01	0.04	0.01	0.09	0.0259138	-3.62819	XM_013177820.1 PREDICTED: Anser cygnoides domesticus vitellogenin-1 (LOC106033975), mRNA			[VIT2_CHICK|diamond]Name=VTG2; Synonyms=VTGII; RecName: Full=Vitellogenin-2; AltName: Full=Major vitellogenin; AltName: Full=Vitellogenin II; Contains: RecName: Full=Lipovitellin-1; AltName: Full=Lipovitellin I; Short=LVI; Contains: RecName: Full=Phosvitin; Short=PV; Contains: RecName: Full=Lipovitellin-2; AltName: Full=Lipovitellin II; Short=LVII; Contains: RecName: Full=YGP40; Flags: Precursor;	GO:0005319//lipid transporter activity;GO:0045735//nutrient reservoir activity;GO:0071391//cellular response to estrogen stimulus;GO:0032355//response to estradiol;			>XP_013033274.1 PREDICTED: vitellogenin-1 [Anser cygnoides domesticus]
106034040	51.92	68.52	93.89	24.04	13.83	113.23	206.58	102.5	237.22	151.93	XM_067001237.1,XM_067001238.1,XM_048059284.2,XM_013177904.3,XM_048059286.2	mRNA	18526154	18623483	NC_089880.1	+	DDAH1	93.89	206.58	51.92	68.52	113.23	151.93	13.83	237.22	24.04	0.00476748	1.7761	XM_035537200.1 PREDICTED: Cygnus atratus dimethylarginine dimethylaminohydrolase 1 (DDAH1), transcript variant X3, mRNA			[DDAH1_RAT|diamond]Name=Ddah1; Synonyms=Ddah; RecName: Full=N(G),N(G)-dimethylarginine dimethylaminohydrolase 1; Short=DDAH-1; Short=Dimethylarginine dimethylaminohydrolase 1; EC=3.5.3.18; AltName: Full=DDAHI; AltName: Full=Dimethylargininase-1;	GO:0016597//amino acid binding;GO:0016403//dimethylargininase activity;GO:0046872//metal ion binding;GO:0006527//arginine catabolic process;GO:0006525//arginine metabolic process;GO:0000052//citrulline metabolic process;GO:0008285//negative regulation of cell proliferation;GO:1900038//negative regulation of cellular response to hypoxia;GO:0043116//negative regulation of vascular permeability;GO:0…			>XP_038039300.1 N(G),N(G)-dimethylarginine dimethylaminohydrolase 1 isoform X2 [Anas platyrhynchos]
106034082	0.03	0.06	0.05	0.08	0.06	0.22	0.15	0.12	0.13	0.17	XM_013177986.3,XM_048059108.2,XM_048059107.2	mRNA	18352418	18487389	NC_089880.1	+	COL24A1	0.05	0.15	0.03	0.06	0.22	0.17	0.06	0.13	0.08	0.0117373	1.5814	XM_013177986.1 PREDICTED: Anser cygnoides domesticus collagen, type XXIV, alpha 1 (COL24A1), mRNA		KOG3544//Collagens (type IV and type XIII), and related proteins;	[COOA1_HUMAN|diamond]Name=COL24A1; RecName: Full=Collagen alpha-1(XXIV) chain; Flags: Precursor;	GO:0005581//collagen trimer;GO:0062023//collagen-containing extracellular matrix;GO:0005788//endoplasmic reticulum lumen;GO:0031012//extracellular matrix;GO:0005576//extracellular region;GO:0005615//extracellular space;GO:0005201//extracellular matrix structural constituent;GO:0030199//collagen fibril organization;GO:0030198//extracellular matrix organization;	K19721//collagen type V/XI/XXIV/XXVII, alpha+ko04974//Protein digestion and absorption;		>XP_013033440.1 PREDICTED: LOW QUALITY PROTEIN: collagen alpha-1(XXIV) chain [Anser cygnoides domesticus]
106034083	2.66	3.18	1.96	1.15	2.04	5.29	5.16	5.72	5.23	4.76	XM_013177987.3,XM_013177989.3,XM_067001240.1,XM_048059031.2,XM_048059032.2	mRNA	20888322	20963176	NC_089880.1	+	ADGRL4	1.96	5.16	2.66	3.18	5.29	4.76	2.04	5.23	1.15	3.09488e-06	1.34555	XM_013177987.1 PREDICTED: Anser cygnoides domesticus adhesion G protein-coupled receptor L4 (ADGRL4), transcript variant X1, mRNA		KOG4193//G protein-coupled receptors;	[AGRL4_HUMAN|diamond]Name=ADGRL4 {ECO:0000303|PubMed:25713288}; Synonyms=ELTD1, ETL;+++ORFNames=UNQ202/PRO228; RecName: Full=Adhesion G protein-coupled receptor L4 {ECO:0000303|PubMed:25713288}; AltName: Full=EGF, latrophilin and seven transmembrane domain-containing protein 1; AltName: Full=EGF-TM7-latrophilin-related protein; Short=ETL protein; Flags: Precursor;	GO:0031410//cytoplasmic vesicle;GO:0016021//integral component of membrane;GO:0005887//integral component of plasma membrane;GO:0005886//plasma membrane;GO:0005509//calcium ion binding;GO:0004930//G protein-coupled receptor activity;GO:0007189//adenylate cyclase-activating G protein-coupled receptor signaling pathway;GO:0007166//cell surface receptor signaling pathway;GO:0007186//G protein-couple…			>XP_009646726.2 adhesion G protein-coupled receptor L4 [Egretta garzetta]
106034087	0.02	0	0.04	0.02	0.02	0	0.14	0.24	0.69	0.14	XM_067000399.1	mRNA	19991139	20001831	NC_089879.1	+	LOC106034087	0.04	0.14	0.02	0	0	0.14	0.02	0.69	0.02	0.0247828	3.67064	XM_005025201.5 PREDICTED: Anas platyrhynchos cytochrome P450 2H1 (LOC101797666), mRNA		KOG0156//Cytochrome P450 CYP2 subfamily;	[CP2H1_CHICK|diamond]Name=CYP2H1; RecName: Full=Cytochrome P450 2H1; EC=1.14.14.1; AltName: Full=CYPIIH1; AltName: Full=Cytochrome P450 PB15; AltName: Full=Cytochrome P450 PCHP3;	GO:0005737//cytoplasm;GO:0005789//endoplasmic reticulum membrane;GO:0043231//intracellular membrane-bounded organelle;GO:0008392//arachidonic acid epoxygenase activity;GO:0070330//aromatase activity;GO:0020037//heme binding;GO:0005506//iron ion binding;GO:0016712//oxidoreductase activity, acting on paired donors, with incorporation or reduction of molecular oxygen, reduced flavin or flavoprotein …			>XP_013033484.1 PREDICTED: cytochrome P450 2H1-like isoform X1 [Anser cygnoides domesticus]
106034123	9.86	18.88	6.26	14.98	28.87	2.39	2.1	9.64	0.08	4.04	XM_013178059.3	mRNA	197435035	197439150	NC_089873.1	+	MMP7	6.26	2.1	9.86	18.88	2.39	4.04	28.87	0.08	14.98	0.0378485	-2.05958	XM_005010497.5 PREDICTED: Anas platyrhynchos matrix metallopeptidase 7 (MMP7), mRNA		KOG1565//Gelatinase A and related matrix metalloproteases;	[MMP7_HUMAN|diamond]Name=MMP7; Synonyms=MPSL1, PUMP1; RecName: Full=Matrilysin; EC=3.4.24.23; AltName: Full=Matrin; AltName: Full=Matrix metalloproteinase-7; Short=MMP-7; AltName: Full=Pump-1 protease; AltName: Full=Uterine metalloproteinase; Flags: Precursor;	GO:0009986//cell surface;GO:0070062//extracellular exosome;GO:0031012//extracellular matrix;GO:0005576//extracellular region;GO:0005615//extracellular space;GO:0004175//endopeptidase activity;GO:0008201//heparin binding;GO:0004222//metalloendopeptidase activity;GO:0008237//metallopeptidase activity;GO:0008270//zinc ion binding;GO:0007568//aging;GO:0071260//cellular response to mechanical stimulus…	K01397//matrix metalloproteinase-7 (matrilysin, uterine) [EC:3.4.24.23]+ko04310//Wnt signaling pathway;		>XP_013033513.1 PREDICTED: matrilysin [Anser cygnoides domesticus]
106034141	0.08	0.18	0.17	0.09	0.05	1.15	0.14	0.17	0.26	0.64	XM_066989878.1,XM_048076520.2,XM_066989879.1	mRNA	200874106	200910001	NC_089873.1	-	HEPHL1	0.17	0.14	0.08	0.18	1.15	0.64	0.05	0.26	0.09	0.032534	2.08676	XM_021267721.3 PREDICTED: Anas platyrhynchos hephaestin like 1 (HEPHL1), mRNA		KOG1263//Multicopper oxidases;	[HPHL1_MOUSE|diamond]Name=Hephl1; Synonyms=Gm509; RecName: Full=Ferroxidase HEPHL1 {ECO:0000250|UniProtKB:Q6MZM0}; EC=1.16.3.1 {ECO:0000250|UniProtKB:Q6MZM0}; AltName: Full=Hephaestin-like protein 1 {ECO:0000250|UniProtKB:Q6MZM0}; Flags: Precursor;	GO:0016021//integral component of membrane;GO:0005886//plasma membrane;GO:0005507//copper ion binding;GO:0004322//ferroxidase activity;GO:0016491//oxidoreductase activity;GO:0006879//cellular iron ion homeostasis;GO:0006825//copper ion transport;GO:0055072//iron ion homeostasis;GO:0006826//iron ion transport;	K14735//hephaestin [EC:1.16.3.1]+ko00860//Porphyrin metabolism+ko04978//Mineral absorption;		>XP_021123396.3 ferroxidase HEPHL1 [Anas platyrhynchos]
106034204	0.29	0.81	0.34	2.08	1.4	0.14	0.05	0.34	0.14	0.42	XM_013178187.3	mRNA	197348514	197355484	NC_089873.1	+	LOC106034204	0.34	0.05	0.29	0.81	0.14	0.42	1.4	0.14	2.08	0.0424171	-2.1079	XM_005010518.5 PREDICTED: Anas platyrhynchos interstitial collagenase (LOC101798298), mRNA		KOG1565//Gelatinase A and related matrix metalloproteases;	[MMP1_HUMAN|diamond]Name=MMP1; Synonyms=CLG; RecName: Full=Interstitial collagenase; EC=3.4.24.7 {ECO:0000269|PubMed:1645757, ECO:0000269|PubMed:16807369, ECO:0000269|PubMed:2153297, ECO:0000269|PubMed:2557822}; AltName: Full=Fibroblast collagenase; AltName: Full=Matrix metalloproteinase-1; Short=MMP-1; Contains: RecName: Full=22 kDa interstitial collagenase; Contains: RecName: Full=27 kDa inters…	GO:0031012//extracellular matrix;GO:0005576//extracellular region;GO:0004175//endopeptidase activity;GO:0004222//metalloendopeptidase activity;GO:0008233//peptidase activity;GO:0004252//serine-type endopeptidase activity;GO:0008270//zinc ion binding;GO:0044267//cellular protein metabolic process;GO:0071492//cellular response to UV-A;GO:0030574//collagen catabolic process;GO:0019221//cytokine-medi…	K01388//matrix metalloproteinase-1 (interstitial collagenase) [EC:3.4.24.7]+ko03320//PPAR signaling pathway+ko04657//IL-17 signaling pathway+ko04926//Relaxin signaling pathway;		>XP_013033641.1 PREDICTED: interstitial collagenase-like [Anser cygnoides domesticus]
106034217	0.15	0.38	0.23	0.16	0.95	0	0	0.08	0	0	XM_013178195.3,XM_013178196.3	mRNA	54591500	54598905	NC_089875.1	+	VIP	0.23	0	0.15	0.38	0	0	0.95	0	0.16	0.0299609	-4.02914	XM_013178195.1 PREDICTED: Anser cygnoides domesticus vasoactive intestinal peptide (VIP), transcript variant X1, mRNA			[VIP_CHICK|diamond]Name=VIP; RecName: Full=VIP peptides; Contains: RecName: Full=Intestinal peptide PHI-27-like; Contains: RecName: Full=Vasoactive intestinal peptide; Short=VIP; AltName: Full=Vasoactive intestinal polypeptide; Flags: Precursor;	GO:0005576//extracellular region;GO:0005615//extracellular space;GO:0043005//neuron projection;GO:0043204//perikaryon;GO:0005184//neuropeptide hormone activity;GO:0051428//peptide hormone receptor binding;GO:0007189//adenylate cyclase-activating G protein-coupled receptor signaling pathway;GO:0048242//epinephrine secretion;GO:0010467//gene expression;GO:0007611//learning or memory;GO:0048255//mRN…	K05264//vasoactive intestinal peptide+ko04024//cAMP signaling pathway+ko04080//Neuroactive ligand-receptor interaction;		>XP_013033649.1 PREDICTED: VIP peptides isoform X1 [Anser cygnoides domesticus] >XP_032041662.1 VIP peptides [Aythya fuligula] >XP_035394750.1 VIP peptides [Cygnus atratus] >XP_040407309.1 VIP peptides isoform X1 [Cygnus olor] >AFN26990.1 vasoactive intestinal peptide [Anser cygnoides]
106034317	117.4	93.76	124.99	79.07	25.66	183.61	224.21	147.88	197.8	158.98	XM_067005531.1,XM_067005533.1,XM_048064717.2,XM_067005532.1,XM_048064718.2	mRNA	13230679	13235391	NC_089886.1	+	SLC23A1	124.99	224.21	117.4	93.76	183.61	158.98	25.66	197.8	79.07	0.0360178	1.11843	XM_035338382.1 PREDICTED: Oxyura jamaicensis solute carrier family 23 member 1 (SLC23A1), transcript variant X1, mRNA		KOG1292//Xanthine/uracil transporters;	[S23A1_HUMAN|diamond]Name=SLC23A1; Synonyms=SVCT1, YSPL3; RecName: Full=Solute carrier family 23 member 1; AltName: Full=Na(+)/L-ascorbic acid transporter 1; AltName: Full=Sodium-dependent vitamin C transporter 1; Short=hSVCT1; AltName: Full=Yolk sac permease-like molecule 3;	GO:0016324//apical plasma membrane;GO:0009925//basal plasma membrane;GO:0005737//cytoplasm;GO:0070062//extracellular exosome;GO:0005887//integral component of plasma membrane;GO:0043229//intracellular organelle;GO:0005886//plasma membrane;GO:0033300//dehydroascorbic acid transmembrane transporter activity;GO:0008520//L-ascorbate:sodium symporter activity;GO:0015229//L-ascorbic acid transmembrane …	K14611//solute carrier family 23 (nucleobase transporter), member 1+ko04977//Vitamin digestion and absorption;		>XP_035194273.1 solute carrier family 23 member 1 isoform X1 [Oxyura jamaicensis]
106034510	8.29	24.36	12.72	6.58	11.93	30.46	31.53	22.29	30.44	14.29	XM_048058303.2,XM_013178690.3	mRNA	8708716	8727405	NC_089878.1	-	MYL1	12.72	31.53	8.29	24.36	30.46	14.29	11.93	30.44	6.58	0.037802	1.11975	NM_001310359.1 Anas platyrhynchos myosin light chain 1 (MYL1), mRNA >HQ728349.1 Anas platyrhynchos myosin light chain 1 (MYL1) mRNA, complete cds		KOG0030//Myosin essential light chain, EF-Hand protein superfamily;	[MLE1_CHICK|diamond]No_INFO RecName: Full=Myosin light chain 1, skeletal muscle isoform; AltName: Full=Alkali myosin light chain 1; Short=MLC-1; AltName: Full=Myosin light chain 1f; AltName: Full=Myosin light chain alkali 1; Short=Myosin light chain A1; AltName: Full=Skeletal-muscle myosin L-1 light chain;	GO:0030016//myofibril;GO:0016459//myosin complex;GO:0005509//calcium ion binding;GO:0008307//structural constituent of muscle;GO:0006936//muscle contraction;GO:0043520//regulation of myosin II filament assembly;			>XP_013034144.1 PREDICTED: myosin light chain 1/3, skeletal muscle isoform [Anser cygnoides domesticus]
106034560	4.85	5.53	5.43	7.13	8.94	2.29	1.93	3.9	2.43	4.4	XM_013178791.3	mRNA	12142704	12143638	NC_089878.1	-	ARL4C	5.43	1.93	4.85	5.53	2.29	4.4	8.94	2.43	7.13	0.00480945	-1.01448	XM_013178791.1 PREDICTED: Anser cygnoides domesticus ADP-ribosylation factor-like 4C (ARL4C), mRNA		KOG0070//GTP-binding ADP-ribosylation factor Arf1;	[ARL4C_HUMAN|diamond]Name=ARL4C; Synonyms=ARL7; RecName: Full=ADP-ribosylation factor-like protein 4C; AltName: Full=ADP-ribosylation factor-like protein 7; AltName: Full=ADP-ribosylation factor-like protein LAK;	GO:0005737//cytoplasm;GO:0005829//cytosol;GO:0030175//filopodium;GO:0005634//nucleus;GO:0005886//plasma membrane;GO:0043014//alpha-tubulin binding;GO:0005525//GTP binding;GO:0003924//GTPase activity;GO:0032456//endocytic recycling;GO:0006886//intracellular protein transport;GO:0030522//intracellular receptor signaling pathway;GO:0016192//vesicle-mediated transport;			>XP_001237035.2 ADP-ribosylation factor-like protein 4C [Gallus gallus] >XP_005140063.3 ADP-ribosylation factor-like protein 4C [Melopsittacus undulatus] >XP_005244484.1 ADP-ribosylation factor-like protein 4C [Falco peregrinus] >XP_005496186.1 ADP-ribosylation factor-like protein 4C [Zonotrichia albicollis] >XP_008917799.2 ADP-ribosylation factor-like protein 4C [Manacus vitellinus] >XP_00908646…
106034582	71.03	59.38	75.12	18.93	26.31	77.89	188.72	119.26	104.88	125.03	XM_066999892.1,XM_048050919.2,XM_048050922.2,XM_048050921.2,XM_013178813.3,XM_066999890.1,XM_066999893.1,XM_013178814.3	mRNA	12240587	12282604	NC_089878.1	-	LOC106034582	75.12	188.72	71.03	59.38	77.89	125.03	26.31	104.88	18.93	0.0103196	1.38468	XM_013102401.4 PREDICTED: Anas platyrhynchos UDP-glucuronosyltransferase 1A1 (LOC101802378), transcript variant X1, mRNA		KOG1192//UDP-glucuronosyl and UDP-glucosyl transferase;	[UD11_HUMAN|diamond]Name=UGT1A1 {ECO:0000312|HGNC:HGNC:12530}; Synonyms=GNT1, UGT1; RecName: Full=UDP-glucuronosyltransferase 1A1 {ECO:0000303|PubMed:15472229, ECO:0000303|PubMed:18719240}; Short=UGT1A1; EC=2.4.1.17 {ECO:0000269|PubMed:15472229, ECO:0000269|PubMed:18004206, ECO:0000269|PubMed:18004212, ECO:0000269|PubMed:18674515, ECO:0000269|PubMed:18719240, ECO:0000269|PubMed:19830808, ECO:0000…	GO:0070069//cytochrome complex;GO:0005783//endoplasmic reticulum;GO:0034663//endoplasmic reticulum chaperone complex;GO:0005789//endoplasmic reticulum membrane;GO:0005887//integral component of plasma membrane;GO:0048471//perinuclear region of cytoplasm;GO:0019899//enzyme binding;GO:0004857//enzyme inhibitor activity;GO:0015020//glucuronosyltransferase activity;GO:0046982//protein heterodimerizat…	K00699//glucuronosyltransferase [EC:2.4.1.17]+ko00040//Pentose and glucuronate interconversions+ko00053//Ascorbate and aldarate metabolism+ko00140//Steroid hormone biosynthesis+ko00830//Retinol metabolism+ko00860//Porphyrin metabolism+ko00980//Metabolism of xenobiotics by cytochrome P450+ko00982//Drug metabolism - cytochrome P450+ko00983//Drug metabolism - other enzymes+ko01100//Metabolic pathway…		>XP_012957855.2 UDP-glucuronosyltransferase 1A1 isoform X1 [Anas platyrhynchos]
106034601	4.52	3.21	2.68	9.58	6.26	1.4	2.24	2.3	1.36	2.52	XM_048064463.2	mRNA	11387841	11392383	NC_089891.1	+	SOX9	2.68	2.24	4.52	3.21	1.4	2.52	6.26	1.36	9.58	0.00494793	-1.34147	XM_030014628.2 PREDICTED: Aquila chrysaetos chrysaetos SRY-box transcription factor 9 (SOX9), mRNA	HMG	KOG0527//HMG-box transcription factor;	[SOX9_CHICK|diamond]Name=SOX9 {ECO:0000303|PubMed:10340758}; RecName: Full=Transcription factor SOX-9 {ECO:0000305};	GO:0005654//nucleoplasm;GO:0005634//nucleus;GO:0005667//transcription factor complex;GO:0008013//beta-catenin binding;GO:0003682//chromatin binding;GO:0000987//proximal promoter sequence-specific DNA binding;GO:0001228//DNA-binding transcription activator activity, RNA polymerase II-specific;GO:0000981//DNA-binding transcription factor activity, RNA polymerase II-specific;GO:0097157//pre-mRNA int…	K18435//transcription factor SOX9 (SOX group E)+ko04024//cAMP signaling pathway;		>NP_001297708.1 transcription factor SOX-9 [Anas platyrhynchos] >AAY16521.1 SRY sex determining region Y-box 9 [Anas platyrhynchos]
106034991	0.39	1.3	2.09	0.63	0.86	1.48	3.88	2.39	3.03	3.62	XM_013179517.3,XM_048077132.2,XM_013179518.3	mRNA	107187279	107191813	NC_089874.1	-	MC5R	2.09	3.88	0.39	1.3	1.48	3.62	0.86	3.03	0.63	0.00889608	1.54462	XM_013179517.1 PREDICTED: Anser cygnoides domesticus melanocortin 5 receptor (MC5R), transcript variant X1, mRNA		KOG3656//FOG: 7 transmembrane receptor;	[MC5R_RAT|diamond]Name=Mc5r; RecName: Full=Melanocortin receptor 5; Short=MC5-R;	GO:0005737//cytoplasm;GO:0016021//integral component of membrane;GO:0005886//plasma membrane;GO:0004930//G protein-coupled receptor activity;GO:0042562//hormone binding;GO:0004977//melanocortin receptor activity;GO:0007189//adenylate cyclase-activating G protein-coupled receptor signaling pathway;GO:0019222//regulation of metabolic process;	K04203//melanocortin 5 receptor+ko04080//Neuroactive ligand-receptor interaction;		>XP_005018248.1 melanocortin receptor 5 isoform X1 [Anas platyrhynchos] >XP_038031114.1 melanocortin receptor 5 isoform X1 [Anas platyrhynchos]
106035306	7.26	5.44	9.23	20.5	18.22	5.52	5.33	6.06	3.46	5.2	XM_066995653.1,XM_048047458.2,XM_013180019.3	mRNA	14351383	14362592	NC_089876.1	-	HS3ST1	9.23	5.33	7.26	5.44	5.52	5.2	18.22	3.46	20.5	0.0146133	-1.17837	LS423614.1 Anas platyrhynchos genome assembly, chromosome: 4		KOG3704//Heparan sulfate D-glucosaminyl 3-O-sulfotransferase;	[HS3S1_HUMAN|diamond]Name=HS3ST1; Synonyms=3OST, 3OST1; RecName: Full=Heparan sulfate glucosamine 3-O-sulfotransferase 1; EC=2.8.2.23; AltName: Full=Heparan sulfate D-glucosaminyl 3-O-sulfotransferase 1; Short=3-OST-1; Short=Heparan sulfate 3-O-sulfotransferase 1; Short=h3-OST-1; Flags: Precursor;	GO:0005796//Golgi lumen;GO:0008467//[heparan sulfate]-glucosamine 3-sulfotransferase 1 activity;GO:0008146//sulfotransferase activity;GO:0006024//glycosaminoglycan biosynthetic process;	K01024//[heparan sulfate]-glucosamine 3-sulfotransferase 1 [EC:2.8.2.23]+ko00534//Glycosaminoglycan biosynthesis - heparan sulfate / heparin;		>XP_013035473.1 PREDICTED: heparan sulfate glucosamine 3-O-sulfotransferase 1 [Anser cygnoides domesticus] >XP_035179855.1 heparan sulfate glucosamine 3-O-sulfotransferase 1 [Oxyura jamaicensis]
106035684	773.32	505.25	526.51	267.37	137.36	545.45	1282.22	1472.39	736.66	891.33	TCONS_00008125,TCONS_00008122,XM_048051182.2,XM_048051183.2	mRNA	139574085	139588758	NC_089873.1	-	LOC106035684	526.51	1282.22	773.32	505.25	545.45	891.33	137.36	736.66	267.37	0.0473892	1.21961	XM_040535265.1 PREDICTED: Cygnus olor regucalcin (LOC121059001), transcript variant X2, mRNA		KOG4499//Ca2+-binding protein Regucalcin/SMP30;	[RGN_CHICK|diamond]Name=RGN {ECO:0000250|UniProtKB:Q03336}; RecName: Full=Regucalcin; Short=RC; AltName: Full=Gluconolactonase; Short=GNL; EC=3.1.1.17;	GO:0005737//cytoplasm;GO:0005634//nucleus;GO:0005509//calcium ion binding;GO:0030234//enzyme regulator activity;GO:0004341//gluconolactonase activity;GO:0008270//zinc ion binding;GO:0006874//cellular calcium ion homeostasis;GO:0019853//L-ascorbic acid biosynthetic process;GO:0032781//positive regulation of ATPase activity;GO:0050848//regulation of calcium-mediated signaling;	K01053//gluconolactonase [EC:3.1.1.17]+ko00030//Pentose phosphate pathway+ko00053//Ascorbate and aldarate metabolism+ko01100//Metabolic pathways+ko01200//Carbon metabolism+ko01240//Biosynthesis of cofactors;	SMP-30/Gluconolaconase/LRE-like region[TCONS_00008125]	>XP_009944251.1 PREDICTED: regucalcin, partial [Leptosomus discolor]
106035731	0.09	0.07	0.04	0.02	0.03	0.13	1.79	0.78	0.97	0.37	XM_066983493.1,XM_066983470.1,XM_066983487.1,XM_066983480.1,XM_066983465.1,XM_066983456.1	mRNA	140898889	141015437	NC_089873.1	+	GABRB3	0.04	1.79	0.09	0.07	0.13	0.37	0.03	0.97	0.02	3.94768e-06	4.12822	XM_013180744.1 PREDICTED: Anser cygnoides domesticus gamma-aminobutyric acid (GABA) A receptor, beta 3 (GABRB3), transcript variant X2, mRNA		KOG3643//GABA receptor;	[GBRB3_CHICK|diamond]Name=GABRB3; RecName: Full=Gamma-aminobutyric acid receptor subunit beta-3; AltName: Full=GABA(A) receptor subunit beta-3; Flags: Precursor;	GO:0034707//chloride channel complex;GO:0030659//cytoplasmic vesicle membrane;GO:1902711//GABA-A receptor complex;GO:0005887//integral component of plasma membrane;GO:0043005//neuron projection;GO:0005886//plasma membrane;GO:0045211//postsynaptic membrane;GO:0045202//synapse;GO:0004890//GABA-A receptor activity;GO:0022851//GABA-gated chloride ion channel activity;GO:0030594//neurotransmitter rece…	K05181//gamma-aminobutyric acid receptor subunit beta+ko04080//Neuroactive ligand-receptor interaction+ko04723//Retrograde endocannabinoid signaling+ko04726//Serotonergic synapse+ko04727//GABAergic synapse;		>XP_027302585.1 LOW QUALITY PROTEIN: gamma-aminobutyric acid receptor subunit beta-3 [Anas platyrhynchos] >XP_032041375.1 gamma-aminobutyric acid receptor subunit beta-3 isoform X1 [Aythya fuligula]
106035768	17.69	40.99	47.17	89.38	47	10.46	12.91	22.88	7.58	30.75	XM_013180814.3	mRNA	55927375	55930838	NC_089873.1	-	LGALS1	47.17	12.91	17.69	40.99	10.46	30.75	47	7.58	89.38	0.0145635	-1.50118	XM_005015962.4 PREDICTED: Anas platyrhynchos galectin 1 (LGALS1), transcript variant X1, mRNA		KOG3587//Galectin, galactose-binding lectin;	[LEG4_CHICK|diamond]Name=CG-1B; RecName: Full=Beta-galactoside-binding lectin; AltName: Full=14 kDa lectin; AltName: Full=C-14; AltName: Full=Galectin CG-1B;	GO:0005615//extracellular space;GO:0030246//carbohydrate binding;GO:0043236//laminin binding;GO:0045445//myoblast differentiation;GO:0002317//plasma cell differentiation;GO:0046598//positive regulation of viral entry into host cell;GO:0031295//T cell costimulation;			>XP_013036268.1 PREDICTED: galectin-1 [Anser cygnoides domesticus] >XP_032053028.1 galectin-1 [Aythya fuligula]
106036044	0.19	0.09	0.39	0.09	0.21	0.36	0.89	0.36	0.67	0.85	XM_048071501.2,XM_048071502.2	mRNA	116207803	116224639	NC_089873.1	+	B3GALT5	0.39	0.89	0.19	0.09	0.36	0.85	0.21	0.67	0.09	0.00336932	1.82128	XM_013181222.1 PREDICTED: Anser cygnoides domesticus UDP-Gal:betaGlcNAc beta 1,3-galactosyltransferase, polypeptide 5 (B3GALT5), mRNA		KOG2287//Galactosyltransferases;	[B3GT5_PANPA|diamond]Name=B3GALT5; RecName: Full=Beta-1,3-galactosyltransferase 5; Short=Beta-1,3-GalTase 5; Short=Beta3Gal-T5; Short=Beta3GalT5; Short=b3Gal-T5; EC=2.4.1.-; AltName: Full=Beta-3-Gx-T5; AltName: Full=UDP-Gal:beta-GlcNAc beta-1,3-galactosyltransferase 5; AltName: Full=UDP-galactose:beta-N-acetylglucosamine beta-1,3-galactosyltransferase 5; Flags: Fragment;	GO:0000139//Golgi membrane;GO:0016021//integral component of membrane;GO:0016758//transferase activity, transferring hexosyl groups;GO:0006486//protein glycosylation;	K03877//beta-1,3-galactosyltransferase 5 [EC:2.4.1.-]+ko00601//Glycosphingolipid biosynthesis - lacto and neolacto series+ko00603//Glycosphingolipid biosynthesis - globo and isoglobo series+ko01100//Metabolic pathways;		>XP_013036676.1 PREDICTED: beta-1,3-galactosyltransferase 5 [Anser cygnoides domesticus]
106036143	3.85	5.87	3.37	3.57	3.77	7.88	6.43	6.1	9.12	9.8	XM_013181414.3	mRNA	119052487	119064906	NC_089873.1	+	DIPK2B	3.37	6.43	3.85	5.87	7.88	9.8	3.77	9.12	3.57	0.000253825	1.03554	XM_013181414.1 PREDICTED: Anser cygnoides domesticus chromosome unknown open reading frame, human CXorf36 (LOC106036143), mRNA			[DIK2B_HUMAN|diamond]Name=DIPK2B {ECO:0000312|HGNC:HGNC:25866};+++Synonyms=CXorf36, DIA1R {ECO:0000303|PubMed:21264219};+++ORFNames=UNQ1862/PRO3743; RecName: Full=Divergent protein kinase domain 2B {ECO:0000305}; AltName: Full=Deleted in autism-related protein 1 {ECO:0000303|PubMed:21264219}; Flags: Precursor;	GO:0005576//extracellular region;			>XP_013036868.1 PREDICTED: deleted in autism-related protein 1 [Anser cygnoides domesticus]
106036162	1.61	1.35	1.25	0.65	1.33	2.41	2.44	3.05	2.59	3	TCONS_00037703,XM_013181428.3	mRNA	4932640	4936992	NC_089881.1	+	FAM124B	1.25	2.44	1.61	1.35	2.41	3	1.33	2.59	0.65	3.04653e-07	1.21128	XM_013181427.1 PREDICTED: Anser cygnoides domesticus family with sequence similarity 124B (FAM124B), transcript variant X1, mRNA			[F124B_HUMAN|diamond]Name=FAM124B; RecName: Full=Protein FAM124B;	GO:0005739//mitochondrion;GO:0005654//nucleoplasm;		FAM124 family[TCONS_00037703]	>XP_013036881.1 PREDICTED: protein FAM124B isoform X1 [Anser cygnoides domesticus]
106036180	3.62	4.99	2.87	1.57	1.9	0.53	0.84	0.8	0.72	1.63	XM_048063190.2,XM_048063189.2	mRNA	3673582	3686183	NC_089881.1	+	LOC106036180	2.87	0.84	3.62	4.99	0.53	1.63	1.9	0.72	1.57	0.00181046	-1.66362	XM_005025478.5 PREDICTED: Anas platyrhynchos thiamine transporter 2 (LOC101802261), mRNA		KOG3810//Micronutrient transporters (folate transporter family);	[S19A3_HUMAN|diamond]Name=SLC19A3; RecName: Full=Thiamine transporter 2; Short=ThTr-2; Short=ThTr2; AltName: Full=Solute carrier family 19 member 3;	GO:0016021//integral component of membrane;GO:0005886//plasma membrane;GO:0015234//thiamine transmembrane transporter activity;GO:0071934//thiamine transmembrane transport;GO:0042723//thiamine-containing compound metabolic process;GO:0055085//transmembrane transport;	K14610//solute carrier family 19 (thiamine transporter), member 2/3+ko04977//Vitamin digestion and absorption;		>EOA97089.1 Thiamine transporter 2, partial [Anas platyrhynchos]
106036271	9.14	7.68	7.39	12.54	5.57	3.73	1.47	6.56	1.88	3.63	TCONS_00038567,XM_048062916.2,XM_048062919.2,XM_048062915.2	mRNA	2542919	2583942	NC_089881.1	-	PLS1	7.39	1.47	9.14	7.68	3.73	3.63	5.57	1.88	12.54	0.015031	-1.26998	XM_013181584.1 PREDICTED: Anser cygnoides domesticus plastin 1 (PLS1), transcript variant X1, mRNA		KOG0046//Ca2+-binding actin-bundling protein (fimbrin/plastin), EF-Hand protein superfamily;	[PLSI_CHICK|diamond]Name=PLS1; RecName: Full=Plastin-1; AltName: Full=Fimbrin;	GO:0005884//actin filament;GO:0032432//actin filament bundle;GO:0005903//brush border;GO:0005737//cytoplasm;GO:0032420//stereocilium;GO:1990357//terminal web;GO:0003779//actin binding;GO:0051015//actin filament binding;GO:0005509//calcium ion binding;GO:0051017//actin filament bundle assembly;GO:0051639//actin filament network formation;GO:0060088//auditory receptor cell stereocilium organization…		Calponin homology (CH) domain[TCONS_00038567]	>XP_005010912.1 plastin-1 [Anas platyrhynchos] >XP_012964741.1 plastin-1 [Anas platyrhynchos] >XP_012964747.1 plastin-1 [Anas platyrhynchos] >XP_027320309.1 plastin-1 [Anas platyrhynchos]
106036275	4.76	3.23	3.04	1.48	7.38	1.73	1.63	2.35	1.66	1.51	XM_013181591.3	mRNA	5237254	5240482	NC_089881.1	-	KCNE4	3.04	1.63	4.76	3.23	1.73	1.51	7.38	1.66	1.48	0.0340614	-1.04237	XM_013181591.1 PREDICTED: Anser cygnoides domesticus potassium channel, voltage gated subfamily E regulatory beta subunit 4 (KCNE4), mRNA			[KCNE4_HUMAN|diamond]Name=KCNE4; RecName: Full=Potassium voltage-gated channel subfamily E member 4; AltName: Full=MinK-related peptide 3; AltName: Full=Minimum potassium ion channel-related peptide 3; AltName: Full=Potassium channel subunit beta MiRP3;	GO:0016324//apical plasma membrane;GO:0016021//integral component of membrane;GO:0044325//ion channel binding;GO:0015459//potassium channel regulator activity;GO:0005249//voltage-gated potassium channel activity;GO:0086011//membrane repolarization during action potential;GO:0098915//membrane repolarization during ventricular cardiac muscle cell action potential;GO:1902260//negative regulation of …			>OPJ79166.1 potassium voltage-gated channel subfamily E member 4 [Patagioenas fasciata monilis]
106036301	2.53	2.74	4.33	4.71	10.45	2.45	1.24	2.3	1.69	1.95	XM_066988277.1	mRNA	64786343	64789572	NC_089912.1	+	PMAIP1	4.33	1.24	2.53	2.74	2.45	1.95	10.45	1.69	4.71	0.0109652	-1.23603	XM_035563837.1 PREDICTED: Cygnus atratus phorbol-12-myristate-13-acetate-induced protein 1 (PMAIP1), mRNA				GO:0006919//activation of cysteine-type endopeptidase activity involved in apoptotic process;GO:0006974//cellular response to DNA damage stimulus;GO:0001836//release of cytochrome c from mitochondria;	K10131//phorbol-12-myristate-13-acetate-induced protein 1+ko04115//p53 signaling pathway+ko04210//Apoptosis+ko04215//Apoptosis - multiple species;		>XP_040396123.1 phorbol-12-myristate-13-acetate-induced protein 1 isoform X1 [Cygnus olor]
106036308	158.02	110.44	284.66	188.68	166.98	7550.24	12103.9	385.79	7235.8	1888.96	XM_066988761.1	mRNA	64480758	64482497	NC_089912.1	+	LOC106036308	284.66	12103.9	158.02	110.44	7550.24	1888.96	166.98	7235.8	188.68	1.19422e-08	5.12819	XM_013181618.1 PREDICTED: Anser cygnoides domesticus avidin-like (LOC106036308), mRNA			[AVID_CHICK|diamond]Name=AVD; RecName: Full=Avidin; Flags: Precursor;	GO:0005576//extracellular region;GO:0009374//biotin binding;GO:0019731//antibacterial humoral response;			>XP_035166329.1 avidin-like isoform X1 [Oxyura jamaicensis]
106036355	1.79	1.62	2.31	3.19	3.48	0.92	0.38	1.47	0.54	0.33	XM_013181725.3	mRNA	51173967	51188690	NC_089877.1	-	LOC106036355	2.31	0.38	1.79	1.62	0.92	0.33	3.48	0.54	3.19	0.00156215	-1.68489	XM_013181725.1 PREDICTED: Anser cygnoides domesticus serpin A3-4-like (LOC106036355), transcript variant X1, mRNA		KOG2392//Serpin;	[A1AF_RABIT|diamond]No_INFO RecName: Full=Alpha-1-antiproteinase F; Short=APF; AltName: Full=Alpha-1-antitrypsin; AltName: Full=Alpha-1-proteinase inhibitor; Flags: Precursor;	GO:0005615//extracellular space;GO:0004867//serine-type endopeptidase inhibitor activity;			>XP_032045419.1 serpin A3-4-like, partial [Aythya fuligula]
106036392	2.93	2.82	2.02	2.22	1.18	2.65	24.2	4.66	6.01	2.68	XM_013181796.3	mRNA	64489613	64490866	NC_089912.1	+	LOC106036392	2.02	24.2	2.93	2.82	2.65	2.68	1.18	6.01	2.22	0.038661	1.94908	XM_013181796.1 PREDICTED: Anser cygnoides domesticus avidin-like (LOC106036392), mRNA			[AVID_CHICK|diamond]Name=AVD; RecName: Full=Avidin; Flags: Precursor;	GO:0005576//extracellular region;GO:0009374//biotin binding;GO:0019731//antibacterial humoral response;			>XP_013037250.1 PREDICTED: avidin-like [Anser cygnoides domesticus]
106036393	56.64	135.76	65.26	653.27	573.16	110.17	21.33	54.84	24	34.64	XM_013181797.2	mRNA	64493955	64495300	NC_089912.1	+	LOC106036393	65.26	21.33	56.64	135.76	110.17	34.64	573.16	24	653.27	0.0306931	-2.50257	XM_013181797.1 PREDICTED: Anser cygnoides domesticus avidin-like (LOC106036393), mRNA			[AVID_CHICK|diamond]Name=AVD; RecName: Full=Avidin; Flags: Precursor;	GO:0005576//extracellular region;GO:0009374//biotin binding;GO:0019731//antibacterial humoral response;			>XP_013037251.1 PREDICTED: avidin-like [Anser cygnoides domesticus]
106036397	4.11	5.76	6.68	14.61	13.95	2.93	2.51	3.78	3.29	4.55	XM_013181801.3	mRNA	65713048	65719390	NC_089912.1	+	RXFP3	6.68	2.51	4.11	5.76	2.93	4.55	13.95	3.29	14.61	0.00296808	-1.30654	XM_013181801.1 PREDICTED: Anser cygnoides domesticus relaxin/insulin-like family peptide receptor 3 (RXFP3), mRNA		KOG3656//FOG: 7 transmembrane receptor;	[RL3R1_MOUSE|diamond]Name=Rxfp3; Synonyms=Rln3r1, Salpr; RecName: Full=Relaxin-3 receptor 1; Short=RLN3 receptor 1; AltName: Full=G protein-coupled receptor SALPR homolog; AltName: Full=Relaxin family peptide receptor 3;	GO:0016021//integral component of membrane;GO:0005887//integral component of plasma membrane;GO:0008528//G protein-coupled peptide receptor activity;GO:0007218//neuropeptide signaling pathway;GO:0032467//positive regulation of cytokinesis;GO:0051482//positive regulation of cytosolic calcium ion concentration involved in phospholipase C-activating G protein-coupled signaling pathway;	K08397//relaxin family peptide receptor 3+ko04080//Neuroactive ligand-receptor interaction+ko04926//Relaxin signaling pathway;		>XP_013037255.1 PREDICTED: relaxin-3 receptor 1 [Anser cygnoides domesticus]
106036398	5.11	8.83	5.81	13	21.18	6.78	4.1	4.55	2.74	4.15	TCONS_00070703,TCONS_00070704,TCONS_00070706,TCONS_00070707,XM_066987649.1	mRNA	64328809	64349692	NC_089912.1	+	LOC106036398	5.81	4.1	5.11	8.83	6.78	4.15	21.18	2.74	13	0.0243336	-1.14186	XM_013181802.1 PREDICTED: Anser cygnoides domesticus receptor-type tyrosine-protein phosphatase mu-like (LOC106036398), mRNA		KOG4228//Protein tyrosine phosphatase;	[PTPRT_MOUSE|diamond]Name=Ptprt; RecName: Full=Receptor-type tyrosine-protein phosphatase T; Short=R-PTP-T; EC=3.1.3.48; AltName: Full=RPTPmam4; AltName: Full=Receptor-type tyrosine-protein phosphatase rho; Short=RPTP-rho; Short=mRPTPrho; Flags: Precursor;	GO:0009986//cell surface;GO:0098978//glutamatergic synapse;GO:0005887//integral component of plasma membrane;GO:0099061//integral component of postsynaptic density membrane;GO:0005886//plasma membrane;GO:0051393//alpha-actinin binding;GO:0045294//alpha-catenin binding;GO:0008013//beta-catenin binding;GO:0045296//cadherin binding;GO:0070097//delta-catenin binding;GO:0045295//gamma-catenin binding;…		Sushi repeat (SCR repeat)[TCONS_00070703]	>XP_027302055.2 receptor-type tyrosine-protein phosphatase kappa isoform X1 [Anas platyrhynchos]
106036582	10.97	7.4	9.47	7.93	13.87	4.53	6.07	5.82	3.03	3.18	XM_048076419.2,XM_048076421.2,XM_066992573.1,XM_066992572.1,XM_013182048.3	mRNA	87221714	87232814	NC_089874.1	-	ROPN1L	9.47	6.07	10.97	7.4	4.53	3.18	13.87	3.03	7.93	5.28414e-05	-1.0411	XM_013182048.1 PREDICTED: Anser cygnoides domesticus rhophilin associated tail protein 1-like (ROPN1L), transcript variant X1, mRNA			[ROP1L_XENLA|diamond]Name=ropn1l; RecName: Full=Ropporin-1-like protein;	GO:0031514//motile cilium;			>XP_013037503.1 PREDICTED: ropporin-1-like protein isoform X2 [Anser cygnoides domesticus]
106036588	422.05	296.32	368.5	244.74	171.61	48.32	63.35	70.93	49.95	102.69	XM_013182070.3,XM_013182071.3,XM_013182069.3,XM_048076426.2,XM_048076427.2	mRNA	88986163	88997669	NC_089874.1	+	UPP1	368.5	63.35	422.05	296.32	48.32	102.69	171.61	49.95	244.74	6.2152e-11	-2.09491	XM_013182069.1 PREDICTED: Anser cygnoides domesticus uridine phosphorylase 1 (UPP1), transcript variant X1, mRNA		KOG3728//Uridine phosphorylase;	[UPP1_MOUSE|diamond]Name=Upp1; Synonyms=Up, Upp; RecName: Full=Uridine phosphorylase 1; Short=UPase 1; Short=UrdPase 1; EC=2.4.2.3 {ECO:0000269|PubMed:7744869};	GO:0005829//cytosol;GO:0005654//nucleoplasm;GO:0047847//deoxyuridine phosphorylase activity;GO:0042802//identical protein binding;GO:0009032//thymidine phosphorylase activity;GO:0004850//uridine phosphorylase activity;GO:0042149//cellular response to glucose starvation;GO:0006248//CMP catabolic process;GO:0006249//dCMP catabolic process;GO:0046074//dTMP catabolic process;GO:0046079//dUMP cataboli…	K00757//uridine phosphorylase [EC:2.4.2.3]+ko00240//Pyrimidine metabolism+ko00983//Drug metabolism - other enzymes+ko01100//Metabolic pathways;		>XP_035174354.1 uridine phosphorylase 1 isoform X2 [Oxyura jamaicensis]
106036674	0.08	0.09	0.07	0.04	0.13	0.49	0.23	0.13	0.24	0.2	XM_013182224.3	mRNA	3330964	3375340	NC_089876.1	-	ADRA1D	0.07	0.23	0.08	0.09	0.49	0.2	0.13	0.24	0.04	0.0116525	1.77107	XM_005010118.5 PREDICTED: Anas platyrhynchos adrenoceptor alpha 1D (ADRA1D), mRNA		KOG3656//FOG: 7 transmembrane receptor;	[ADA1D_HUMAN|diamond]Name=ADRA1D; Synonyms=ADRA1A; RecName: Full=Alpha-1D adrenergic receptor; AltName: Full=Alpha-1A adrenergic receptor; AltName: Full=Alpha-1D adrenoreceptor; Short=Alpha-1D adrenoceptor; AltName: Full=Alpha-adrenergic receptor 1a;	GO:0005887//integral component of plasma membrane;GO:0005886//plasma membrane;GO:0004937//alpha1-adrenergic receptor activity;GO:0004930//G protein-coupled receptor activity;GO:0042802//identical protein binding;GO:0071880//adenylate cyclase-activating adrenergic receptor signaling pathway;GO:0007188//adenylate cyclase-modulating G protein-coupled receptor signaling pathway;GO:0007267//cell-cell …	K04137//adrenergic receptor alpha-1D+ko04020//Calcium signaling pathway+ko04022//cGMP-PKG signaling pathway+ko04080//Neuroactive ligand-receptor interaction+ko04261//Adrenergic signaling in cardiomyocytes+ko04270//Vascular smooth muscle contraction+ko04970//Salivary secretion;		>XP_005010175.2 alpha-1D adrenergic receptor [Anas platyrhynchos] >XP_032043022.1 alpha-1D adrenergic receptor [Aythya fuligula]
106036839	147.27	120.03	118.44	79.39	47.85	236.49	314.28	174.83	286.16	197.92	XM_067000215.1,XM_048060533.2,XM_048060535.2	mRNA	14941384	14944497	NC_089879.1	+	HOGA1	118.44	314.28	147.27	120.03	236.49	197.92	47.85	286.16	79.39	0.00184567	1.32609	XM_030031277.2 PREDICTED: Aquila chrysaetos chrysaetos 4-hydroxy-2-oxoglutarate aldolase 1 (HOGA1), transcript variant X1, mRNA			[HOGA1_BOVIN|diamond]Name=HOGA1; Synonyms=DHDPSL; RecName: Full=4-hydroxy-2-oxoglutarate aldolase, mitochondrial; EC=4.1.3.16; AltName: Full=Dihydrodipicolinate synthase-like; Short=DHDPS-like protein; AltName: Full=Probable 2-keto-4-hydroxyglutarate aldolase; Short=Probable KHG-aldolase; Flags: Precursor;	GO:0005739//mitochondrion;GO:0008700//4-hydroxy-2-oxoglutarate aldolase activity;GO:0009436//glyoxylate catabolic process;	K18123//4-hydroxy-2-oxoglutarate aldolase [EC:4.1.3.16]+ko00330//Arginine and proline metabolism+ko00630//Glyoxylate and dicarboxylate metabolism+ko01100//Metabolic pathways;		>XP_035397150.1 4-hydroxy-2-oxoglutarate aldolase, mitochondrial [Cygnus atratus]
106037025	39.2	101.04	57.81	78.63	94.99	35.7	20.11	41.66	21.5	40.66	XM_013182731.3	mRNA	11856878	11860437	NC_089892.1	+	LOC106037025	57.81	20.11	39.2	101.04	35.7	40.66	94.99	21.5	78.63	0.00170918	-1.15134	XM_005014793.4 PREDICTED: Anas platyrhynchos extracellular fatty acid-binding protein-like (LOC101800358), mRNA			[EXFAB_CHICK|diamond]Name=EXFABP; RecName: Full=Extracellular fatty acid-binding protein; Short=Ex-FABP; AltName: Full=Protein Ch21; AltName: Full=Quiescence-specific protein; AltName: Full=p20K; Flags: Precursor;	GO:0005615//extracellular space;GO:0050544//arachidonic acid binding;GO:0005504//fatty acid binding;GO:0070539//linoleic acid binding;GO:0070538//oleic acid binding;GO:0070540//stearic acid binding;GO:0006953//acute-phase response;GO:0006915//apoptotic process;GO:0030154//cell differentiation;GO:0008283//cell proliferation;GO:0044255//cellular lipid metabolic process;GO:0071399//cellular response…	K01830//prostaglandin-H2 D-isomerase [EC:5.3.99.2]+ko00590//Arachidonic acid metabolism+ko01100//Metabolic pathways;		>XP_013038185.1 PREDICTED: extracellular fatty acid-binding protein-like [Anser cygnoides domesticus]
106037310	1.33	2.36	1.6	3.88	3.76	1.13	0.83	1.13	1.06	0.99	TCONS_00070347,TCONS_00070348,XM_066988771.1,XM_066988776.1,XM_066988777.1,XM_066988772.1,XM_066988775.1,XM_066988774.1,XM_066988770.1,XM_066988769.1	mRNA	58032630	58289702	NC_089912.1	+	SETBP1	1.6	0.83	1.33	2.36	1.13	0.99	3.76	1.06	3.88	0.00230644	-1.09188	XM_032205790.1 PREDICTED: Aythya fuligula SET binding protein 1 (SETBP1), mRNA		KOG1083//Putative transcription factor ASH1/LIN-59;	[SETBP_HUMAN|diamond]Name=SETBP1; Synonyms=KIAA0437; RecName: Full=SET-binding protein; Short=SEB;	GO:0005829//cytosol;GO:0016604//nuclear body;GO:0005654//nucleoplasm;GO:0003677//DNA binding;		AT hook motif[TCONS_00070347]	>XP_029860409.1 SET-binding protein isoform X1 [Aquila chrysaetos chrysaetos]
106037449	0.96	2	0.49	1.65	1.05	0.25	0.33	0.35	0.41	0.21	XM_013183402.3,XM_048060545.2,XM_013183671.3,XM_048060546.2,XM_013183461.3,XM_013183535.3,XM_048060543.2	mRNA	15337054	15384124	NC_089879.1	+	LOC106037449	0.49	0.33	0.96	2	0.25	0.21	1.05	0.41	1.65	0.00283835	-1.83586	XM_013183402.1 PREDICTED: Anser cygnoides domesticus gamma-aminobutyric acid receptor subunit pi-like (LOC106037449), transcript variant X1, mRNA		KOG3643//GABA receptor;	[GBRP_BOVIN|diamond]Name=GABRP; RecName: Full=Gamma-aminobutyric acid receptor subunit pi; AltName: Full=GABA(A) receptor subunit pi; Flags: Precursor;	GO:0034707//chloride channel complex;GO:1902711//GABA-A receptor complex;GO:0005887//integral component of plasma membrane;GO:0043005//neuron projection;GO:0045211//postsynaptic membrane;GO:0045202//synapse;GO:0005254//chloride channel activity;GO:0005230//extracellular ligand-gated ion channel activity;GO:0004890//GABA-A receptor activity;GO:0030594//neurotransmitter receptor activity;GO:0007268…	K05189//gamma-aminobutyric acid receptor subunit pi+ko04080//Neuroactive ligand-receptor interaction+ko04723//Retrograde endocannabinoid signaling+ko04727//GABAergic synapse;		>XP_040531148.1 gamma-aminobutyric acid receptor subunit pi isoform X2 [Gallus gallus]
106037463	1.72	0.83	1.14	2.81	1.8	0.41	0.19	1.33	0.2	0.61	TCONS_00045791,XM_048078683.2,XM_067005187.1	mRNA	15282645	15289096	NC_089885.1	-	ARL13A	1.14	0.19	1.72	0.83	0.41	0.61	1.8	0.2	2.81	0.0390709	-1.55755	XM_013183389.1 PREDICTED: Anser cygnoides domesticus ADP-ribosylation factor-like 13A (ARL13A), transcript variant X1, mRNA		KOG0073//GTP-binding ADP-ribosylation factor-like protein ARL2;	[AR13B_DANRE|diamond]Name=arl13b; Synonyms=arl2l1; RecName: Full=ADP-ribosylation factor-like protein 13B; AltName: Full=ADP-ribosylation factor-like protein 2-like 1; Short=ARL2-like protein 1; AltName: Full=Protein scorpion;	GO:0060170//ciliary membrane;GO:0005929//cilium;GO:0031514//motile cilium;GO:0097730//non-motile cilium;GO:0005525//GTP binding;GO:0060271//cilium assembly;GO:0021943//formation of radial glial scaffolds;GO:0021830//interneuron migration from the subpallium to the cortex;GO:0021532//neural tube patterning;GO:1905515//non-motile cilium assembly;GO:0035845//photoreceptor cell outer segment organiza…		ADP-ribosylation factor family[TCONS_00045791]	>XP_038039946.1 ADP-ribosylation factor-like protein 13A [Anas platyrhynchos]
106037524	0.12	0.14	0.13	0.07	0.13	0.24	0.32	0.23	0.34	0.26	XM_013183445.3	mRNA	29288717	29561755	NC_089874.1	-	THSD7A	0.13	0.32	0.12	0.14	0.24	0.26	0.13	0.34	0.07	0.000467852	1.33941	XM_030008046.1 PREDICTED: Aquila chrysaetos chrysaetos thrombospondin type 1 domain containing 7A (THSD7A), transcript variant X3, mRNA		KOG3538//Disintegrin metalloproteinases with thrombospondin repeats;	[THS7A_DANRE|diamond]Name=thsd7aa {ECO:0000312|ZFIN:ZDB-GENE-060503-709};+++Synonyms=thsd7a {ECO:0000303|PubMed:21520329};+++ORFNames=si:dkey-12h3.1 {ECO:0000312|EMBL:AAI51898.1}; RecName: Full=Thrombospondin type-1 domain-containing protein 7A; Flags: Precursor;	GO:0042995//cell projection;GO:0016021//integral component of membrane;GO:0005886//plasma membrane;GO:0031532//actin cytoskeleton reorganization;GO:0001525//angiogenesis;GO:0048675//axon extension;GO:0043534//blood vessel endothelial cell migration;GO:0003094//glomerular filtration;GO:0072015//glomerular visceral epithelial cell development;GO:0032835//glomerulus development;GO:0008593//regulatio…	K04512//dishevelled associated activator of morphogenesis+ko04310//Wnt signaling pathway;		>XP_013038898.1 PREDICTED: thrombospondin type-1 domain-containing protein 7A isoform X1 [Anser cygnoides domesticus]
106037864	1.52	1.59	1.74	4.41	3.75	0.86	1.43	1.14	0.58	1.75	TCONS_00059475,TCONS_00059473,XM_066982427.1,XM_066982428.1,XM_048049581.2	mRNA	6852159	6858104	NC_089896.1	+	AZIN2	1.74	1.43	1.52	1.59	0.86	1.75	3.75	0.58	4.41	0.0496865	-1.16392	MF939648.1 Anser cygnoides ornithine decarboxylase antizyme inhibitor 2 (AZIN2) mRNA, complete cds		KOG0622//Ornithine decarboxylase;	[AZIN2_XENLA|diamond]Name=azin2; Synonyms=azi2, odc1-b, odc2; RecName: Full=Antizyme inhibitor 2; Short=AzI2; AltName: Full=Ornithine decarboxylase 2; Short=ODC 2; Short=xODC2; AltName: Full=Ornithine decarboxylase-like protein; Short=ODC-like protein; AltName: Full=ornithine decarboxylase paralog; Short=ODC-p;	GO:0030424//axon;GO:0005801//cis-Golgi network;GO:0005737//cytoplasm;GO:0031410//cytoplasmic vesicle;GO:0030425//dendrite;GO:0033116//endoplasmic reticulum-Golgi intermediate compartment membrane;GO:1990005//granular vesicle;GO:0005634//nucleus;GO:0043204//perikaryon;GO:0048471//perinuclear region of cytoplasm;GO:0005802//trans-Golgi network;GO:0030133//transport vesicle;GO:0003824//catalytic act…	K01583//arginine decarboxylase [EC:4.1.1.19]+ko00330//Arginine and proline metabolism+ko01100//Metabolic pathways;	Pyridoxal-dependent decarboxylase, pyridoxal binding domain[TCONS_00059473]	>AXJ20456.1 ornithine decarboxylase antizyme inhibitor 2 [Anser cygnoides]
106037886	4.82	5.45	4.28	6.57	5.29	2.25	2.3	2.51	2.15	2.54	XM_048049583.2,XM_066982483.1	mRNA	6734552	6741233	NC_089896.1	-	SYNC	4.28	2.3	4.82	5.45	2.25	2.54	5.29	2.15	6.57	2.87345e-08	-1.08588	XM_038167401.1 PREDICTED: Anas platyrhynchos syncoilin, intermediate filament protein (SYNC), mRNA			[SYNCI_HUMAN|diamond]Name=SYNC; Synonyms=SYNC1; RecName: Full=Syncoilin; AltName: Full=Syncoilin intermediate filament 1; AltName: Full=Syncoilin-1;	GO:0005829//cytosol;GO:0005882//intermediate filament;GO:0031594//neuromuscular junction;GO:0048471//perinuclear region of cytoplasm;GO:0042383//sarcolemma;GO:0030018//Z disc;GO:0045103//intermediate filament-based process;			>XP_035417936.1 syncoilin [Cygnus atratus]
106038012	38.06	32.9	36.29	17.27	17.74	48.69	89.03	70.3	65.07	70.95	TCONS_00040805,TCONS_00040806,XM_013184237.3,XM_067002976.1	mRNA	14643919	14651789	NC_089882.1	-	SLC26A6	36.29	89.03	38.06	32.9	48.69	70.95	17.74	65.07	17.27	0.000132888	1.3457	XM_013184237.1 PREDICTED: Anser cygnoides domesticus solute carrier family 26 (anion exchanger), member 6 (SLC26A6), mRNA		KOG0236//Sulfate/bicarbonate/oxalate exchanger SAT-1 and related transporters (SLC26 family);	[S26A6_MOUSE|diamond]Name=Slc26a6 {ECO:0000312|MGI:MGI:2159728}; Synonyms=Cfex, Pat1; RecName: Full=Solute carrier family 26 member 6; AltName: Full=Anion exchange transporter; AltName: Full=Chloride-formate exchanger; AltName: Full=Pendrin-L1; AltName: Full=Pendrin-like protein 1; AltName: Full=Putative anion transporter-1; Short=Pat-1;	GO:0016324//apical plasma membrane;GO:0016323//basolateral plasma membrane;GO:0031526//brush border membrane;GO:0034707//chloride channel complex;GO:0030659//cytoplasmic vesicle membrane;GO:0005783//endoplasmic reticulum;GO:0016021//integral component of membrane;GO:0005887//integral component of plasma membrane;GO:0016020//membrane;GO:0005886//plasma membrane;GO:0097225//sperm midpiece;GO:003198…	K14704//solute carrier family 26 (sulfate anion transporter), member 6+ko04978//Mineral absorption;	Sulfate permease family[TCONS_00040805]	>XP_013039691.1 PREDICTED: solute carrier family 26 member 6 [Anser cygnoides domesticus]
106038106	0.1	0.21	0.4	0.83	1.15	0.07	0.1	0.21	0.08	0.07	XM_048079284.2,XM_066995156.1	mRNA	121280340	121290169	NC_089875.1	+	PNOC	0.4	0.1	0.1	0.21	0.07	0.07	1.15	0.08	0.83	0.0298329	-2.30506	XM_035321247.1 PREDICTED: Oxyura jamaicensis prepronociceptin (PNOC), transcript variant X1, mRNA			[PNOC_HUMAN|diamond]Name=PNOC; Synonyms=OFQ; RecName: Full=Prepronociceptin; Contains: RecName: Full=Nocistatin; Contains: RecName: Full=Nociceptin; AltName: Full=Orphanin FQ; AltName: Full=PPNOC; Contains: RecName: Full=Orphanin FQ2; Flags: Precursor;	GO:0043679//axon terminus;GO:0030425//dendrite;GO:0005576//extracellular region;GO:0043025//neuronal cell body;GO:0005886//plasma membrane;GO:0005184//neuropeptide hormone activity;GO:0001515//opioid peptide activity;GO:0031628//opioid receptor binding;GO:0007268//chemical synaptic transmission;GO:0007565//female pregnancy;GO:0007186//G protein-coupled receptor signaling pathway;GO:0007218//neuro…	K18832//proenkephalin A+ko04080//Neuroactive ligand-receptor interaction;		>XP_040409301.1 prepronociceptin isoform X2 [Cygnus olor]
106038113	1.58	2.74	1.69	8.47	5.76	1.23	1.68	1.47	1.13	1.68	TCONS_00021232,XM_048079399.2	mRNA	119364575	119370782	NC_089875.1	-	XKR5	1.69	1.68	1.58	2.74	1.23	1.68	5.76	1.13	8.47	0.0251617	-1.4096	XM_035563606.1 PREDICTED: Cygnus atratus XK related 5 (XKR5), mRNA			[XKR6_TETNG|diamond]Name=xkr6; Synonyms=xrg6; ORFNames=GSTENG00030285001, GSTENG00030286001; RecName: Full=XK-related protein 6;	GO:0016021//integral component of membrane;		XK-related protein[TCONS_00021232]	>XP_013039854.1 PREDICTED: XK-related protein 5 [Anser cygnoides domesticus]
106038117	328.8	186.97	206.08	292.3	220.06	38.55	73.13	106.91	74.39	120.9	TCONS_00021217,TCONS_00021215,TCONS_00018191,XM_048065794.2,XM_048065804.2,XM_066995066.1,XM_066995068.1	mRNA	118031071	118072603	NC_089875.1	-	LOC106038117	206.08	73.13	328.8	186.97	38.55	120.9	220.06	74.39	292.3	5.07864e-05	-1.47856	XM_027455359.2 PREDICTED: Anas platyrhynchos cysteine-rich venom protein TEL1 (LOC101797701), transcript variant X1, mRNA		KOG3017//Defense-related protein containing SCP domain;	[CRVP_VIPBN|diamond]No_INFO RecName: Full=Cysteine-rich venom protein; Short=CRVP; Flags: Precursor; Fragment;	GO:0005576//extracellular region;GO:0090729//toxin activity;		Cysteine-rich secretory protein family[TCONS_00021217]	>XP_027311160.2 cysteine-rich venom protein isoform X1 [Anas platyrhynchos]
106038209	12.25	18.36	9.82	6.12	10	25.57	29.29	18.61	27.36	23.4	XM_013184560.3	mRNA	117960752	117977755	NC_089875.1	-	RHAG	9.82	29.29	12.25	18.36	25.57	23.4	10	27.36	6.12	0.000467852	1.24093	XM_009288959.2 PREDICTED: Aptenodytes forsteri Rh-associated glycoprotein (RHAG), transcript variant X1, mRNA		KOG3796//Ammonium transporter RHBG;	[RHAG_HUMAN|diamond]Name=RHAG; Synonyms=RH50; RecName: Full=Ammonium transporter Rh type A; AltName: Full=Erythrocyte membrane glycoprotein Rh50; AltName: Full=Erythrocyte plasma membrane 50 kDa glycoprotein; Short=Rh50A; AltName: Full=Rhesus blood group family type A glycoprotein; Short=Rh family type A glycoprotein; Short=Rh type A glycoprotein; AltName: Full=Rhesus blood group-associated ammon…	GO:0005887//integral component of plasma membrane;GO:0016020//membrane;GO:0005886//plasma membrane;GO:0008519//ammonium transmembrane transporter activity;GO:0030506//ankyrin binding;GO:0022840//leak channel activity;GO:0072488//ammonium transmembrane transport;GO:0015696//ammonium transport;GO:0015701//bicarbonate transport;GO:0015670//carbon dioxide transport;GO:0006873//cellular ion homeostasi…			>XP_013040014.1 PREDICTED: ammonium transporter Rh type A [Anser cygnoides domesticus]
106038509	1.85	0.84	4.55	2.61	2.12	0.83	0.56	0.78	0.63	1.45	TCONS_00012257,XM_048050039.2,XM_013185057.3	mRNA	151497916	151528532	NC_089874.1	-	ANXA13	4.55	0.56	1.85	0.84	0.83	1.45	2.12	0.63	2.61	0.042168	-1.42969	XM_005020550.5 PREDICTED: Anas platyrhynchos annexin A13 (ANXA13), transcript variant X3, mRNA		KOG0819//Annexin;	[ANX13_MOUSE|diamond]Name=Anxa13; RecName: Full=Annexin A13; AltName: Full=Annexin XIII; AltName: Full=Annexin-13;	GO:0016324//apical plasma membrane;GO:0005737//cytoplasm;GO:0031410//cytoplasmic vesicle;GO:0019898//extrinsic component of membrane;GO:0005654//nucleoplasm;GO:0005886//plasma membrane;GO:0005509//calcium ion binding;GO:0005544//calcium-dependent phospholipid binding;GO:1901611//phosphatidylglycerol binding;GO:0001786//phosphatidylserine binding;			>XP_013040511.1 PREDICTED: annexin A13 [Anser cygnoides domesticus]
106038513	5.17	4.59	7.41	13.09	11.44	2.26	1.39	3.85	1.35	3.83	XM_013185061.3,XM_066990691.1	mRNA	149595039	149611409	NC_089874.1	-	TNFRSF11B	7.41	1.39	5.17	4.59	2.26	3.83	11.44	1.35	13.09	0.000674764	-1.61395	XM_005017709.5 PREDICTED: Anas platyrhynchos TNF receptor superfamily member 11b (TNFRSF11B), mRNA			[TR11B_HUMAN|diamond]Name=TNFRSF11B; Synonyms=OCIF, OPG; RecName: Full=Tumor necrosis factor receptor superfamily member 11B; AltName: Full=Osteoclastogenesis inhibitory factor; AltName: Full=Osteoprotegerin; Flags: Precursor;	GO:0031012//extracellular matrix;GO:0005576//extracellular region;GO:0005615//extracellular space;GO:0005886//plasma membrane;GO:0005125//cytokine activity;GO:0038023//signaling receptor activity;GO:0006915//apoptotic process;GO:0030198//extracellular matrix organization;GO:0045779//negative regulation of bone resorption;GO:0042489//negative regulation of odontogenesis of dentin-containing tooth;…	K05148//tumor necrosis factor receptor superfamily member 11B+ko04060//Cytokine-cytokine receptor interaction+ko04380//Osteoclast differentiation;		>XP_013040515.1 PREDICTED: tumor necrosis factor receptor superfamily member 11B isoform X1 [Anser cygnoides domesticus]
106038547	0.18	0.35	0.16	0.04	0.16	0.3	0.38	0.34	0.4	0.66	TCONS_00044454,XM_067005237.1,XM_048070797.2,XM_048070798.2,XM_048070801.2,XM_048070805.2,XM_048070802.2,XM_048070800.2,XM_067005236.1,XM_067005238.1,XM_048070799.2	mRNA	714941	1321036	NC_089885.1	+	GRIA3	0.16	0.38	0.18	0.35	0.3	0.66	0.16	0.4	0.04	0.0434685	1.35518	XM_040572880.1 PREDICTED: Cygnus olor glutamate ionotropic receptor AMPA type subunit 3 (GRIA3), transcript variant X4, mRNA		KOG1054//Glutamate-gated AMPA-type ion channel receptor subunit GluR2 and related subunits;	[GRIA3_RAT|diamond]Name=Gria3; Synonyms=Glur3; RecName: Full=Glutamate receptor 3; Short=GluR-3; AltName: Full=AMPA-selective glutamate receptor 3; AltName: Full=GluR-C; AltName: Full=GluR-K3; AltName: Full=Glutamate receptor ionotropic, AMPA 3; Short=GluA3; Flags: Precursor;	GO:0032281//AMPA glutamate receptor complex;GO:0032279//asymmetric synapse;GO:0030425//dendrite;GO:0043198//dendritic shaft;GO:0043197//dendritic spine;GO:0098978//glutamatergic synapse;GO:0099061//integral component of postsynaptic density membrane;GO:0099055//integral component of postsynaptic membrane;GO:0099056//integral component of presynaptic membrane;GO:0008328//ionotropic glutamate recep…	K05199//glutamate receptor 3+ko04024//cAMP signaling pathway+ko04080//Neuroactive ligand-receptor interaction+ko04713//Circadian entrainment+ko04723//Retrograde endocannabinoid signaling+ko04724//Glutamatergic synapse+ko04728//Dopaminergic synapse+ko04730//Long-term depression;	Receptor family ligand binding region[TCONS_00044454]	>XP_010222719.1 PREDICTED: glutamate receptor 3 [Tinamus guttatus]
106038554	13.94	16.51	12.02	7.82	13.72	31.61	26.71	27	35.29	27.49	TCONS_00045329,XM_048070545.2,XM_048070544.2	mRNA	5308430	5445689	NC_089885.1	-	LOC106038554	12.02	26.71	13.94	16.51	31.61	27.49	13.72	35.29	7.82	8.87927e-09	1.29751	XM_013185125.1 PREDICTED: Anser cygnoides domesticus vascular endothelial growth factor receptor kdr-like (LOC106038554), transcript variant X1, mRNA		KOG0200//Fibroblast/platelet-derived growth factor receptor and related receptor tyrosine kinases;	[VGFR4_DANRE|diamond]Name=kdrl;+++Synonyms=flk {ECO:0000312|EMBL:AAB41042.1}, flk-1,+++flk1 {ECO:0000303|PubMed:12194822}, flka, kdr, kdra, vegfr2, vegfr4, vegr2;+++ORFNames=si:ch211-276g21.4; RecName: Full=Vascular endothelial growth factor receptor kdr-like; EC=2.7.10.1; AltName: Full=Fetal liver kinase 1; Short=FLK-1; AltName: Full=Kinase insert domain receptor-A; AltName: Full=Kinase insert d…	GO:0005887//integral component of plasma membrane;GO:0043235//receptor complex;GO:0005524//ATP binding;GO:0004713//protein tyrosine kinase activity;GO:0004714//transmembrane receptor protein tyrosine kinase activity;GO:0001525//angiogenesis;GO:0048844//artery morphogenesis;GO:0001568//blood vessel development;GO:0035050//embryonic heart tube development;GO:0002244//hematopoietic progenitor cell d…	K05096//FMS-like tyrosine kinase 1 [EC:2.7.10.1]+ko04010//MAPK signaling pathway+ko04014//Ras signaling pathway+ko04015//Rap1 signaling pathway+ko04020//Calcium signaling pathway+ko04066//HIF-1 signaling pathway+ko04151//PI3K-Akt signaling pathway+ko04510//Focal adhesion;	Protein tyrosine kinase[TCONS_00045329]	>XP_010300359.1 PREDICTED: vascular endothelial growth factor receptor kdr-like, partial [Balearica regulorum gibbericeps]
106038632	5.83	5.84	4.22	12.56	12.95	3.11	2.73	4.03	2.84	5.72	TCONS_00025428,XM_048066494.2,XM_048066495.2	mRNA	78617473	78661039	NC_089876.1	-	ARSJ	4.22	2.73	5.83	5.84	3.11	5.72	12.95	2.84	12.56	0.019166	-1.07923	XM_035553652.1 PREDICTED: Cygnus atratus arylsulfatase family member J (ARSJ), transcript variant X8, mRNA		KOG3867//Sulfatase;	[ARSJ_HUMAN|diamond]Name=ARSJ; ORFNames=UNQ372/PRO708; RecName: Full=Arylsulfatase J; Short=ASJ; EC=3.1.6.-; Flags: Precursor;	GO:0015629//actin cytoskeleton;GO:0005788//endoplasmic reticulum lumen;GO:0005576//extracellular region;GO:0004065//arylsulfatase activity;GO:0046872//metal ion binding;		Sulfatase[TCONS_00025428]	>XP_005024674.3 arylsulfatase J isoform X1 [Anas platyrhynchos] >XP_032041819.1 arylsulfatase J [Aythya fuligula]
106038664	60.04	30.48	55.91	13.65	15.71	80.29	94.69	70.39	79.53	90.23	TCONS_00025353,XM_013185353.3	mRNA	76085216	76099543	NC_089876.1	-	ETNPPL	55.91	94.69	60.04	30.48	80.29	90.23	15.71	79.53	13.65	0.020143	1.28323	XM_013185352.1 PREDICTED: Anser cygnoides domesticus ethanolamine-phosphate phospho-lyase (ETNPPL), transcript variant X1, mRNA		KOG1403//Predicted alanine-glyoxylate aminotransferase;	[AT2L1_XENLA|diamond]Name=etnppl; Synonyms=agxt2l1; RecName: Full=Ethanolamine-phosphate phospho-lyase; EC=4.2.3.2; AltName: Full=Alanine--glyoxylate aminotransferase 2-like 1;	GO:0005739//mitochondrion;GO:0050459//ethanolamine-phosphate phospho-lyase activity;GO:0030170//pyridoxal phosphate binding;GO:0008483//transaminase activity;	K14286//ethanolamine-phosphate phospho-lyase [EC:4.2.3.2]+ko00564//Glycerophospholipid metabolism+ko01100//Metabolic pathways;	Aminotransferase class-III[TCONS_00025353]	>XP_013040808.1 PREDICTED: ethanolamine-phosphate phospho-lyase isoform X3 [Anser cygnoides domesticus]
106038694	0.13	0.13	0.22	1.13	0.68	0	0	0.04	0	0	XM_048062567.2	mRNA	1630610	1634908	NC_089873.1	+	LOC106038694	0.22	0	0.13	0.13	0	0	0.68	0	1.13	0.00236162	-5.17674	XM_013185398.1 PREDICTED: Anser cygnoides domesticus carboxypeptidase A1-like (LOC106038694), mRNA		KOG2650//Zinc carboxypeptidase;	[CBPA1_HUMAN|diamond]Name=CPA1 {ECO:0000312|HGNC:HGNC:2296}; Synonyms=CPA; RecName: Full=Carboxypeptidase A1 {ECO:0000305}; EC=3.4.17.1 {ECO:0000269|PubMed:8806703}; Flags: Precursor;	GO:0005615//extracellular space;GO:0004181//metallocarboxypeptidase activity;GO:0008270//zinc ion binding;GO:0006691//leukotriene metabolic process;GO:0006508//proteolysis;	K08779//carboxypeptidase A1 [EC:3.4.17.1]+ko04972//Pancreatic secretion+ko04974//Protein digestion and absorption;		>XP_040401517.1 carboxypeptidase A1-like [Cygnus olor]
106038696	1.91	1.5	1.98	1.28	0.27	7.53	6.4	10.72	5.14	7.89	TCONS_00000131,TCONS_00000130,XM_066990558.1	mRNA	1650629	1656625	NC_089873.1	+	MEST	1.98	6.4	1.91	1.5	7.53	7.89	0.27	5.14	1.28	7.58667e-08	2.4819	XM_013185401.1 PREDICTED: Anser cygnoides domesticus mesoderm specific transcript (MEST), partial mRNA		KOG4178//Soluble epoxide hydrolase;	[MEST_MOUSE|diamond]Name=Mest; Synonyms=Peg1; ORFNames=121a; RecName: Full=Mesoderm-specific transcript protein; EC=3.-.-.-; AltName: Full=Paternally-expressed gene 1 protein;	GO:0005783//endoplasmic reticulum;GO:0005789//endoplasmic reticulum membrane;GO:0016021//integral component of membrane;GO:0016787//hydrolase activity;GO:0010883//regulation of lipid storage;GO:0032526//response to retinoic acid;			>XP_035422468.1 LOW QUALITY PROTEIN: mesoderm-specific transcript homolog protein [Cygnus atratus]
106038763	0.77	1.15	1.06	3.84	1.2	0.43	0.16	0.33	0.33	0.05	XM_066997585.1,XM_048062570.2,XM_048062568.2,XM_048062569.2	mRNA	1607448	1622800	NC_089873.1	+	LOC106038763	1.06	0.16	0.77	1.15	0.43	0.05	1.2	0.33	3.84	0.00259527	-2.55415	XM_013185519.1 PREDICTED: Anser cygnoides domesticus carboxypeptidase A2-like (LOC106038763), transcript variant X1, mRNA		KOG2650//Zinc carboxypeptidase;	[CBPA2_HUMAN|diamond]Name=CPA2; RecName: Full=Carboxypeptidase A2; EC=3.4.17.15; Flags: Precursor;	GO:0005576//extracellular region;GO:0005615//extracellular space;GO:0005773//vacuole;GO:0004180//carboxypeptidase activity;GO:0004181//metallocarboxypeptidase activity;GO:0008270//zinc ion binding;GO:0007039//protein catabolic process in the vacuole;GO:0006508//proteolysis;	K01298//carboxypeptidase A2 [EC:3.4.17.15]+ko04972//Pancreatic secretion+ko04974//Protein digestion and absorption;		>XP_040401497.1 carboxypeptidase A2-like isoform X1 [Cygnus olor]
106038826	87.8	86.27	88.09	58.12	72.53	121.1	179.22	161.11	174.77	150.49	XM_066998086.1	mRNA	42141341	42151509	NC_089877.1	-	ALDH6A1	88.09	179.22	87.8	86.27	121.1	150.49	72.53	174.77	58.12	1.20071e-07	1.09591	XM_010583700.1 PREDICTED: Haliaeetus leucocephalus aldehyde dehydrogenase 6 family, member A1 (ALDH6A1), transcript variant X2, mRNA		KOG2449//Methylmalonate semialdehyde dehydrogenase;	[MMSA_HUMAN|diamond]Name=ALDH6A1; Synonyms=MMSDH; RecName: Full=Methylmalonate-semialdehyde dehydrogenase [acylating], mitochondrial; Short=MMSDH; Short=Malonate-semialdehyde dehydrogenase [acylating]; EC=1.2.1.18; EC=1.2.1.27; AltName: Full=Aldehyde dehydrogenase family 6 member A1; Flags: Precursor;	GO:0005759//mitochondrial matrix;GO:0005739//mitochondrion;GO:0005654//nucleoplasm;GO:0000062//fatty-acyl-CoA binding;GO:0018478//malonate-semialdehyde dehydrogenase (acetylating) activity;GO:0102662//malonate-semialdehyde dehydrogenase (acetylating, NAD+) activity;GO:0004491//methylmalonate-semialdehyde dehydrogenase (acylating) activity;GO:0003723//RNA binding;GO:0009083//branched-chain amino a…	K00140//malonate-semialdehyde dehydrogenase (acetylating) / methylmalonate-semialdehyde dehydrogenase [EC:1.2.1.18 1.2.1.27]+ko00280//Valine, leucine and isoleucine degradation+ko00410//beta-Alanine metabolism+ko00562//Inositol phosphate metabolism+ko00640//Propanoate metabolism+ko01100//Metabolic pathways+ko01200//Carbon metabolism;		>XP_029897226.1 methylmalonate-semialdehyde dehydrogenase [acylating], mitochondrial [Aquila chrysaetos chrysaetos]
106039063	0.55	0.5	0.65	0.84	0.78	0.33	0	0.34	0.1	0.16	XM_013185921.3,XM_013185922.3	mRNA	122969143	122994213	NC_089874.1	-	LOC106039063	0.65	0	0.55	0.5	0.33	0.16	0.78	0.1	0.84	0.0205895	-1.77693	XM_013185921.1 PREDICTED: Anser cygnoides domesticus kinesin-like protein KIF20A (LOC106039063), transcript variant X1, mRNA	ZBTB	KOG0247//Kinesin-like protein;	[KI20A_MOUSE|diamond]Name=Kif20a; Synonyms=Rab6kifl; RecName: Full=Kinesin-like protein KIF20A; AltName: Full=Kinesin-like protein 174; AltName: Full=Rab6-interacting kinesin-like protein; AltName: Full=Rabkinesin-6;	GO:0032154//cleavage furrow;GO:0005794//Golgi apparatus;GO:0045171//intercellular bridge;GO:0005871//kinesin complex;GO:0005874//microtubule;GO:0030496//midbody;GO:0005654//nucleoplasm;GO:0005634//nucleus;GO:0005819//spindle;GO:0005524//ATP binding;GO:1990939//ATP-dependent microtubule motor activity;GO:0016887//ATPase activity;GO:0008017//microtubule binding;GO:0003777//microtubule motor activit…			>XP_013041375.1 PREDICTED: kinesin-like protein KIF20A isoform X1 [Anser cygnoides domesticus]
106039153	97.78	74.22	84.88	41.62	24.12	150.12	161.68	165.93	192.59	153.38	XM_067002436.1,XM_067002438.1,XM_048077378.2,XM_067002439.1,XM_048077381.2,XM_067002437.1,XM_048077380.2	mRNA	11997858	12001925	NC_089881.1	+	AGXT	84.88	161.68	97.78	74.22	150.12	153.38	24.12	192.59	41.62	0.00142715	1.4328	XM_027464823.2 PREDICTED: Anas platyrhynchos alanine--glyoxylate and serine--pyruvate aminotransferase (AGXT), mRNA		KOG2862//Alanine-glyoxylate aminotransferase AGT1;	[SPYA_PONAB|diamond]Name=AGXT; RecName: Full=Serine--pyruvate aminotransferase; Short=SPT; EC=2.6.1.51; AltName: Full=Alanine--glyoxylate aminotransferase; Short=AGT; EC=2.6.1.44;	GO:0005777//peroxisome;GO:0008453//alanine-glyoxylate transaminase activity;GO:0042803//protein homodimerization activity;GO:0043621//protein self-association;GO:0004760//serine-pyruvate transaminase activity;	K00830//alanine-glyoxylate transaminase / serine-glyoxylate transaminase / serine-pyruvate transaminase [EC:2.6.1.44 2.6.1.45 2.6.1.51]+ko00250//Alanine, aspartate and glutamate metabolism+ko00260//Glycine, serine and threonine metabolism+ko00630//Glyoxylate and dicarboxylate metabolism+ko01100//Metabolic pathways+ko01200//Carbon metabolism+ko04146//Peroxisome;		>XP_035400656.1 serine--pyruvate aminotransferase [Cygnus atratus]
106039210	16.35	21.95	25.41	12.7	12.41	31.9	38.06	40.53	46.6	44.71	XM_067002045.1,XM_067002044.1,XM_067002041.1,XM_067002042.1,XM_067002043.1	mRNA	13951117	13973180	NC_089881.1	+	LOC106039210	25.41	38.06	16.35	21.95	31.9	44.71	12.41	46.6	12.7	1.74321e-05	1.26541	XM_013186167.1 PREDICTED: Anser cygnoides domesticus D-beta-hydroxybutyrate dehydrogenase, mitochondrial-like (LOC106039210), transcript variant X1, mRNA	HMG	KOG1610//Corticosteroid 11-beta-dehydrogenase and related short chain-type dehydrogenases;	[BDH_RAT|diamond]Name=Bdh1 {ECO:0000312|RGD:620131};+++Synonyms=Bdh {ECO:0000303|PubMed:1567834}; RecName: Full=D-beta-hydroxybutyrate dehydrogenase, mitochondrial {ECO:0000305}; EC=1.1.1.30 {ECO:0000269|PubMed:1567834}; AltName: Full=3-hydroxybutyrate dehydrogenase {ECO:0000303|PubMed:1567834}; Short=BDH {ECO:0000303|PubMed:1567834}; Flags: Precursor;	GO:0099617//matrix side of mitochondrial inner membrane;GO:0005743//mitochondrial inner membrane;GO:0005759//mitochondrial matrix;GO:0003858//3-hydroxybutyrate dehydrogenase activity;GO:0005543//phospholipid binding;GO:0060612//adipose tissue development;GO:0007420//brain development;GO:0001889//liver development;GO:0008152//metabolic process;GO:0046686//response to cadmium ion;GO:0051412//respon…	K00019//3-hydroxybutyrate dehydrogenase [EC:1.1.1.30]+ko00650//Butanoate metabolism+ko01100//Metabolic pathways;		>XP_013041623.1 PREDICTED: D-beta-hydroxybutyrate dehydrogenase, mitochondrial-like isoform X3 [Anser cygnoides domesticus]
106039313	0.82	1.41	0.88	7.46	3.96	0.64	1.41	0.87	0.43	0.64	XM_048079678.2,XM_048079677.2	mRNA	32079834	32092076	NC_089878.1	+	WNT6	0.88	1.41	0.82	1.41	0.64	0.64	3.96	0.43	7.46	0.0482192	-1.84065	XM_027461944.2 PREDICTED: Anas platyrhynchos Wnt family member 6 (WNT6), transcript variant X1, mRNA		KOG3913//Wnt family of developmental regulators;	[WNT6_MOUSE|diamond]Name=Wnt6; Synonyms=Wnt-6; RecName: Full=Protein Wnt-6; Flags: Precursor;	GO:0009986//cell surface;GO:0005788//endoplasmic reticulum lumen;GO:0031012//extracellular matrix;GO:0005615//extracellular space;GO:0005125//cytokine activity;GO:0005109//frizzled binding;GO:0005102//signaling receptor binding;GO:0009887//animal organ morphogenesis;GO:0009798//axis specification;GO:0001658//branching involved in ureteric bud morphogenesis;GO:0060070//canonical Wnt signaling path…	K00445//wingless-type MMTV integration site family, member 6+ko04150//mTOR signaling pathway+ko04310//Wnt signaling pathway+ko04390//Hippo signaling pathway+ko04550//Signaling pathways regulating pluripotency of stem cells+ko04916//Melanogenesis;		>XP_035187127.1 protein Wnt-6 isoform X1 [Oxyura jamaicensis]
106039320	0.05	0	0.08	0	0.05	0.1	0.52	0.12	0.25	0.37	XM_066999456.1,XM_066999454.1,XM_066999455.1,XM_066999453.1	mRNA	31997980	32006034	NC_089878.1	+	PLCD4	0.08	0.52	0.05	0	0.1	0.37	0.05	0.25	0	0.0116215	3.04765	XM_035312009.1 PREDICTED: Oxyura jamaicensis phospholipase C delta 4 (PLCD4), transcript variant X1, mRNA		KOG0169//Phosphoinositide-specific phospholipase C;	[PLCD4_BOVIN|diamond]Name=PLCD4; Synonyms=PLCD2; RecName: Full=1-phosphatidylinositol 4,5-bisphosphate phosphodiesterase delta-4; EC=3.1.4.11 {ECO:0000250|UniProtKB:Q9BRC7}; AltName: Full=PLC-85; AltName: Full=Phosphoinositide phospholipase C-delta-4; AltName: Full=Phospholipase C-delta-2; Short=PLC-delta-2; AltName: Full=Phospholipase C-delta-4; Short=PLC-delta-4;	GO:0005783//endoplasmic reticulum;GO:0016020//membrane;GO:0005634//nucleus;GO:0005509//calcium ion binding;GO:0001965//G-protein alpha-subunit binding;GO:0004435//phosphatidylinositol phospholipase C activity;GO:0007340//acrosome reaction;GO:0035556//intracellular signal transduction;GO:0016042//lipid catabolic process;GO:0046488//phosphatidylinositol metabolic process;	K05857//phosphatidylinositol phospholipase C, delta [EC:3.1.4.11]+ko00562//Inositol phosphate metabolism+ko01100//Metabolic pathways+ko04020//Calcium signaling pathway+ko04070//Phosphatidylinositol signaling system+ko04919//Thyroid hormone signaling pathway;		>XP_032046275.1 1-phosphatidylinositol 4,5-bisphosphate phosphodiesterase delta-4 isoform X1 [Aythya fuligula]
106039362	0.69	0.63	0.61	0.82	0.96	1.36	1.26	1.11	1.68	1.92	XM_048079615.2	mRNA	34367612	34389387	NC_089878.1	-	LYPD1	0.61	1.26	0.69	0.63	1.36	1.92	0.96	1.68	0.82	8.02052e-05	1.08022	XM_013186469.1 PREDICTED: Anser cygnoides domesticus LY6/PLAUR domain containing 1 (LYPD1), mRNA		KOG3656//FOG: 7 transmembrane receptor;	[LYPD1_HUMAN|diamond]Name=LYPD1; Synonyms=LYPDC1; ORFNames=PSEC0181, UNQ3079/PRO9917; RecName: Full=Ly6/PLAUR domain-containing protein 1; AltName: Full=Putative HeLa tumor suppressor; Short=PHTS; Flags: Precursor;	GO:0031225//anchored component of membrane;GO:0005576//extracellular region;GO:0005886//plasma membrane;GO:0045202//synapse;GO:0030550//acetylcholine receptor inhibitor activity;GO:0095500//acetylcholine receptor signaling pathway;			>XP_035412023.1 G-protein coupled receptor 39 [Cygnus atratus]
106039426	0.6	0.39	0.94	0.32	0.7	1.07	0.94	1.14	2.28	1.65	XM_067001937.1,XM_048067235.2,XM_048067232.2,XM_067001939.1,XM_067001938.1	mRNA	3793470	3891267	NC_089880.1	-	PLPPR5	0.94	0.94	0.6	0.39	1.07	1.65	0.7	2.28	0.32	0.00103216	1.5581	XM_027462606.2 PREDICTED: Anas platyrhynchos phospholipid phosphatase related 5 (PLPPR5), transcript variant X3, mRNA		KOG3030//Lipid phosphate phosphatase and related enzymes of the PAP2 family;	[PLPR5_HUMAN|diamond]Name=PLPPR5 {ECO:0000312|HGNC:HGNC:31703};+++Synonyms=LPPR5 {ECO:0000312|HGNC:HGNC:31703},+++PAP2D {ECO:0000303|PubMed:16010976}, PRG5 {ECO:0000303|PubMed:20032306}; RecName: Full=Phospholipid phosphatase-related protein type 5 {ECO:0000305}; EC=3.1.3.-; AltName: Full=Lipid phosphate phosphatase-related protein type 5 {ECO:0000305}; AltName: Full=Phosphatidic acid phosphatase…	GO:0005887//integral component of plasma membrane;GO:0005886//plasma membrane;GO:0042577//lipid phosphatase activity;GO:0008195//phosphatidate phosphatase activity;GO:0046839//phospholipid dephosphorylation;GO:0006644//phospholipid metabolic process;GO:0051491//positive regulation of filopodium assembly;GO:0010976//positive regulation of neuron projection development;GO:0007165//signal transducti…			>XP_027318407.1 phospholipid phosphatase-related protein type 5 isoform X3 [Anas platyrhynchos]
106039496	24.1	17.05	24.6	4.9	4.42	40.66	65.28	32.93	56.73	55.96	XM_048067891.2	mRNA	50292228	50306239	NC_089875.1	-	LOC106039496	24.6	65.28	24.1	17.05	40.66	55.96	4.42	56.73	4.9	0.00409488	1.82391	XM_005015902.5 PREDICTED: Anas platyrhynchos solute carrier family 22 member 2 (LOC101793645), mRNA		KOG0255//Synaptic vesicle transporter SVOP and related transporters (major facilitator superfamily);	[S22A2_MOUSE|diamond]Name=Slc22a2; Synonyms=Oct2; RecName: Full=Solute carrier family 22 member 2; AltName: Full=Organic cation transporter 2;	GO:0016324//apical plasma membrane;GO:0016323//basolateral plasma membrane;GO:0005887//integral component of plasma membrane;GO:0005886//plasma membrane;GO:0098793//presynapse;GO:0005275//amine transmembrane transporter activity;GO:0015220//choline transmembrane transporter activity;GO:0015562//efflux transmembrane transporter activity;GO:0015179//L-amino acid transmembrane transporter activity;G…			>XP_005015959.1 solute carrier family 22 member 2 [Anas platyrhynchos] >EOB03983.1 Solute carrier family 22 member 2, partial [Anas platyrhynchos]
106039727	1.02	0.54	2.4	2.85	1.26	0.69	0.78	0.42	0.78	1.05	TCONS_00056639,XM_048063459.2	mRNA	3382131	3389211	NC_089893.1	-	SCN4B	2.4	0.78	1.02	0.54	0.69	1.05	1.26	0.78	2.85	0.016935	-1.27793	XM_035555878.1 PREDICTED: Cygnus atratus sodium voltage-gated channel beta subunit 4 (SCN4B), transcript variant X1, mRNA			[SCN4B_BOVIN|diamond]Name=SCN4B; RecName: Full=Sodium channel subunit beta-4; Flags: Precursor;	GO:0014704//intercalated disc;GO:0031226//intrinsic component of plasma membrane;GO:0001518//voltage-gated sodium channel complex;GO:0044325//ion channel binding;GO:0017080//sodium channel regulator activity;GO:0005244//voltage-gated ion channel activity;GO:0086006//voltage-gated sodium channel activity involved in cardiac muscle cell action potential;GO:0086016//AV node cell action potential;GO:…	K04848//voltage-gated sodium channel type IV beta+ko04261//Adrenergic signaling in cardiomyocytes;	Immunoglobulin V-set domain[TCONS_00056639]	>XP_027299982.2 sodium channel subunit beta-4 isoform X2 [Anas platyrhynchos]
106039769	748.24	584.45	963.21	1284.32	417.27	1763.83	2431.77	1346.27	2426.04	1740.53	XM_048063218.2	mRNA	3029273	3031073	NC_089893.1	-	APOA1	963.21	2431.77	748.24	584.45	1763.83	1740.53	417.27	2426.04	1284.32	0.00180695	1.35724	XM_032201806.1 PREDICTED: Aythya fuligula apolipoprotein A1 (APOA1), mRNA			[APOA1_ANAPL|diamond]Name=APOA1; RecName: Full=Apolipoprotein A-I; Short=Apo-AI; Short=ApoA-I; AltName: Full=Apolipoprotein A1; Contains: RecName: Full=Proapolipoprotein A-I; Short=ProapoA-I; Flags: Precursor;	GO:0034364//high-density lipoprotein particle;GO:0008289//lipid binding;GO:0008203//cholesterol metabolic process;GO:0006869//lipid transport;GO:0042157//lipoprotein metabolic process;	K08757//apolipoprotein A-I+ko03320//PPAR signaling pathway+ko04975//Fat digestion and absorption+ko04977//Vitamin digestion and absorption+ko04979//Cholesterol metabolism;		>XP_035411466.1 apolipoprotein A-I [Cygnus atratus] >XP_035411467.1 apolipoprotein A-I [Cygnus atratus]
106039811	57.49	53.09	63.27	28.39	31.9	90.78	136.13	110.83	121.06	167.23	XM_048063475.2,XM_048063473.2	mRNA	2053720	2063538	NC_089893.1	-	SLC37A4	63.27	136.13	57.49	53.09	90.78	167.23	31.9	121.06	28.39	4.32641e-06	1.49532	XM_013187238.1 PREDICTED: Anser cygnoides domesticus solute carrier family 37 (glucose-6-phosphate transporter), member 4 (SLC37A4), transcript variant X1, mRNA		KOG2533//Permease of the major facilitator superfamily;	[G6PT1_HUMAN|diamond]Name=SLC37A4 {ECO:0000312|HGNC:HGNC:4061}; Synonyms=G6PT, G6PT1;+++ORFNames=PRO0685, TRG19 {ECO:0000312|EMBL:AAS00495.1}; RecName: Full=Glucose-6-phosphate exchanger SLC37A4 {ECO:0000305|PubMed:10026167, ECO:0000305|PubMed:21949678}; AltName: Full=Glucose-5-phosphate transporter; AltName: Full=Glucose-6-phosphate translocase {ECO:0000303|PubMed:9428641}; AltName: Full=Solute …	GO:0005783//endoplasmic reticulum;GO:0005789//endoplasmic reticulum membrane;GO:0030176//integral component of endoplasmic reticulum membrane;GO:0016021//integral component of membrane;GO:0016020//membrane;GO:0061513//glucose 6-phosphate:inorganic phosphate antiporter activity;GO:0015152//glucose-6-phosphate transmembrane transporter activity;GO:0008643//carbohydrate transport;GO:0006094//glucone…	K08171//MFS transporter, OPA family, solute carrier family 37 (glycerol-6-phosphate transporter), member 4+ko04973//Carbohydrate digestion and absorption;		>XP_009894224.1 PREDICTED: glucose-6-phosphate translocase isoform X1 [Charadrius vociferus]
106039846	0.85	0.76	1.19	0.39	1.41	1.72	2.01	0.94	1.99	2.45	TCONS_00056198,XM_013187290.3,XM_013187289.3	mRNA	3503982	3535677	NC_089893.1	+	DRD2	1.19	2.01	0.85	0.76	1.72	2.45	1.41	1.99	0.39	0.0256022	1.09059	XM_013187287.1 PREDICTED: Anser cygnoides domesticus dopamine receptor D2 (DRD2), transcript variant X1, mRNA		KOG3656//FOG: 7 transmembrane receptor;	[DRD2_MELGA|diamond]Name=DRD2; RecName: Full=D(2) dopamine receptor; AltName: Full=Dopamine D2 receptor;	GO:0000139//Golgi membrane;GO:0016021//integral component of membrane;GO:0005886//plasma membrane;GO:0045202//synapse;GO:0035240//dopamine binding;GO:0004952//dopamine neurotransmitter receptor activity;GO:0004930//G protein-coupled receptor activity;GO:0038023//signaling receptor activity;GO:0007195//adenylate cyclase-inhibiting dopamine receptor signaling pathway;GO:1990384//hyaloid vascular pl…	K04145//dopamine receptor D2+ko04015//Rap1 signaling pathway+ko04024//cAMP signaling pathway+ko04080//Neuroactive ligand-receptor interaction+ko04540//Gap junction+ko04728//Dopaminergic synapse;	7 transmembrane receptor (rhodopsin family)[TCONS_00056198]	>XP_013042741.1 PREDICTED: D(2) dopamine receptor isoform X1 [Anser cygnoides domesticus] >XP_035202081.1 D(2) dopamine receptor isoform X1 [Oxyura jamaicensis] >AHM92575.1 dopamine D2 receptor transcript variant 1 [Anser cygnoides] >AHM92576.1 dopamine D2 receptor transcript variant 1 [Anser cygnoides]
106039924	2.88	3.64	4.12	2.14	2.36	5.78	7.08	7.36	5.57	7.85	TCONS_00014443,TCONS_00014445,TCONS_00014444,XM_066992515.1,XM_066992519.1,XM_066992521.1,XM_066992517.1,XM_066992520.1,XM_066992518.1,XM_066992516.1	mRNA	82229833	82287178	NC_089874.1	-	RNF152	4.12	7.08	2.88	3.64	5.78	7.85	2.36	5.57	2.14	3.43004e-06	1.23249	XM_013187408.1 PREDICTED: Anser cygnoides domesticus ring finger protein 152 (RNF152), transcript variant X4, mRNA		KOG2177//Predicted E3 ubiquitin ligase;	[RN152_CHICK|diamond]Name=RNF152 {ECO:0000250|UniProtKB:Q8N8N0}; RecName: Full=E3 ubiquitin-protein ligase RNF152 {ECO:0000305}; EC=2.3.2.27 {ECO:0000250|UniProtKB:Q8N8N0}; AltName: Full=RING finger protein 152 {ECO:0000250|UniProtKB:Q8N8N0}; AltName: Full=RING-type E3 ubiquitin transferase RNF152 {ECO:0000305};	GO:0031301//integral component of organelle membrane;GO:0005765//lysosomal membrane;GO:0005764//lysosome;GO:0046872//metal ion binding;GO:0031267//small GTPase binding;GO:0061630//ubiquitin protein ligase activity;GO:0004842//ubiquitin-protein transferase activity;GO:0006915//apoptotic process;GO:0034198//cellular response to amino acid starvation;GO:1904262//negative regulation of TORC1 signalin…	K15705//E3 ubiquitin-protein ligase RNF152 [EC:2.3.2.27]+ko04150//mTOR signaling pathway;	zinc-RING finger domain[TCONS_00014443]	>XP_040403875.1 E3 ubiquitin-protein ligase RNF152 isoform X1 [Cygnus olor]
106039982	3.51	4.21	3.42	1.2	1.85	9.78	10.64	6.78	12.79	8.84	XM_013187541.3,XM_067001674.1,XM_048071664.2,XM_067001665.1	mRNA	87228343	87247514	NC_089873.1	+	GJA5	3.42	10.64	3.51	4.21	9.78	8.84	1.85	12.79	1.2	1.07754e-05	1.87249	XM_035315295.1 PREDICTED: Oxyura jamaicensis gap junction protein alpha 5 (GJA5), transcript variant X1, mRNA	HSF		[CXA5_CHICK|diamond]Name=GJA5; RecName: Full=Gap junction alpha-5 protein; AltName: Full=Connexin-42; Short=Cx42;	GO:0005922//connexin complex;GO:0016021//integral component of membrane;GO:0007154//cell communication;			>XP_013042974.1 PREDICTED: gap junction alpha-5 protein [Anser cygnoides domesticus] >XP_013042985.1 PREDICTED: gap junction alpha-5 protein [Anser cygnoides domesticus] >XP_013042995.1 PREDICTED: gap junction alpha-5 protein [Anser cygnoides domesticus] >XP_035396612.1 gap junction alpha-5 protein [Cygnus atratus]
106040120	245.28	236.57	275.21	114.34	122.4	341.98	544.88	478.45	370.57	534.43	XM_066982011.1	mRNA	1576770	1581040	NC_089895.1	-	AKR7A2	275.21	544.88	245.28	236.57	341.98	534.43	122.4	370.57	114.34	0.000503682	1.26073	XM_013187796.1 PREDICTED: Anser cygnoides domesticus aldo-keto reductase family 7, member A2 (AKR7A2), partial mRNA			[ARK72_MOUSE|diamond]Name=Akr7a2 {ECO:0000250|UniProtKB:O43488};+++Synonyms=Afar {ECO:0000312|MGI:MGI:107796},+++Akr7a5 {ECO:0000312|MGI:MGI:107796}; RecName: Full=Aflatoxin B1 aldehyde reductase member 2; EC=1.1.1.n11; AltName: Full=Succinic semialdehyde reductase; Short=SSA reductase;	GO:0005737//cytoplasm;GO:0005829//cytosol;GO:0005794//Golgi apparatus;GO:0005739//mitochondrion;GO:0005635//nuclear envelope;GO:0004032//alditol:NADP+ 1-oxidoreductase activity;GO:0047834//D-threo-aldose 1-dehydrogenase activity;GO:0019119//phenanthrene-9,10-epoxide hydrolase activity;GO:0044597//daunorubicin metabolic process;GO:0044598//doxorubicin metabolic process;	K15303//aflatoxin B1 aldehyde reductase+ko00980//Metabolism of xenobiotics by cytochrome P450;		>XP_040389913.1 aflatoxin B1 aldehyde reductase member 2 [Cygnus olor]
106040201	0.62	0.5	0.93	0.15	0.13	1.23	1.29	2.19	1.93	1.1	XM_013187905.3	mRNA	3045108	3052405	NC_089895.1	+	LOC106040201	0.93	1.29	0.62	0.5	1.23	1.1	0.13	1.93	0.15	0.00951663	1.7923	XM_013187905.1 PREDICTED: Anser cygnoides domesticus chymotrypsin-like elastase family member 2A (LOC106040201), transcript variant X1, mRNA		KOG3627//Trypsin;	[CEL2A_BOVIN|diamond]Name=CELA2A; Synonyms=ELA2, ELA2A; RecName: Full=Chymotrypsin-like elastase family member 2A; EC=3.4.21.71; AltName: Full=Elastase II; AltName: Full=Elastase-2; AltName: Full=Elastase-2A; Flags: Precursor;	GO:0005576//extracellular region;GO:0005615//extracellular space;GO:0004175//endopeptidase activity;GO:0004252//serine-type endopeptidase activity;GO:1901143//insulin catabolic process;GO:0006508//proteolysis;GO:0050796//regulation of insulin secretion;GO:0090330//regulation of platelet aggregation;GO:0032868//response to insulin;	K01346//pancreatic elastase II [EC:3.4.21.71]+ko04972//Pancreatic secretion+ko04974//Protein digestion and absorption;		>XP_013043359.1 PREDICTED: chymotrypsin-like elastase family member 2A [Anser cygnoides domesticus]
106040284	0.14	0.55	0.4	0.13	0.17	0.77	0.94	0.75	1.79	0.54	XM_067002720.1,XM_013188058.3	mRNA	8527969	8533670	NC_089881.1	+	ADIPOQ	0.4	0.94	0.14	0.55	0.77	0.54	0.17	1.79	0.13	0.0122963	1.87224	KP993199.1 Anser cygnoides adiponectin mRNA, complete cds			[ADIPO_MOUSE|diamond]Name=Adipoq; Synonyms=Acdc, Acrp30, Apm1; RecName: Full=Adiponectin; AltName: Full=30 kDa adipocyte complement-related protein; AltName: Full=Adipocyte complement-related 30 kDa protein; Short=ACRP30; AltName: Full=Adipocyte, C1q and collagen domain-containing protein; AltName: Full=Adipocyte-specific protein AdipoQ; Flags: Precursor;	GO:0071944//cell periphery;GO:0009986//cell surface;GO:0005581//collagen trimer;GO:0005783//endoplasmic reticulum;GO:0005615//extracellular space;GO:0048471//perinuclear region of cytoplasm;GO:0032991//protein-containing complex;GO:0005179//hormone activity;GO:0042802//identical protein binding;GO:0042803//protein homodimerization activity;GO:0033691//sialic acid binding;GO:0005102//signaling rec…	K07296//adiponectin+ko03320//PPAR signaling pathway+ko04152//AMPK signaling pathway+ko04211//Longevity regulating pathway+ko04920//Adipocytokine signaling pathway;		>XP_013043512.1 PREDICTED: adiponectin [Anser cygnoides domesticus]
106040439	21.8	28.52	22.95	8.37	9.37	26.71	64.2	41.14	35.4	60.2	TCONS_00069935,TCONS_00069936,XM_013188293.3,XM_013188294.3	mRNA	31872640	31914643	NC_089912.1	+	SLC26A1	22.95	64.2	21.8	28.52	26.71	60.2	9.37	35.4	8.37	0.00578681	1.39279	XM_035309658.1 PREDICTED: Oxyura jamaicensis solute carrier family 26 member 1 (SLC26A1), transcript variant X6, mRNA		KOG0236//Sulfate/bicarbonate/oxalate exchanger SAT-1 and related transporters (SLC26 family);	[S26A1_RAT|diamond]Name=Slc26a1; Synonyms=Sat1; RecName: Full=Sulfate anion transporter 1; Short=SAT-1; AltName: Full=Canalicular sulfate transporter; AltName: Full=Solute carrier family 26 member 1; AltName: Full=Sulfate/carbonate antiporter;	GO:0016323//basolateral plasma membrane;GO:0005887//integral component of plasma membrane;GO:0015301//anion:anion antiporter activity;GO:0015106//bicarbonate transmembrane transporter activity;GO:0015108//chloride transmembrane transporter activity;GO:0019531//oxalate transmembrane transporter activity;GO:0008271//secondary active sulfate transmembrane transporter activity;GO:0015116//sulfate tra…		Sulfate permease family[TCONS_00069935]	>XP_013043746.1 PREDICTED: sulfate anion transporter 1 isoform X1 [Anser cygnoides domesticus]
106040455	0.64	0.57	0.7	0.81	0.57	0.17	0.2	0.22	0.1	0.19	XM_048053601.2,XM_048053616.2,XM_048053604.2,XM_066987724.1,XM_066987721.1,XM_066987722.1,XM_048053608.2,XM_048053600.2,XM_048053614.2,XM_048053602.2,XM_066987723.1,XM_048053603.2,XM_066987725.1,XM_048053615.2,XM_048053613.2,XM_066987726.1,XM_048053606.2	mRNA	32309932	32784668	NC_089912.1	-	NRG1	0.7	0.2	0.64	0.57	0.17	0.19	0.57	0.1	0.81	7.37562e-09	-1.8022	XM_038170102.1 PREDICTED: Anas platyrhynchos neuregulin 1 (NRG1), transcript variant X13, mRNA			[NRG1_CHICK|diamond]Name=NRG1; Synonyms=ARIA; RecName: Full=Pro-neuregulin-1, membrane-bound isoform; Short=Pro-NRG1; Contains: RecName: Full=Neuregulin-1; AltName: Full=Acetylcholine receptor-inducing activity; Short=ARIA; Flags: Precursor;	GO:0005615//extracellular space;GO:0016021//integral component of membrane;GO:0005886//plasma membrane;GO:0045499//chemorepellent activity;GO:0043125//ErbB-3 class receptor binding;GO:0008083//growth factor activity;GO:0005178//integrin binding;GO:0030296//protein tyrosine kinase activator activity;GO:0005102//signaling receptor binding;GO:0007171//activation of transmembrane receptor protein tyr…	K05455//neuregulin 1+ko04012//ErbB signaling pathway;		>AKA42973.1 neuregulin 1 [Anser cygnoides]
106040628	0.55	0.59	0.64	0.57	0.5	0.92	1.39	1.02	1.3	1.29	XM_048063519.2,XM_066981277.1	mRNA	7985359	8023644	NC_089893.1	-	BARX2	0.64	1.39	0.55	0.59	0.92	1.29	0.5	1.3	0.57	0.00402645	1.15453	XM_013188651.1 PREDICTED: Anser cygnoides domesticus BARX homeobox 2 (BARX2), transcript variant X2, mRNA	Homeobox	KOG0488//Transcription factor BarH and related HOX domain proteins;	[BARX2_MOUSE|diamond]Name=Barx2; RecName: Full=Homeobox protein BarH-like 2;	GO:0015629//actin cytoskeleton;GO:0005829//cytosol;GO:0005794//Golgi apparatus;GO:0005654//nucleoplasm;GO:0005634//nucleus;GO:0005667//transcription factor complex;GO:0003682//chromatin binding;GO:0003677//DNA binding;GO:0001228//DNA-binding transcription activator activity, RNA polymerase II-specific;GO:0003700//DNA-binding transcription factor activity;GO:0000981//DNA-binding transcription fact…			>XP_027300110.1 homeobox protein BarH-like 2 [Anas platyrhynchos] >XP_032057870.1 homeobox protein BarH-like 2 [Aythya fuligula] >XP_035411655.1 homeobox protein BarH-like 2 [Cygnus atratus]
106040670	0.95	0.61	0.62	0.91	1.5	0.56	0.22	0.49	0.34	0.41	XM_066978357.1	mRNA	6420291	6429743	NC_089888.1	-	TFAP2C	0.62	0.22	0.95	0.61	0.56	0.41	1.5	0.34	0.91	0.0270123	-1.09196	XM_013188696.1 PREDICTED: Anser cygnoides domesticus transcription factor AP-2 gamma (activating enhancer binding protein 2 gamma) (TFAP2C), mRNA	AP-2	KOG3811//Transcription factor AP-2;	[AP2C_HUMAN|diamond]Name=TFAP2C; RecName: Full=Transcription factor AP-2 gamma; Short=AP2-gamma; AltName: Full=Activating enhancer-binding protein 2 gamma; AltName: Full=Transcription factor ERF-1;	GO:0000785//chromatin;GO:0005829//cytosol;GO:0005739//mitochondrion;GO:0005654//nucleoplasm;GO:0005634//nucleus;GO:0003677//DNA binding;GO:0001228//DNA-binding transcription activator activity, RNA polymerase II-specific;GO:0003700//DNA-binding transcription factor activity;GO:0000981//DNA-binding transcription factor activity, RNA polymerase II-specific;GO:0001227//DNA-binding transcription repr…			>XP_035199947.1 transcription factor AP-2 gamma [Oxyura jamaicensis] >XP_035404212.1 transcription factor AP-2 gamma [Cygnus atratus] >XP_040431972.1 transcription factor AP-2 gamma [Cygnus olor]
106040707	121.62	128.01	99.96	68.84	52.94	136.07	196.72	179.16	200.97	212.29	XM_013188782.3	mRNA	31634767	31644969	NC_089877.1	+	LOC106040707	99.96	196.72	121.62	128.01	136.07	212.29	52.94	200.97	68.84	0.00317216	1.04982	XM_013188782.1 PREDICTED: Anser cygnoides domesticus acyl-coenzyme A amino acid N-acyltransferase 2-like (LOC106040707), partial mRNA			[ACOT5_MOUSE|diamond]Name=Acot5; RecName: Full=Acyl-coenzyme A thioesterase 5; Short=Acyl-CoA thioesterase 5; EC=3.1.2.2 {ECO:0000269|PubMed:15007068, ECO:0000269|PubMed:16940157}; AltName: Full=Peroxisomal acyl-coenzyme A thioester hydrolase Ic; Short=PTE-Ic {ECO:0000303|PubMed:15007068}; Short=Peroxisomal acyl-CoA thioesterase Ic;	GO:0005829//cytosol;GO:0005777//peroxisome;GO:0047617//acyl-CoA hydrolase activity;GO:0052689//carboxylic ester hydrolase activity;GO:0102991//myristoyl-CoA hydrolase activity;GO:0016290//palmitoyl-CoA hydrolase activity;GO:0006637//acyl-CoA metabolic process;GO:0006631//fatty acid metabolic process;GO:0001676//long-chain fatty acid metabolic process;GO:0032788//saturated monocarboxylic acid meta…	K01068//acyl-coenzyme A thioesterase 1/2/4 [EC:3.1.2.2]+ko00062//Fatty acid elongation+ko01040//Biosynthesis of unsaturated fatty acids+ko01100//Metabolic pathways+ko04913//Ovarian steroidogenesis;		>XP_040413313.1 acyl-coenzyme A thioesterase 5-like [Cygnus olor]
106040716	0.74	0.61	0.81	0.51	0.88	0.08	0.08	0.14	0.2	0.22	XM_067000499.1	mRNA	15007259	15013449	NC_089879.1	-	LOXL4	0.81	0.08	0.74	0.61	0.08	0.22	0.88	0.2	0.51	8.75062e-07	-2.18591	XM_032191210.1 PREDICTED: Aythya fuligula lysyl oxidase like 4 (LOXL4), mRNA			[LOXL4_BOVIN|diamond]Name=LOXL4; RecName: Full=Lysyl oxidase homolog 4; EC=1.4.3.-; AltName: Full=Lysyl oxidase-like protein 4; Flags: Precursor;	GO:0005615//extracellular space;GO:0016020//membrane;GO:0005507//copper ion binding;GO:0016641//oxidoreductase activity, acting on the CH-NH2 group of donors, oxygen as acceptor;GO:0005044//scavenger receptor activity;			>XP_032047101.1 lysyl oxidase homolog 4 [Aythya fuligula]
106040741	0.08	0.15	0.07	0.06	0.18	0.33	0.2	0.2	0.25	0.27	XM_066980638.1,XM_066980637.1,XM_066980640.1,XM_066980639.1	mRNA	2170929	2197232	NC_089892.1	+	LHX6	0.07	0.2	0.08	0.15	0.33	0.27	0.18	0.25	0.06	0.00230644	1.31906	XM_040531263.1 PREDICTED: Cygnus olor LIM homeobox 6 (LHX6), transcript variant X2, mRNA	Homeobox	KOG0490//Transcription factor, contains HOX domain;	[LHX6_HUMAN|diamond]Name=LHX6; Synonyms=LHX6.1; RecName: Full=LIM/homeobox protein Lhx6; Short=LIM homeobox protein 6; AltName: Full=LIM/homeobox protein Lhx6.1;	GO:0000785//chromatin;GO:0005634//nucleus;GO:0003700//DNA-binding transcription factor activity;GO:0000981//DNA-binding transcription factor activity, RNA polymerase II-specific;GO:0046872//metal ion binding;GO:0000977//RNA polymerase II regulatory region sequence-specific DNA binding;GO:1990837//sequence-specific double-stranded DNA binding;GO:0048469//cell maturation;GO:0021853//cerebral cortex…			>XP_038020883.1 LIM/homeobox protein Lhx6 isoform X2 [Anas platyrhynchos]
106040765	23.47	15.22	20.43	41.2	39.82	9.63	12.11	14.56	12.69	13.77	XM_066978428.1,XM_066978432.1,XM_066978429.1,XM_066978430.1	mRNA	1617043	1626373	NC_089888.1	+	TNFRSF6B	20.43	12.11	23.47	15.22	9.63	13.77	39.82	12.69	41.2	0.0027797	-1.05787	XM_013188862.1 PREDICTED: Anser cygnoides domesticus tumor necrosis factor receptor superfamily, member 6b, decoy (TNFRSF6B), mRNA			[TNF6B_HUMAN|diamond]Name=TNFRSF6B; Synonyms=DCR3, TR6; ORFNames=UNQ186/PRO212; RecName: Full=Tumor necrosis factor receptor superfamily member 6B; AltName: Full=Decoy receptor 3; Short=DcR3; AltName: Full=Decoy receptor for Fas ligand; AltName: Full=M68; Flags: Precursor;	GO:0005576//extracellular region;GO:0005615//extracellular space;GO:0038023//signaling receptor activity;GO:0006915//apoptotic process;GO:0043066//negative regulation of apoptotic process;GO:0033209//tumor necrosis factor-mediated signaling pathway;	K05143//tumor necrosis factor receptor superfamily member 6B+ko04060//Cytokine-cytokine receptor interaction;		>XP_040431324.1 tumor necrosis factor receptor superfamily member 6B [Cygnus olor]
106040944	9.58	12.08	9.28	32.27	38.24	3.68	6.14	9.36	4.24	5.69	XM_048046373.2	mRNA	14571358	14578198	NC_089888.1	-	DBNDD2	9.28	6.14	9.58	12.08	3.68	5.69	38.24	4.24	32.27	0.00260592	-1.70771	XM_013189163.1 PREDICTED: Anser cygnoides domesticus dysbindin (dystrobrevin binding protein 1) domain containing 2 (DBNDD2), mRNA			[DTBP1_HUMAN|diamond]Name=DTNBP1; Synonyms=BLOC1S8; ORFNames=My031; RecName: Full=Dysbindin; AltName: Full=Biogenesis of lysosome-related organelles complex 1 subunit 8; Short=BLOC-1 subunit 8; AltName: Full=Dysbindin-1; AltName: Full=Dystrobrevin-binding protein 1; AltName: Full=Hermansky-Pudlak syndrome 7 protein; Short=HPS7 protein;	GO:0030424//axon;GO:1904115//axon cytoplasm;GO:0031083//BLOC-1 complex;GO:0005737//cytoplasm;GO:0005829//cytosol;GO:0043197//dendritic spine;GO:0005789//endoplasmic reticulum membrane;GO:0010008//endosome membrane;GO:0098978//glutamatergic synapse;GO:0030426//growth cone;GO:0098686//hippocampal mossy fiber to CA3 synapse;GO:0033162//melanosome membrane;GO:0015630//microtubule cytoskeleton;GO:0030…			>XP_035199424.1 dysbindin domain-containing protein 2 isoform X3 [Oxyura jamaicensis]
106041024	0.89	2.93	1.25	0.34	0.52	5.82	0.91	5.53	8.07	2.66	XM_013189249.3	mRNA	1655845	1676324	NC_089890.1	-	MPO	1.25	0.91	0.89	2.93	5.82	2.66	0.52	8.07	0.34	0.0190531	2.04512	XM_013189249.1 PREDICTED: Anser cygnoides domesticus myeloperoxidase (MPO), mRNA		KOG2408//Peroxidase/oxygenase;	[PERM_HUMAN|diamond]Name=MPO; RecName: Full=Myeloperoxidase; Short=MPO; EC=1.11.2.2 {ECO:0000269|PubMed:9922160}; Contains: RecName: Full=Myeloperoxidase; Contains: RecName: Full=89 kDa myeloperoxidase; Contains: RecName: Full=84 kDa myeloperoxidase; Contains: RecName: Full=Myeloperoxidase light chain; Contains: RecName: Full=Myeloperoxidase heavy chain; Flags: Precursor;	GO:0042582//azurophil granule;GO:0035578//azurophil granule lumen;GO:0070062//extracellular exosome;GO:0005576//extracellular region;GO:0005615//extracellular space;GO:0043231//intracellular membrane-bounded organelle;GO:0005764//lysosome;GO:0005654//nucleoplasm;GO:0005634//nucleus;GO:0097013//phagocytic vesicle lumen;GO:0030141//secretory granule;GO:0003682//chromatin binding;GO:0020037//heme bi…	K10789//myeloperoxidase [EC:1.11.2.2]+ko00983//Drug metabolism - other enzymes+ko04145//Phagosome+ko04613//Neutrophil extracellular trap formation;		>XP_012951585.3 myeloperoxidase isoform X1 [Anas platyrhynchos]
106041035	17.63	30.36	19.34	21.09	13.11	40.2	85.23	40.97	55.99	62.12	TCONS_00052986,XM_048067922.2	mRNA	1950239	1952792	NC_089890.1	-	METTL27	19.34	85.23	17.63	30.36	40.2	62.12	13.11	55.99	21.09	1.38043e-05	1.55389	LS423630.1 Anas platyrhynchos genome assembly, chromosome: 20		KOG1541//Predicted protein carboxyl methylase;	[MET27_HUMAN|diamond]Name=METTL27 {ECO:0000312|HGNC:HGNC:19068};+++Synonyms=WBSCR27 {ECO:0000312|HGNC:HGNC:19068}; RecName: Full=Methyltransferase-like protein 27 {ECO:0000312|HGNC:HGNC:19068}; AltName: Full=Williams-Beuren syndrome chromosomal region 27 protein {ECO:0000312|HGNC:HGNC:19068};	GO:0008168//methyltransferase activity;		Methyltransferase domain[TCONS_00052986]	>XP_035414986.1 methyltransferase-like protein 27 isoform X1 [Cygnus atratus]
106041329	38.76	28.01	21.53	63.4	76.4	17.84	12.45	26.09	3.26	16.05	XM_013189690.3	mRNA	6651213	6655432	NC_089897.1	-	BCL2L15	21.53	12.45	38.76	28.01	17.84	16.05	76.4	3.26	63.4	0.0158303	-1.52507	XM_005011727.4 PREDICTED: Anas platyrhynchos BCL2 like 15 (BCL2L15), mRNA			[B2L15_MOUSE|diamond]Name=Bcl2l15; Synonyms=Gm566; RecName: Full=Bcl-2-like protein 15; Short=Bcl2-L-15;	GO:0005829//cytosol;GO:0005634//nucleus;GO:0042981//regulation of apoptotic process;			>XP_013045144.1 PREDICTED: bcl-2-like protein 15 [Anser cygnoides domesticus]
106041362	58.25	42.23	54.21	72.13	61.93	17.44	12.21	59.9	10.79	31.3	TCONS_00061024,XM_013189762.3	mRNA	4982856	4998955	NC_089897.1	-	PIGR	54.21	12.21	58.25	42.23	17.44	31.3	61.93	10.79	72.13	0.043674	-1.14067	XM_035347141.1 PREDICTED: Oxyura jamaicensis polymeric immunoglobulin receptor (PIGR), transcript variant X2, mRNA			[PIGR_HUMAN|diamond]Name=PIGR; RecName: Full=Polymeric immunoglobulin receptor; Short=PIgR; Short=Poly-Ig receptor; AltName: Full=Hepatocellular carcinoma-associated protein TB6; Contains: RecName: Full=Secretory component; Flags: Precursor;	GO:0035577//azurophil granule membrane;GO:0070062//extracellular exosome;GO:0005615//extracellular space;GO:0005887//integral component of plasma membrane;GO:0005886//plasma membrane;GO:0043235//receptor complex;GO:0071751//secretory IgA immunoglobulin complex;GO:0001792//polymeric immunoglobulin receptor activity;GO:0004888//transmembrane signaling receptor activity;GO:0001580//detection of chem…	K13073//polymeric immunoglobulin receptor+ko04672//Intestinal immune network for IgA production;	Immunoglobulin V-set domain[TCONS_00061024]	>XP_013045216.1 PREDICTED: polymeric immunoglobulin receptor [Anser cygnoides domesticus]
106041367	27.54	25.42	39.46	12.67	10.35	66.19	85.5	45.03	64.86	46.49	XM_048060639.2	mRNA	15015120	15020059	NC_089879.1	-	PYROXD2	39.46	85.5	27.54	25.42	66.19	46.49	10.35	64.86	12.67	0.00236162	1.50542	XM_013190129.1 PREDICTED: Anser cygnoides domesticus pyridine nucleotide-disulphide oxidoreductase domain 2 (PYROXD2), mRNA		KOG4254//Phytoene desaturase;	[PYRD2_PONAB|diamond]Name=PYROXD2 {ECO:0000250|UniProtKB:Q8N2H3}; RecName: Full=Pyridine nucleotide-disulfide oxidoreductase domain-containing protein 2 {ECO:0000250|UniProtKB:Q8N2H3}; EC=1.-.-.-;	GO:0005759//mitochondrial matrix;GO:0016491//oxidoreductase activity;GO:0007005//mitochondrion organization;			>XP_013045583.1 PREDICTED: pyridine nucleotide-disulfide oxidoreductase domain-containing protein 2 [Anser cygnoides domesticus]
106041429	106.71	101.82	100.59	29.33	31.39	120.02	175.28	196.97	151.03	236.91	TCONS_00053163,XM_013189847.3	mRNA	6869044	6885120	NC_089890.1	-	PSPH	100.59	175.28	106.71	101.82	120.02	236.91	31.39	151.03	29.33	0.0155663	1.30137	XM_032201111.1 PREDICTED: Aythya fuligula phosphoserine phosphatase (PSPH), transcript variant X2, mRNA		KOG1615//Phosphoserine phosphatase;	[SERB_HUMAN|diamond]Name=PSPH {ECO:0000312|HGNC:HGNC:9577}; RecName: Full=Phosphoserine phosphatase {ECO:0000305|PubMed:12213811}; Short=PSP {ECO:0000305|PubMed:12213811}; Short=PSPase; EC=3.1.3.3 {ECO:0000269|PubMed:12213811, ECO:0000269|PubMed:14673469, ECO:0000269|PubMed:15291819, ECO:0000269|PubMed:1965857, ECO:0000269|PubMed:25080166, ECO:0000269|PubMed:9222972}; AltName: Full=L-3-phosphoser…	GO:0005737//cytoplasm;GO:0005829//cytosol;GO:0043005//neuron projection;GO:0036425//D-phosphoserine phosphatase activity;GO:0042802//identical protein binding;GO:0036424//L-phosphoserine phosphatase activity;GO:0000287//magnesium ion binding;GO:0004647//phosphoserine phosphatase activity;GO:0042803//protein homodimerization activity;GO:0016311//dephosphorylation;GO:0001701//in utero embryonic dev…	K01079//phosphoserine phosphatase [EC:3.1.3.3]+ko00260//Glycine, serine and threonine metabolism+ko01100//Metabolic pathways+ko01200//Carbon metabolism+ko01230//Biosynthesis of amino acids;	haloacid dehalogenase-like hydrolase[TCONS_00053163]	>XP_005010718.1 phosphoserine phosphatase isoform X1 [Anas platyrhynchos] >XP_013045299.1 PREDICTED: phosphoserine phosphatase isoform X1 [Anser cygnoides domesticus] >XP_013045300.1 PREDICTED: phosphoserine phosphatase isoform X1 [Anser cygnoides domesticus] >XP_035199352.1 phosphoserine phosphatase [Oxyura jamaicensis] >XP_040388092.1 phosphoserine phosphatase isoform X1 [Cygnus olor]
106041505	0.35	0.38	1.06	1.17	2.09	0.26	0.12	0.29	0.12	0.37	TCONS_00001228,XM_048061228.2,XM_066995636.1,XM_066995639.1,XM_048061229.2	mRNA	52617818	52656812	NC_089873.1	+	SLC6A15	1.06	0.12	0.35	0.38	0.26	0.37	2.09	0.12	1.17	0.00409488	-2.03096	XM_013190025.1 PREDICTED: Anser cygnoides domesticus solute carrier family 6 (neutral amino acid transporter), member 15 (SLC6A15), mRNA		KOG3659//Sodium-neurotransmitter symporter;	[S6A15_BOVIN|diamond]Name=SLC6A15; Synonyms=B0AT2, NTT73; RecName: Full=Sodium-dependent neutral amino acid transporter B(0)AT2; AltName: Full=Sodium- and chloride-dependent neurotransmitter transporter NTT73; AltName: Full=Solute carrier family 6 member 15; AltName: Full=Transporter v7-3;	GO:0005887//integral component of plasma membrane;GO:0005298//proline:sodium symporter activity;GO:0015820//leucine transport;GO:0006836//neurotransmitter transport;GO:0015804//neutral amino acid transport;GO:0015824//proline transport;GO:0035725//sodium ion transmembrane transport;		Sodium:neurotransmitter symporter family[TCONS_00001228]	>XP_013045479.1 PREDICTED: sodium-dependent neutral amino acid transporter B(0)AT2 [Anser cygnoides domesticus]
106041523	0.03	0.01	0.02	0.02	0.04	0.19	0.09	0.1	0.14	0.01	XM_066995740.1,XM_048061243.2,XM_066995719.1,XM_048061258.2,XM_066995699.1,XM_066995726.1,XM_066995711.1,XM_066995693.1,XM_066995741.1,XM_048061251.2,XM_066995714.1,XM_066995725.1,XM_066995728.1,XM_066995743.1,XM_048061245.2	mRNA	53984800	54333660	NC_089873.1	+	PPFIA2	0.02	0.09	0.03	0.01	0.19	0.01	0.04	0.14	0.02	0.0464382	2.55102	XM_027451234.2 PREDICTED: Anas platyrhynchos PTPRF interacting protein alpha 2 (PPFIA2), transcript variant X5, mRNA		KOG0249//LAR-interacting protein and related proteins;	[LIPA2_HUMAN|diamond]Name=PPFIA2; RecName: Full=Liprin-alpha-2; AltName: Full=Protein tyrosine phosphatase receptor type f polypeptide-interacting protein alpha-2; Short=PTPRF-interacting protein alpha-2;	GO:0030424//axon;GO:0009986//cell surface;GO:0005737//cytoplasm;GO:0005829//cytosol;GO:0043197//dendritic spine;GO:0070062//extracellular exosome;GO:0098978//glutamatergic synapse;GO:0048786//presynaptic active zone;GO:0099181//structural constituent of presynapse;GO:0007160//cell-matrix adhesion;GO:0099519//dense core granule cytoskeletal transport;GO:0006836//neurotransmitter transport;GO:00609…	K02329//frizzled 3+ko04150//mTOR signaling pathway+ko04310//Wnt signaling pathway+ko04360//Axon guidance+ko04390//Hippo signaling pathway+ko04550//Signaling pathways regulating pluripotency of stem cells+ko04916//Melanogenesis;		>XP_021124513.1 liprin-alpha-2 isoform X1 [Anas platyrhynchos] >XP_027307017.1 liprin-alpha-2 isoform X1 [Anas platyrhynchos] >XP_032042450.1 liprin-alpha-2 isoform X1 [Aythya fuligula] >XP_032042458.1 liprin-alpha-2 isoform X1 [Aythya fuligula] >XP_035194342.1 liprin-alpha-2 isoform X1 [Oxyura jamaicensis] >XP_035194347.1 liprin-alpha-2 isoform X1 [Oxyura jamaicensis] >XP_038037133.1 liprin-alph…
106041541	1.49	2.24	2.64	2.52	3.11	0.93	0.67	1.3	0.98	0.68	XM_067001181.1,XM_067001180.1	mRNA	9657199	9667951	NC_089880.1	-	OLFML2B	2.64	0.67	1.49	2.24	0.93	0.68	3.11	0.98	2.52	2.71112e-05	-1.30566	XM_035537373.1 PREDICTED: Cygnus atratus olfactomedin like 2B (OLFML2B), transcript variant X3, mRNA		KOG3545//Olfactomedin and related extracellular matrix glycoproteins;	[OLM2B_HUMAN|diamond]Name=OLFML2B; RecName: Full=Olfactomedin-like protein 2B; AltName: Full=Photomedin-2; Flags: Precursor;	GO:0005576//extracellular region;			>XP_013045529.1 PREDICTED: olfactomedin-like protein 2B, partial [Anser cygnoides domesticus]
106041546	241.88	112.69	153.45	89.62	39.86	310.94	430.06	413.25	453.88	442.4	XM_067001356.1	mRNA	10206370	10209920	NC_089880.1	-	PHGDH	153.45	430.06	241.88	112.69	310.94	442.4	39.86	453.88	89.62	0.000503682	1.7461	XM_035333589.1 PREDICTED: Oxyura jamaicensis phosphoglycerate dehydrogenase (PHGDH), transcript variant X1, mRNA		KOG0068//D-3-phosphoglycerate dehydrogenase, D-isomer-specific 2-hydroxy acid dehydrogenase superfamily;	[SERA_MACFA|diamond]Name=PHGDH; ORFNames=QccE-10982, QccE-21483; RecName: Full=D-3-phosphoglycerate dehydrogenase; Short=3-PGDH; EC=1.1.1.95 {ECO:0000250|UniProtKB:O43175}; AltName: Full=2-oxoglutarate reductase {ECO:0000305}; EC=1.1.1.399 {ECO:0000250|UniProtKB:O43175}; AltName: Full=Malate dehydrogenase {ECO:0000305}; EC=1.1.1.37 {ECO:0000250|UniProtKB:O43175};	GO:0030060//L-malate dehydrogenase activity;GO:0051287//NAD binding;GO:0004617//phosphoglycerate dehydrogenase activity;GO:0006564//L-serine biosynthetic process;	K00058//D-3-phosphoglycerate dehydrogenase / 2-oxoglutarate reductase [EC:1.1.1.95 1.1.1.399]+ko00260//Glycine, serine and threonine metabolism+ko00270//Cysteine and methionine metabolism+ko01100//Metabolic pathways+ko01200//Carbon metabolism+ko01230//Biosynthesis of amino acids;		>XP_035189480.1 D-3-phosphoglycerate dehydrogenase [Oxyura jamaicensis] >XP_035189482.1 D-3-phosphoglycerate dehydrogenase [Oxyura jamaicensis]
106041627	1.78	1.95	1.37	4.23	3.65	0.85	1.27	1.35	1.12	0.7	XM_048080237.2,XM_013190196.3,XM_067001364.1,XM_067001363.1	mRNA	9771834	9823523	NC_089880.1	-	LOC106041627	1.37	1.27	1.78	1.95	0.85	0.7	3.65	1.12	4.23	0.0208978	-1.19143	XM_013190196.1 PREDICTED: Anser cygnoides domesticus transmembrane protein 121 (LOC106041627), transcript variant X1, mRNA			[TM121_CHICK|diamond]Name=TMEM121; Synonyms=HOLE; RecName: Full=Transmembrane protein 121; AltName: Full=Protein hole;	GO:0016021//integral component of membrane;			>XP_013045650.1 PREDICTED: transmembrane protein 121 [Anser cygnoides domesticus] >XP_013045651.1 PREDICTED: transmembrane protein 121 [Anser cygnoides domesticus] >XP_013045652.1 PREDICTED: transmembrane protein 121 [Anser cygnoides domesticus] >XP_032048247.1 transmembrane protein 121 [Aythya fuligula] >XP_035188596.1 transmembrane protein 121 [Oxyura jamaicensis] >XP_035188597.1 transmembrane …
106041842	0.1	0.17	0.13	0.55	0.37	0.08	0.05	0.17	0.05	0.06	XM_048072601.2,XM_048072598.2,XM_048072599.2,XM_048072600.2	mRNA	6641292	6710714	NC_089888.1	+	CBLN4	0.13	0.05	0.1	0.17	0.08	0.06	0.37	0.05	0.55	0.0106223	-1.84986	XM_027473339.2 PREDICTED: Anas platyrhynchos cerebellin 4 precursor (CBLN4), transcript variant X1, mRNA			[CBLN4_HUMAN|diamond]Name=CBLN4; Synonyms=CBLNL1; ORFNames=UNQ718/PRO1382; RecName: Full=Cerebellin-4; AltName: Full=Cerebellin-like glycoprotein 1; Flags: Precursor;	GO:0062023//collagen-containing extracellular matrix;GO:0005576//extracellular region;GO:0005615//extracellular space;GO:0098982//GABA-ergic synapse;GO:1904862//inhibitory synapse assembly;GO:0009306//protein secretion;			>XP_027329140.1 cerebellin-4 isoform X1 [Anas platyrhynchos]
106041870	594.01	564.96	588.35	1493.02	1933.95	335.74	289.3	515.1	225.5	505.45	XM_013190510.3	mRNA	31965039	31968973	NC_089876.1	-	SPP1	588.35	289.3	594.01	564.96	335.74	505.45	1933.95	225.5	1493.02	0.00416704	-1.37858	XM_013190510.1 PREDICTED: Anser cygnoides domesticus secreted phosphoprotein 1 (SPP1), mRNA			[OSTP_CHICK|diamond]Name=SPP1; RecName: Full=Osteopontin; AltName: Full=Bone sialoprotein 1; AltName: Full=Secreted phosphoprotein 1; Short=SPP-1; Flags: Precursor;	GO:0005615//extracellular space;GO:0005125//cytokine activity;GO:0050840//extracellular matrix binding;GO:0008201//heparin binding;GO:0031214//biomineral tissue development;GO:0007155//cell adhesion;GO:0001649//osteoblast differentiation;GO:0045780//positive regulation of bone resorption;	K06250//secreted phosphoprotein 1+ko04151//PI3K-Akt signaling pathway+ko04371//Apelin signaling pathway+ko04510//Focal adhesion+ko04512//ECM-receptor interaction+ko04620//Toll-like receptor signaling pathway+ko04929//GnRH secretion;		>XP_013045964.1 PREDICTED: osteopontin [Anser cygnoides domesticus]
106041896	11.23	9.24	8.41	21.27	17.73	6.06	7.07	7.16	7.06	4.41	TCONS_00022299,TCONS_00022298,TCONS_00022297,TCONS_00022302,TCONS_00022301,XM_048074477.2	mRNA	30682722	30691002	NC_089876.1	+	AREG	8.41	7.07	11.23	9.24	6.06	4.41	17.73	7.06	21.27	0.00759562	-1.15748	LS423614.1 Anas platyrhynchos genome assembly, chromosome: 4			[AREG_HUMAN|diamond]Name=AREG {ECO:0000312|HGNC:HGNC:651};+++Synonyms=AREGB {ECO:0000312|HGNC:HGNC:651},+++SDGF {ECO:0000312|HGNC:HGNC:651}; RecName: Full=Amphiregulin {ECO:0000303|PubMed:2325643}; Short=AR {ECO:0000303|PubMed:2325643}; AltName: Full=Colorectum cell-derived growth factor {ECO:0000303|PubMed:1333777}; Short=CRDGF {ECO:0000303|PubMed:1333777}; Flags: Precursor;	GO:0009986//cell surface;GO:0030669//clathrin-coated endocytic vesicle membrane;GO:0005789//endoplasmic reticulum membrane;GO:0033116//endoplasmic reticulum-Golgi intermediate compartment membrane;GO:0012507//ER to Golgi transport vesicle membrane;GO:0005576//extracellular region;GO:0005615//extracellular space;GO:0016021//integral component of membrane;GO:0005125//cytokine activity;GO:0005154//e…	K09782//amphiregulin+ko04010//MAPK signaling pathway+ko04012//ErbB signaling pathway+ko04151//PI3K-Akt signaling pathway+ko04390//Hippo signaling pathway;	EGF-like domain[TCONS_00022299]	>XP_035406375.1 amphiregulin [Cygnus atratus]
106041919	1.1	1.26	1.14	1.44	2.68	0.69	0.39	1.09	0.13	0.17	XM_013190619.3	mRNA	30503546	30507312	NC_089876.1	+	LOC106041919	1.14	0.39	1.1	1.26	0.69	0.17	2.68	0.13	1.44	0.0449799	-1.53192	XM_005012751.5 PREDICTED: Anas platyrhynchos interleukin-8 (LOC101803817), mRNA			[IL8_CHICK|diamond]Name=CXCL8; Synonyms=CEF4, EMF1, IL8; RecName: Full=Interleukin-8; Short=IL-8; AltName: Full=9E3; AltName: Full=C-X-C motif chemokine 8; AltName: Full=CEF-4; AltName: Full=Chemokine (C-X-C motif) ligand 8; AltName: Full=Embryo fibroblast protein 1; Short=EMF-1; Flags: Precursor;	GO:0005615//extracellular space;GO:0008009//chemokine activity;GO:0045236//CXCR chemokine receptor binding;GO:0005125//cytokine activity;GO:0008083//growth factor activity;GO:0005153//interleukin-8 receptor binding;GO:0001525//angiogenesis;GO:0061844//antimicrobial humoral immune response mediated by antimicrobial peptide;GO:0071222//cellular response to lipopolysaccharide;GO:0070098//chemokine-m…	K10030//interleukin 8+ko04060//Cytokine-cytokine receptor interaction+ko04061//Viral protein interaction with cytokine and cytokine receptor+ko04062//Chemokine signaling pathway+ko04064//NF-kappa B signaling pathway+ko04072//Phospholipase D signaling pathway+ko04218//Cellular senescence+ko04620//Toll-like receptor signaling pathway+ko04621//NOD-like receptor signaling pathway+ko04622//RIG-I-like …		>XP_013046073.1 PREDICTED: LOW QUALITY PROTEIN: interleukin-8-like [Anser cygnoides domesticus]
106042035	1.21	1.2	1.86	1.53	1.9	0.81	0.77	0.71	0.52	0.58	XM_048068566.2,XM_066990071.1	mRNA	16902421	16922602	NC_089873.1	-	LOC106042035	1.86	0.77	1.21	1.2	0.81	0.58	1.9	0.52	1.53	7.82238e-05	-1.0654	XM_035549293.1 PREDICTED: Cygnus atratus histone H2B 5-like (LOC118249398), transcript variant X4, mRNA		KOG1744//Histone H2B;	[H2B5_CHICK|diamond]Name=H2B-V; RecName: Full=Histone H2B 5; AltName: Full=H2B V;	GO:0000786//nucleosome;GO:0005634//nucleus;GO:0003677//DNA binding;GO:0046982//protein heterodimerization activity;GO:0006334//nucleosome assembly;	K11252//histone H2B+ko04613//Neutrophil extracellular trap formation;		>XP_014819563.1 PREDICTED: histone H2B 5-like isoform X1 [Calidris pugnax]
106042090	13.14	19.99	15.04	10.4	10.29	28.56	55.82	25.23	27.23	32.18	XM_066988491.1,XM_066988489.1,XM_066988490.1	mRNA	78207043	78312830	NC_089912.1	+	DMGDH	15.04	55.82	13.14	19.99	28.56	32.18	10.29	27.23	10.4	0.000137583	1.3617	XM_035309206.1 PREDICTED: Oxyura jamaicensis dimethylglycine dehydrogenase (DMGDH), mRNA		KOG2844//Dimethylglycine dehydrogenase precursor;	[M2GD_RAT|diamond]Name=Dmgdh; RecName: Full=Dimethylglycine dehydrogenase, mitochondrial; EC=1.5.8.4 {ECO:0000269|PubMed:2417560, ECO:0000269|PubMed:24858690}; AltName: Full=ME2GLYDH; Flags: Precursor;	GO:0005737//cytoplasm;GO:0005759//mitochondrial matrix;GO:0005739//mitochondrion;GO:0047865//dimethylglycine dehydrogenase activity;GO:0050660//flavin adenine dinucleotide binding;GO:0005542//folic acid binding;GO:0016491//oxidoreductase activity;GO:0006579//amino-acid betaine catabolic process;GO:0042426//choline catabolic process;GO:0019695//choline metabolic process;GO:0035999//tetrahydrofolat…	K00315//dimethylglycine dehydrogenase [EC:1.5.8.4]+ko00260//Glycine, serine and threonine metabolism+ko01100//Metabolic pathways;		>XP_035165097.1 dimethylglycine dehydrogenase, mitochondrial [Oxyura jamaicensis]
106042247	4.89	4.39	3.61	1.81	3.59	7.01	7.01	7.98	6.56	7.21	XM_048079015.2	mRNA	10352864	10358253	NC_089875.1	+	CD93	3.61	7.01	4.89	4.39	7.01	7.21	3.59	6.56	1.81	0.000228026	1.05799	XM_013191027.1 PREDICTED: Anser cygnoides domesticus CD93 molecule (CD93), mRNA			[C1QR1_RAT|diamond]Name=Cd93; Synonyms=C1qr1, C1qrp; RecName: Full=Complement component C1q receptor; AltName: Full=C1q/MBL/SPA receptor; Short=C1qR(p); Short=C1qRp; AltName: Full=Cell surface antigen AA4; AltName: Full=Complement component 1 q subcomponent receptor 1; AltName: CD_antigen=CD93; Flags: Precursor;	GO:0009986//cell surface;GO:0031410//cytoplasmic vesicle;GO:0016021//integral component of membrane;GO:0005886//plasma membrane;GO:0005509//calcium ion binding;GO:0030246//carbohydrate binding;GO:0001849//complement component C1q binding;GO:0098609//cell-cell adhesion;			>XP_035421349.1 complement component C1q receptor [Cygnus atratus]
106042403	33.69	33.12	59.58	17.99	15	55.54	107.06	76.39	92.58	114.79	XM_013191286.3,XM_048051076.2,XM_066990021.1,XM_066990020.1	mRNA	210221732	210242843	NC_089873.1	-	DGAT2	59.58	107.06	33.69	33.12	55.54	114.79	15	92.58	17.99	0.00136964	1.54695	XM_013191286.1 PREDICTED: Anser cygnoides domesticus diacylglycerol O-acyltransferase 2 (DGAT2), mRNA		KOG0831//Acyl-CoA:diacylglycerol acyltransferase (DGAT);	[DGAT2_HUMAN|diamond]Name=DGAT2 {ECO:0000312|HGNC:HGNC:16940};+++ORFNames=HMFN1045, UNQ738/PRO1433; RecName: Full=Diacylglycerol O-acyltransferase 2 {ECO:0000305}; EC=2.3.1.20 {ECO:0000269|PubMed:16214399, ECO:0000269|PubMed:27184406}; AltName: Full=Acyl-CoA retinol O-fatty-acyltransferase; Short=ARAT; Short=Retinol O-fatty-acyltransferase; EC=2.3.1.76 {ECO:0000269|PubMed:16214399}; AltName: Full…	GO:0005829//cytosol;GO:0005783//endoplasmic reticulum;GO:0005789//endoplasmic reticulum membrane;GO:0030176//integral component of endoplasmic reticulum membrane;GO:0016021//integral component of membrane;GO:0043231//intracellular membrane-bounded organelle;GO:0005811//lipid droplet;GO:0005739//mitochondrion;GO:1990578//perinuclear endoplasmic reticulum membrane;GO:0048471//perinuclear region of …	K11160//diacylglycerol O-acyltransferase 2 [EC:2.3.1.20 2.3.1.75]+ko00561//Glycerolipid metabolism+ko01100//Metabolic pathways+ko04975//Fat digestion and absorption;		>XP_013046740.1 PREDICTED: diacylglycerol O-acyltransferase 2 [Anser cygnoides domesticus]
106042466	0.47	0.41	0.57	0.29	0.59	0.03	0.03	0.31	0.16	0.18	XM_013191367.3	mRNA	14120024	14123274	NC_089880.1	+	LOC106042466	0.57	0.03	0.47	0.41	0.03	0.18	0.59	0.16	0.29	0.0486706	-1.62734	XM_005009828.5 PREDICTED: Anas platyrhynchos T-cell surface glycoprotein CD1b-3 (LOC101800410), mRNA					K06448//T-cell surface glycoprotein CD1+ko04530//Tight junction+ko04640//Hematopoietic cell lineage;		>XP_013046821.1 PREDICTED: antigen-presenting glycoprotein CD1d-like [Anser cygnoides domesticus]
106042475	0.41	0.26	0.38	0.17	0.38	0.7	0.73	0.39	0.8	0.65	TCONS_00036917,XM_067001279.1,XM_067001281.1,XM_067001280.1	mRNA	13133173	13210289	NC_089880.1	-	PAPPA2	0.38	0.73	0.41	0.26	0.7	0.65	0.38	0.8	0.17	0.00630207	1.13931	XM_032192267.1 PREDICTED: Aythya fuligula pappalysin 2 (PAPPA2), mRNA			[PAPP1_HUMAN|diamond]Name=PAPPA; RecName: Full=Pappalysin-1; EC=3.4.24.79; AltName: Full=Insulin-like growth factor-dependent IGF-binding protein 4 protease; Short=IGF-dependent IGFBP-4 protease; Short=IGFBP-4ase; AltName: Full=Pregnancy-associated plasma protein A; Short=PAPP-A; Flags: Precursor;	GO:0005576//extracellular region;GO:0005615//extracellular space;GO:0004222//metalloendopeptidase activity;GO:0008237//metallopeptidase activity;GO:0008270//zinc ion binding;GO:0044267//cellular protein metabolic process;GO:0007565//female pregnancy;GO:0032354//response to follicle-stimulating hormone;GO:0051384//response to glucocorticoid;			>XP_032048158.1 pappalysin-2 [Aythya fuligula]
106042477	0.44	0.35	0.4	0.35	0.5	0.88	1.28	0.69	1.06	0.8	TCONS_00036913,XM_048073413.2,XM_067001242.1,XM_048073414.2	mRNA	13074173	13085693	NC_089880.1	-	BRINP2	0.4	1.28	0.44	0.35	0.88	0.8	0.5	1.06	0.35	0.000460977	1.24712	XM_035333005.1 PREDICTED: Oxyura jamaicensis BMP/retinoic acid inducible neural specific 2 (BRINP2), transcript variant X1, mRNA			[BRNP2_PONAB|diamond]Name=BRINP2; Synonyms=FAM5B; RecName: Full=BMP/retinoic acid-inducible neural-specific protein 2; Flags: Precursor;	GO:0005576//extracellular region;GO:0007050//cell cycle arrest;GO:0045930//negative regulation of mitotic cell cycle;GO:0045666//positive regulation of neuron differentiation;			>XP_032048616.1 BMP/retinoic acid-inducible neural-specific protein 2 [Aythya fuligula]
106042586	40.67	29.45	30.46	97.42	82.84	21.39	34.48	25.73	17.13	25.14	XM_013191566.3	mRNA	37643492	37644761	NC_089877.1	+	PHLDA2	30.46	34.48	40.67	29.45	21.39	25.14	82.84	17.13	97.42	0.0339686	-1.08939	XM_005019781.3 PREDICTED: Anas platyrhynchos pleckstrin homology like domain family A member 2 (PHLDA2), mRNA			[PHLA2_HUMAN|diamond]Name=PHLDA2; Synonyms=BWR1C, HLDA2, IPL, TSSC3; RecName: Full=Pleckstrin homology-like domain family A member 2; AltName: Full=Beckwith-Wiedemann syndrome chromosomal region 1 candidate gene C protein; AltName: Full=Imprinted in placenta and liver protein; AltName: Full=Tumor-suppressing STF cDNA 3 protein; AltName: Full=Tumor-suppressing subchromosomal transferable fragment …	GO:0005737//cytoplasm;GO:0016020//membrane;GO:1901981//phosphatidylinositol phosphate binding;GO:0009887//animal organ morphogenesis;GO:0006915//apoptotic process;GO:0001890//placenta development;GO:0043065//positive regulation of apoptotic process;GO:0030334//regulation of cell migration;GO:0045995//regulation of embryonic development;GO:0010468//regulation of gene expression;GO:0070873//regulat…			>PKK29279.1 pleckstrin homology-like domain, family A, member 2 [Columba livia]
106042594	1.19	1.15	1.76	2.77	3.37	0.46	0.47	1.18	0.35	0.57	XM_013191603.3	mRNA	38661612	38663446	NC_089877.1	-	TNNI2	1.76	0.47	1.19	1.15	0.46	0.57	3.37	0.35	2.77	0.0222988	-1.68039	XM_005019741.5 PREDICTED: Anas platyrhynchos troponin I2, fast skeletal type (TNNI2), mRNA		KOG3977//Troponin I;	[TNNI2_CHICK|diamond]Name=TNNI2; RecName: Full=Troponin I, fast skeletal muscle; AltName: Full=Troponin I, fast-twitch isoform;	GO:0005861//troponin complex;GO:0003779//actin binding;GO:0046872//metal ion binding;			>OXB63543.1 hypothetical protein ASZ78_008819, partial [Callipepla squamata]
106042708	1.29	3.58	0.95	1.24	1.45	6.58	4.73	4.12	4.27	1.62	XM_048060677.2,XM_048060678.2	mRNA	14061822	14067451	NC_089879.1	+	KAZALD1	0.95	4.73	1.29	3.58	6.58	1.62	1.45	4.27	1.24	0.0227049	1.4383	XM_035329501.1 PREDICTED: Oxyura jamaicensis Kazal type serine peptidase inhibitor domain 1 (KAZALD1), transcript variant X1, mRNA			[KAZD1_HUMAN|diamond]Name=KAZALD1; ORFNames=FKSG28, FKSG40, UNQ2945/PRO21184; RecName: Full=Kazal-type serine protease inhibitor domain-containing protein 1; Flags: Precursor;	GO:0005576//extracellular region;GO:0005614//interstitial matrix;GO:0005520//insulin-like growth factor binding;GO:0030154//cell differentiation;GO:0030198//extracellular matrix organization;GO:0007275//multicellular organism development;GO:0001503//ossification;GO:0001558//regulation of cell growth;GO:0009966//regulation of signal transduction;	K24115//Ran-binding protein 17+ko03013//Nucleocytoplasmic transport;		>XP_035403446.1 kazal-type serine protease inhibitor domain-containing protein 1 [Cygnus atratus] >XP_040420021.1 kazal-type serine protease inhibitor domain-containing protein 1 [Cygnus olor] >XP_040420022.1 kazal-type serine protease inhibitor domain-containing protein 1 [Cygnus olor]
106042709	1.85	0.95	0.92	0.24	0.59	2.81	5.93	1.88	6.7	4.07	TCONS_00033016,TCONS_00033015,TCONS_00033017,XM_067000617.1	mRNA	15130759	15150977	NC_089879.1	+	CNNM1	0.92	5.93	1.85	0.95	2.81	4.07	0.59	6.7	0.24	0.000660801	2.26775	XM_027460728.2 PREDICTED: Anas platyrhynchos cyclin and CBS domain divalent metal cation transport mediator 1 (CNNM1), transcript variant X1, mRNA		KOG2118//Predicted membrane protein, contains two CBS domains;	[CNNM1_MOUSE|diamond]Name=Cnnm1; Synonyms=Acdp1; RecName: Full=Metal transporter CNNM1; AltName: Full=Ancient conserved domain-containing protein 1; Short=mACDP1; AltName: Full=Cyclin-M1; AltName: Full=Cyclin-like protein 1; Short=CLP-1;	GO:0030425//dendrite;GO:0016021//integral component of membrane;GO:0043231//intracellular membrane-bounded organelle;GO:0043025//neuronal cell body;GO:0005886//plasma membrane;GO:0022857//transmembrane transporter activity;GO:0006811//ion transport;		Domain of unknown function DUF21[TCONS_00033016]	>XP_027316529.2 metal transporter CNNM1 isoform X1 [Anas platyrhynchos]
106042718	3.07	4.03	2.96	2.38	1.87	11.52	16.87	8.9	9.25	9.43	TCONS_00069543,XM_048055593.2,XM_048055595.2,XM_048055596.2	mRNA	8221430	8257060	NC_089912.1	+	ACOT12	2.96	16.87	3.07	4.03	11.52	9.43	1.87	9.25	2.38	3.19359e-10	2.0605	XM_013191786.1 PREDICTED: Anser cygnoides domesticus acyl-CoA thioesterase 12 (ACOT12), transcript variant X2, mRNA		KOG2763//Acyl-CoA thioesterase;	[ACO12_HUMAN|diamond]Name=ACOT12; Synonyms=CACH, CACH1, STARD15; RecName: Full=Acetyl-coenzyme A thioesterase {ECO:0000305}; EC=3.1.2.1 {ECO:0000269|PubMed:16951743}; AltName: Full=Acyl-CoA thioester hydrolase 12; AltName: Full=Acyl-coenzyme A thioesterase 12; Short=Acyl-CoA thioesterase 12; AltName: Full=Cytoplasmic acetyl-CoA hydrolase 1; Short=CACH-1; Short=hCACH-1; AltName: Full=START domain-…	GO:0005829//cytosol;GO:0003986//acetyl-CoA hydrolase activity;GO:0047617//acyl-CoA hydrolase activity;GO:0005524//ATP binding;GO:0052689//carboxylic ester hydrolase activity;GO:0042802//identical protein binding;GO:0008289//lipid binding;GO:0036042//long-chain fatty acyl-CoA binding;GO:0006084//acetyl-CoA metabolic process;GO:0006637//acyl-CoA metabolic process;GO:0006631//fatty acid metabolic pr…	K01067//acetyl-CoA hydrolase [EC:3.1.2.1]+ko00620//Pyruvate metabolism+ko01100//Metabolic pathways;	START domain[TCONS_00069543]	>XP_013047239.1 PREDICTED: acyl-coenzyme A thioesterase 12 isoform X1 [Anser cygnoides domesticus]
106042755	503.76	366.57	456.17	255.67	180.53	629.82	1006.06	503.6	856.94	629.39	XM_048080424.2,XM_048080423.2	mRNA	9472153	9476386	NC_089886.1	-	SLC34A1	456.17	1006.06	503.76	366.57	629.82	629.39	180.53	856.94	255.67	0.0114779	1.12714	XM_021410465.1 PREDICTED: Numida meleagris solute carrier family 34 member 1 (SLC34A1), transcript variant X4, mRNA			[NPT2A_SHEEP|diamond]Name=SLC34A1 {ECO:0000250|UniProtKB:Q06495};+++Synonyms=NPT2 {ECO:0000250|UniProtKB:Q60825},+++SLC17A2 {ECO:0000250|UniProtKB:Q06495}; RecName: Full=Sodium-dependent phosphate transport protein 2A; Short=Sodium-phosphate transport protein 2A; AltName: Full=Na(+)-dependent phosphate cotransporter 2A; AltName: Full=Sodium/phosphate cotransporter 2A; Short=Na(+)/Pi cotransporter…	GO:0016324//apical plasma membrane;GO:0016021//integral component of membrane;GO:0005886//plasma membrane;GO:0005436//sodium:phosphate symporter activity;GO:0055062//phosphate ion homeostasis;GO:0006817//phosphate ion transport;GO:0044341//sodium-dependent phosphate transport;	K14683//solute carrier family 34 (sodium-dependent phosphate cotransporter)+ko04928//Parathyroid hormone synthesis, secretion and action+ko04978//Mineral absorption;		>XP_029854215.1 sodium-dependent phosphate transport protein 2A isoform X2 [Aquila chrysaetos chrysaetos]
106042779	0.58	2.21	1.26	0.78	0.79	0.29	0.64	0.26	0.4	0.37	XM_067005592.1	mRNA	10114781	10152531	NC_089886.1	-	NSG2	1.26	0.64	0.58	2.21	0.29	0.37	0.79	0.4	0.78	0.034264	-1.42214	XM_013191886.1 PREDICTED: Anser cygnoides domesticus neuron-specific protein family member 2 (LOC106042779), mRNA			[NSG2_HUMAN|diamond]Name=NSG2 {ECO:0000312|HGNC:HGNC:24955}; Synonyms=CALY3; RecName: Full=Neuronal vesicle trafficking-associated protein 2 {ECO:0000312|HGNC:HGNC:24955}; AltName: Full=Neuron-specific protein family member 2 {ECO:0000312|HGNC:HGNC:24955}; AltName: Full=Protein p19; Short=Hmp19 {ECO:0000303|Ref.1};	GO:0030659//cytoplasmic vesicle membrane;GO:0030425//dendrite;GO:0005769//early endosome;GO:0031901//early endosome membrane;GO:0005768//endosome;GO:0005794//Golgi apparatus;GO:1990674//Golgi cis cisterna membrane;GO:0016021//integral component of membrane;GO:0005770//late endosome;GO:0043202//lysosomal lumen;GO:0032585//multivesicular body membrane;GO:0032588//trans-Golgi network membrane;GO:003…			>XP_013047340.1 PREDICTED: neuron-specific protein family member 2 [Anser cygnoides domesticus]
106042984	1.42	2.43	1.28	3.94	3.24	0.91	0.55	1.57	0.43	1.17	TCONS_00045908,TCONS_00045909,XM_013192246.3	mRNA	20239811	20247854	NC_089885.1	-	LOC106042984	1.28	0.55	1.42	2.43	0.91	1.17	3.24	0.43	3.94	0.0206855	-1.3417	XM_013192246.1 PREDICTED: Anser cygnoides domesticus G-protein coupled receptor 183-B-like (LOC106042984), mRNA				GO:0016021//integral component of membrane;GO:0004930//G protein-coupled receptor activity;			>XP_013047700.1 PREDICTED: G-protein coupled receptor 183-B-like [Anser cygnoides domesticus]
106043034	0.47	1.5	0.46	2.61	3.34	0.58	0.48	0.44	0.19	0.37	XM_013192289.3	mRNA	10899552	10909308	NC_089912.1	+	SLC46A2	0.46	0.48	0.47	1.5	0.58	0.37	3.34	0.19	2.61	0.010164	-1.90529	XM_013192289.1 PREDICTED: Anser cygnoides domesticus solute carrier family 46, member 2 (SLC46A2), mRNA		KOG2816//Predicted transporter ADD1 (major facilitator superfamily);	[TSCOT_HUMAN|diamond]Name=SLC46A2; Synonyms=TSCOT; RecName: Full=Thymic stromal cotransporter homolog; AltName: Full=Solute carrier family 46 member 2;	GO:0009986//cell surface;GO:0016021//integral component of membrane;GO:0005886//plasma membrane;GO:0015293//symporter activity;GO:0070233//negative regulation of T cell apoptotic process;GO:0070430//positive regulation of nucleotide-binding oligomerization domain containing 1 signaling pathway;GO:0045580//regulation of T cell differentiation;GO:0043029//T cell homeostasis;GO:0048538//thymus devel…			>XP_013047743.1 PREDICTED: thymic stromal cotransporter homolog [Anser cygnoides domesticus]
106043092	0.5	0.66	0.78	2.16	0.79	0.3	0.18	0.4	0.44	0.41	XM_013192386.3,XM_067004680.1,XM_067004677.1,XM_067004679.1,XM_067004681.1,XM_067004676.1,XM_067004678.1	mRNA	14357581	14477349	NC_089884.1	-	SMPD3	0.78	0.18	0.5	0.66	0.3	0.41	0.79	0.44	2.16	0.0209808	-1.43249	XM_013192384.1 PREDICTED: Anser cygnoides domesticus sphingomyelin phosphodiesterase 3, neutral membrane (neutral sphingomyelinase II) (SMPD3), transcript variant X4, mRNA			[NSMA2_RAT|diamond]Name=Smpd3 {ECO:0000312|RGD:619754}; Synonyms=Cca1; RecName: Full=Sphingomyelin phosphodiesterase 3 {ECO:0000305}; EC=3.1.4.12 {ECO:0000269|PubMed:15059969}; AltName: Full=Confluent 3Y1 cell-associated protein 1; AltName: Full=Neutral sphingomyelinase 2; Short=nSMase-2; Short=nSMase2; AltName: Full=Neutral sphingomyelinase II;	GO:0005737//cytoplasm;GO:0005576//extracellular region;GO:0005794//Golgi apparatus;GO:0000137//Golgi cis cisterna;GO:0000139//Golgi membrane;GO:0016020//membrane;GO:0005886//plasma membrane;GO:0042802//identical protein binding;GO:0046872//metal ion binding;GO:0061751//neutral sphingomyelin phosphodiesterase activity;GO:0070300//phosphatidic acid binding;GO:0001786//phosphatidylserine binding;GO:…	K12352//sphingomyelin phosphodiesterase 3 [EC:3.1.4.12]+ko00600//Sphingolipid metabolism+ko01100//Metabolic pathways;		>XP_013047835.1 PREDICTED: sphingomyelin phosphodiesterase 3 [Anser cygnoides domesticus] >XP_013047836.1 PREDICTED: sphingomyelin phosphodiesterase 3 [Anser cygnoides domesticus] >XP_013047837.1 PREDICTED: sphingomyelin phosphodiesterase 3 [Anser cygnoides domesticus] >XP_013047838.1 PREDICTED: sphingomyelin phosphodiesterase 3 [Anser cygnoides domesticus] >XP_013047839.1 PREDICTED: sphingomyeli…
106043304	30.91	26.96	33.72	13.54	13.08	23.3	40.83	42.73	53.57	72.61	TCONS_00007810,XM_048081235.2,XM_048081236.2,XM_048081239.2,XM_048081238.2,XM_048081240.2	mRNA	124077291	124112014	NC_089873.1	-	GK	33.72	40.83	30.91	26.96	23.3	72.61	13.08	53.57	13.54	0.0420442	1.04684	XM_035316050.1 PREDICTED: Oxyura jamaicensis glycerol kinase (GK), transcript variant X4, mRNA		KOG2517//Ribulose kinase and related carbohydrate kinases;	[GLPK_HUMAN|diamond]Name=GK; RecName: Full=Glycerol kinase; Short=GK; Short=Glycerokinase; EC=2.7.1.30; AltName: Full=ATP:glycerol 3-phosphotransferase;	GO:0005829//cytosol;GO:0070062//extracellular exosome;GO:0005741//mitochondrial outer membrane;GO:0005739//mitochondrion;GO:0005524//ATP binding;GO:0004370//glycerol kinase activity;GO:0016773//phosphotransferase activity, alcohol group as acceptor;GO:0019563//glycerol catabolic process;GO:0006071//glycerol metabolic process;GO:0046167//glycerol-3-phosphate biosynthetic process;GO:0016310//phosph…	K00864//glycerol kinase [EC:2.7.1.30]+ko00561//Glycerolipid metabolism+ko01100//Metabolic pathways+ko03320//PPAR signaling pathway;	FGGY family of carbohydrate kinases, N-terminal domain[TCONS_00007810]	>XP_035398030.1 glycerol kinase isoform X1 [Cygnus atratus]
106043336	0.35	0.29	0.38	0.1	0.2	0.7	0.28	0.3	0.86	1.49	XM_048076056.2,XM_066991943.1,XM_013192749.3	mRNA	43597530	43681915	NC_089874.1	-	GADL1	0.38	0.28	0.35	0.29	0.7	1.49	0.2	0.86	0.1	0.0480996	1.54404	XM_013192749.1 PREDICTED: Anser cygnoides domesticus glutamate decarboxylase-like 1 (GADL1), mRNA		KOG0629//Glutamate decarboxylase and related proteins;	[GADL1_HUMAN|diamond]Name=GADL1; RecName: Full=Acidic amino acid decarboxylase GADL1; AltName: Full=Aspartate 1-decarboxylase; Short=ADC; Short=HuADC; EC=4.1.1.11 {ECO:0000269|PubMed:23038267}; AltName: Full=Cysteine sulfinic acid decarboxylase; Short=CSADC; Short=HuCSADC; EC=4.1.1.29 {ECO:0000269|PubMed:23038267}; AltName: Full=Glutamate decarboxylase-like protein 1;	GO:0005829//cytosol;GO:0004068//aspartate 1-decarboxylase activity;GO:0030170//pyridoxal phosphate binding;GO:0004782//sulfinoalanine decarboxylase activity;GO:0009066//aspartate family amino acid metabolic process;GO:0000098//sulfur amino acid catabolic process;	K18966//sulfinoalanine decarboxylase / aspartate 1-decarboxylase [EC:4.1.1.29 4.1.1.11]+ko00410//beta-Alanine metabolism+ko00430//Taurine and hypotaurine metabolism+ko00770//Pantothenate and CoA biosynthesis+ko01100//Metabolic pathways;		>XP_013048203.1 PREDICTED: acidic amino acid decarboxylase GADL1 [Anser cygnoides domesticus] >XP_040404924.1 acidic amino acid decarboxylase GADL1 [Cygnus olor]
106043479	0.96	0.99	0.68	2.16	1.08	0.44	0.27	0.5	0.47	0.49	TCONS_00049521,TCONS_00049528,TCONS_00049511,TCONS_00049514,TCONS_00049510,XM_066978459.1,XM_066978457.1,XM_066978467.1,XM_066978458.1,XM_066978466.1,XM_066978463.1,XM_066978461.1,XM_066978464.1,XM_066978465.1,XM_066978456.1,XM_066978468.1,XM_066978469.1,XM_066978460.1,XM_066978470.1,XM_066978455.1,XM_066978462.1	mRNA	11995900	12567514	NC_089888.1	+	PTPRT	0.68	0.27	0.96	0.99	0.44	0.49	1.08	0.47	2.16	0.0110443	-1.09014	XM_013192956.1 PREDICTED: Anser cygnoides domesticus protein tyrosine phosphatase, receptor type, T (PTPRT), transcript variant X6, mRNA		KOG4228//Protein tyrosine phosphatase;	[PTPRT_HUMAN|diamond]Name=PTPRT; Synonyms=KIAA0283; RecName: Full=Receptor-type tyrosine-protein phosphatase T; Short=R-PTP-T; EC=3.1.3.48; AltName: Full=Receptor-type tyrosine-protein phosphatase rho; Short=RPTP-rho; Flags: Precursor;	GO:0009986//cell surface;GO:0098978//glutamatergic synapse;GO:0016021//integral component of membrane;GO:0005887//integral component of plasma membrane;GO:0099061//integral component of postsynaptic density membrane;GO:0005886//plasma membrane;GO:0051393//alpha-actinin binding;GO:0045294//alpha-catenin binding;GO:0008013//beta-catenin binding;GO:0045296//cadherin binding;GO:0070097//delta-catenin…		Fibronectin type III domain[TCONS_00049521]	>XP_013804941.1 PREDICTED: LOW QUALITY PROTEIN: receptor-type tyrosine-protein phosphatase T [Apteryx mantelli mantelli]
106043555	82.85	70.44	74.12	26.35	41.82	80.45	141.95	119.31	110.04	130.82	XM_048059468.2,XM_067002708.1,XM_048059469.2,XM_067002707.1,XM_067002706.1	mRNA	25911524	25952508	NC_089881.1	-	MME	74.12	141.95	82.85	70.44	80.45	130.82	41.82	110.04	26.35	0.011498	1.06026	XM_013103509.4 PREDICTED: Anas platyrhynchos membrane metalloendopeptidase (MME), transcript variant X5, mRNA		KOG3624//M13 family peptidase;	[NEP_RAT|diamond]Name=Mme; RecName: Full=Neprilysin; EC=3.4.24.11 {ECO:0000269|PubMed:2703483}; AltName: Full=Atriopeptidase; AltName: Full=Enkephalinase; AltName: Full=Neutral endopeptidase 24.11; Short=NEP; Short=Neutral endopeptidase; AltName: Full=Skin fibroblast elastase; Short=SFE; AltName: CD_antigen=CD10;	GO:0030424//axon;GO:0005903//brush border;GO:0005737//cytoplasm;GO:0031410//cytoplasmic vesicle;GO:0030425//dendrite;GO:0005769//early endosome;GO:0016021//integral component of membrane;GO:0016020//membrane;GO:0045121//membrane raft;GO:0044306//neuron projection terminus;GO:0043025//neuronal cell body;GO:0005886//plasma membrane;GO:0098793//presynapse;GO:0045202//synapse;GO:0008021//synaptic ves…	K01389//neprilysin [EC:3.4.24.11]+ko04614//Renin-angiotensin system+ko04640//Hematopoietic cell lineage+ko04974//Protein digestion and absorption;		>XP_013048531.1 PREDICTED: neprilysin [Anser cygnoides domesticus]
106043622	48.43	63.52	62.55	42.16	24.12	84.04	151.29	106.17	109.95	123.9	XM_048061898.2	mRNA	31722184	31732819	NC_089880.1	+	AK4	62.55	151.29	48.43	63.52	84.04	123.9	24.12	109.95	42.16	0.00024078	1.33303	XM_013193157.1 PREDICTED: Anser cygnoides domesticus adenylate kinase 4 (AK4), mRNA		KOG3078//Adenylate kinase;	[KAD4_HUMAN|diamond]Name=AK4 {ECO:0000255|HAMAP-Rule:MF_03170};+++Synonyms=AK3, AK3L1 {ECO:0000255|HAMAP-Rule:MF_03170}; RecName: Full=Adenylate kinase 4, mitochondrial {ECO:0000255|HAMAP-Rule:MF_03170}; Short=AK 4 {ECO:0000255|HAMAP-Rule:MF_03170}; EC=2.7.4.10 {ECO:0000255|HAMAP-Rule:MF_03170, ECO:0000269|PubMed:19766732, ECO:0000269|PubMed:23416111}; EC=2.7.4.6 {ECO:0000255|HAMAP-Rule:MF_03170,…	GO:0005737//cytoplasm;GO:0005759//mitochondrial matrix;GO:0005739//mitochondrion;GO:0004017//adenylate kinase activity;GO:0005524//ATP binding;GO:0005525//GTP binding;GO:0004550//nucleoside diphosphate kinase activity;GO:0046899//nucleoside triphosphate adenylate kinase activity;GO:0006172//ADP biosynthetic process;GO:0046033//AMP metabolic process;GO:0046034//ATP metabolic process;GO:0007420//br…	K00939//adenylate kinase [EC:2.7.4.3]+ko00230//Purine metabolism+ko00730//Thiamine metabolism+ko01100//Metabolic pathways+ko01240//Biosynthesis of cofactors;		>XP_040421571.1 adenylate kinase 4, mitochondrial [Cygnus olor]
106043639	0.26	0.31	0.43	0.59	0.43	0.04	0.18	0.15	0.12	0.26	XM_048046254.2,XM_048046257.2,XM_048046256.2	mRNA	1567784	1613928	NC_089883.1	+	ITGA11	0.43	0.18	0.26	0.31	0.04	0.26	0.43	0.12	0.59	0.0294092	-1.3781	XM_035336168.1 PREDICTED: Oxyura jamaicensis integrin subunit alpha 11 (ITGA11), mRNA		KOG3637//Vitronectin receptor, alpha subunit;	[ITA11_MOUSE|diamond]Name=Itga11; RecName: Full=Integrin alpha-11; Flags: Precursor;	GO:0005925//focal adhesion;GO:0034681//integrin alpha11-beta1 complex;GO:0005518//collagen binding;GO:0098639//collagen binding involved in cell-matrix adhesion;GO:0038064//collagen receptor activity;GO:0046872//metal ion binding;GO:0033627//cell adhesion mediated by integrin;GO:0007160//cell-matrix adhesion;GO:0038065//collagen-activated signaling pathway;GO:0007229//integrin-mediated signaling …	K06587//integrin alpha 11+ko04151//PI3K-Akt signaling pathway+ko04510//Focal adhesion+ko04512//ECM-receptor interaction+ko04810//Regulation of actin cytoskeleton;		>XP_032050403.1 integrin alpha-11 [Aythya fuligula]
106043732	1.24	1.95	0.7	0.59	0.99	2.73	2.57	2.18	1.83	2.04	TCONS_00069672,TCONS_00069676,XM_048050069.2,XM_048050070.2,XM_048050068.2	mRNA	13810712	13853325	NC_089912.1	+	TEK	0.7	2.57	1.24	1.95	2.73	2.04	0.99	1.83	0.59	0.00230644	1.18708	XM_013095202.4 PREDICTED: Anas platyrhynchos TEK receptor tyrosine kinase (TEK), mRNA		KOG0200//Fibroblast/platelet-derived growth factor receptor and related receptor tyrosine kinases;	[TIE2_HUMAN|diamond]Name=TEK; Synonyms=TIE2, VMCM, VMCM1; RecName: Full=Angiopoietin-1 receptor; EC=2.7.10.1; AltName: Full=Endothelial tyrosine kinase; AltName: Full=Tunica interna endothelial cell kinase; AltName: Full=Tyrosine kinase with Ig and EGF homology domains-2; AltName: Full=Tyrosine-protein kinase receptor TEK; AltName: Full=Tyrosine-protein kinase receptor TIE-2; Short=hTIE2; AltName…	GO:0016324//apical plasma membrane;GO:0009925//basal plasma membrane;GO:0016323//basolateral plasma membrane;GO:0009986//cell surface;GO:0005911//cell-cell junction;GO:0034451//centriolar satellite;GO:0005737//cytoplasm;GO:0005576//extracellular region;GO:0005925//focal adhesion;GO:0005887//integral component of plasma membrane;GO:0045121//membrane raft;GO:0005902//microvillus;GO:0005886//plasma …	K05121//endothelial-specific receptor tyrosine kinase [EC:2.7.10.1]+ko04010//MAPK signaling pathway+ko04014//Ras signaling pathway+ko04015//Rap1 signaling pathway+ko04066//HIF-1 signaling pathway+ko04151//PI3K-Akt signaling pathway;	Protein tyrosine kinase[TCONS_00069672]	>RLV96999.1 hypothetical protein DV515_00012226, partial [Chloebia gouldiae]
106043769	7.54	7.9	8.77	5.38	8.8	12.39	14.03	10.65	16.33	18.66	XM_048069157.2,XM_067001084.1	mRNA	18052146	18079415	NC_089879.1	+	PANK1	8.77	14.03	7.54	7.9	12.39	18.66	8.8	16.33	5.38	2.77415e-05	1.00778	XM_013193490.1 PREDICTED: Anser cygnoides domesticus pantothenate kinase 1 (PANK1), transcript variant X1, mRNA		KOG2201//Pantothenate kinase PanK and related proteins;	[PANK1_HUMAN|diamond]Name=PANK1; Synonyms=PANK; RecName: Full=Pantothenate kinase 1; Short=hPanK; Short=hPanK1; EC=2.7.1.33 {ECO:0000269|PubMed:11809413, ECO:0000269|PubMed:17631502}; AltName: Full=Pantothenic acid kinase 1;	GO:0030118//clathrin coat;GO:0005737//cytoplasm;GO:0005829//cytosol;GO:0005634//nucleus;GO:0055037//recycling endosome;GO:1905502//acetyl-CoA binding;GO:0005524//ATP binding;GO:0004594//pantothenate kinase activity;GO:0042803//protein homodimerization activity;GO:0015937//coenzyme A biosynthetic process;	K09680//type II pantothenate kinase [EC:2.7.1.33]+ko00770//Pantothenate and CoA biosynthesis+ko01100//Metabolic pathways+ko01240//Biosynthesis of cofactors;		>XP_030131918.2 pantothenate kinase 1 isoform X2 [Taeniopygia guttata]
106043806	10.43	10.54	16.88	7.59	9.98	17.97	18.97	16.47	24.77	26.67	TCONS_00053442,TCONS_00053441,XM_048074167.2	mRNA	11483168	11502164	NC_089890.1	-	HEATR6	16.88	18.97	10.43	10.54	17.97	26.67	9.98	24.77	7.59	0.000977751	1.03814	XM_027471981.2 PREDICTED: Anas platyrhynchos HEAT repeat containing 6 (HEATR6), mRNA		KOG4535//HEAT and armadillo repeat-containing protein;	[HEAT6_RAT|diamond]Name=Heatr6; RecName: Full=HEAT repeat-containing protein 6;			Domain of unknown function (DUF4042)[TCONS_00053441]	>XP_027327782.2 LOW QUALITY PROTEIN: HEAT repeat-containing protein 6 [Anas platyrhynchos]
106043807	39.34	30.63	50.36	20.06	12.11	54.04	64.85	66.01	78.5	63.76	TCONS_00052867,TCONS_00052870,TCONS_00052869,XM_066979564.1,XM_048074208.2,XM_048074207.2,XM_013193517.3	mRNA	12954513	12978326	NC_089890.1	+	SLC13A5	50.36	64.85	39.34	30.63	54.04	63.76	12.11	78.5	20.06	0.0122922	1.18355	XM_013193517.1 PREDICTED: Anser cygnoides domesticus solute carrier family 13 (sodium-dependent citrate transporter), member 5 (SLC13A5), mRNA		KOG1281//Na+/dicarboxylate, Na+/tricarboxylate and phosphate transporters;	[S13A5_HUMAN|diamond]Name=SLC13A5; Synonyms=NACT; RecName: Full=Solute carrier family 13 member 5; AltName: Full=Na(+)/citrate cotransporter; Short=NaCT; AltName: Full=Sodium-coupled citrate transporter; AltName: Full=Sodium-dependent citrate transporter;	GO:0005829//cytosol;GO:0016021//integral component of membrane;GO:0005654//nucleoplasm;GO:0005886//plasma membrane;GO:0015137//citrate transmembrane transporter activity;GO:0017153//sodium:dicarboxylate symporter activity;GO:0015141//succinate transmembrane transporter activity;GO:0098656//anion transmembrane transport;GO:0015746//citrate transport;		Sodium:sulfate symporter transmembrane region[TCONS_00052867]	>XP_013048971.1 PREDICTED: solute carrier family 13 member 5 [Anser cygnoides domesticus]
106043913	51.8	42.76	52.41	22.21	19.54	48.89	91.87	90.09	72.11	102.05	TCONS_00050436,XM_066978775.1,XM_048073938.2,XM_066978777.1,XM_066978779.1,XM_066978778.1,XM_066978776.1,XM_048073941.2,XM_048073940.2	mRNA	96044	131231	NC_089889.1	+	SUSD2	52.41	91.87	51.8	42.76	48.89	102.05	19.54	72.11	22.21	0.00692446	1.12349	XM_013193675.1 PREDICTED: Anser cygnoides domesticus sushi domain containing 2 (SUSD2), mRNA		KOG4291//Mucin/alpha-tectorin;	[SUSD2_MOUSE|diamond]Name=Susd2; RecName: Full=Sushi domain-containing protein 2; Flags: Precursor;	GO:0005615//extracellular space;GO:0016021//integral component of membrane;GO:0005886//plasma membrane;GO:1902807//negative regulation of cell cycle G1/S phase transition;GO:0051782//negative regulation of cell division;		RNase H[TCONS_00050436]	>XP_013049129.1 PREDICTED: sushi domain-containing protein 2 [Anser cygnoides domesticus]
106043940	27.66	12.13	43.87	14.99	37.33	57.09	68.9	33.1	67.95	47.63	TCONS_00023108,TCONS_00023105,TCONS_00023106,TCONS_00023107,TCONS_00023109,TCONS_00023110,XM_066996555.1	mRNA	64488820	64545455	NC_089876.1	+	CCDC158	43.87	68.9	27.66	12.13	57.09	47.63	37.33	67.95	14.99	0.0301538	1.15871	XM_032187837.1 PREDICTED: Aythya fuligula uncharacterized LOC116489440 (LOC116489440), mRNA		KOG0017//FOG: Transposon-encoded proteins with TYA, reverse transcriptase, integrase domains in various combinations;	[POL1_MOUSE|diamond]Name=Pol; RecName: Full=Retrovirus-related Pol polyprotein; Includes: RecName: Full=Reverse transcriptase; EC=2.7.7.49; Includes: RecName: Full=Endonuclease; Flags: Fragment;	GO:0004519//endonuclease activity;GO:0003964//RNA-directed DNA polymerase activity;		Integrase core domain[TCONS_00023106]	>KAF1433062.1 Retrovirus-related Pol polyprotein from transposon opus, partial [Spheniscus magellanicus]
106043941	4.56	5.93	5.75	2.68	2.38	7.42	16.52	7.91	8.5	10.57	XM_066996306.1	mRNA	64527295	64528997	NC_089876.1	-	STBD1	5.75	16.52	4.56	5.93	7.42	10.57	2.38	8.5	2.68	0.00393329	1.34139	XM_013193702.1 PREDICTED: Anser cygnoides domesticus starch binding domain 1 (STBD1), mRNA			[STBD1_HUMAN|diamond]Name=STBD1 {ECO:0000303|PubMed:20810658}; ORFNames=GENX-3414; RecName: Full=Starch-binding domain-containing protein 1 {ECO:0000303|PubMed:20810658}; AltName: Full=Genethonin-1 {ECO:0000303|PubMed:20810658}; AltName: Full=Glycophagy cargo receptor STBD1 {ECO:0000305};	GO:0005783//endoplasmic reticulum;GO:0005789//endoplasmic reticulum membrane;GO:0101003//ficolin-1-rich granule membrane;GO:0005887//integral component of plasma membrane;GO:0016020//membrane;GO:0048471//perinuclear region of cytoplasm;GO:0034045//phagophore assembly site membrane;GO:0005886//plasma membrane;GO:0030315//T-tubule;GO:0070821//tertiary granule membrane;GO:0019899//enzyme binding;GO:…			>XP_035394337.1 starch-binding domain-containing protein 1 [Cygnus atratus]
106044083	9.41	7.3	7.09	5.95	4.5	10.37	15.48	16.96	14.79	13.54	XM_066981002.1,XM_066981003.1	mRNA	4298480	4320631	NC_089892.1	+	SARDH	7.09	15.48	9.41	7.3	10.37	13.54	4.5	14.79	5.95	0.0001175	1.12924	XM_035341869.1 PREDICTED: Oxyura jamaicensis sarcosine dehydrogenase (SARDH), mRNA		KOG2844//Dimethylglycine dehydrogenase precursor;	[SARDH_RAT|diamond]Name=Sardh {ECO:0000312|RGD:621125}; RecName: Full=Sarcosine dehydrogenase, mitochondrial; Short=SarDH; EC=1.5.8.3; Flags: Precursor;	GO:0005737//cytoplasm;GO:0005759//mitochondrial matrix;GO:0005739//mitochondrion;GO:0050660//flavin adenine dinucleotide binding;GO:0005542//folic acid binding;GO:0016491//oxidoreductase activity;GO:0008480//sarcosine dehydrogenase activity;GO:0042426//choline catabolic process;GO:0006545//glycine biosynthetic process;GO:1901053//sarcosine catabolic process;GO:0035999//tetrahydrofolate interconve…	K00314//sarcosine dehydrogenase [EC:1.5.8.3]+ko00260//Glycine, serine and threonine metabolism+ko01100//Metabolic pathways;		>XP_027326851.2 sarcosine dehydrogenase, mitochondrial [Anas platyrhynchos]
106044152	0.29	0.32	0.27	0.29	0.25	0.68	0.66	0.41	0.37	0.44	TCONS_00070287,XM_048073536.2,XM_048073538.2,XM_048073534.2,XM_066987733.1,XM_048073535.2	mRNA	49704031	49849620	NC_089912.1	+	SLC24A2	0.27	0.66	0.29	0.32	0.68	0.44	0.25	0.37	0.29	0.0016352	1.05451	XM_013194036.1 PREDICTED: Anser cygnoides domesticus solute carrier family 24 (sodium/potassium/calcium exchanger), member 2 (SLC24A2), transcript variant X3, mRNA		KOG1307//K+-dependent Ca2+/Na+ exchanger NCKX1 and related proteins;	[NCKX2_CHICK|diamond]Name=SLC24A2; Synonyms=NCKX2; RecName: Full=Sodium/potassium/calcium exchanger 2; AltName: Full=Na(+)/K(+)/Ca(2+)-exchange protein 2; AltName: Full=Retinal cone Na-Ca+K exchanger; AltName: Full=Solute carrier family 24 member 2;	GO:0005887//integral component of plasma membrane;GO:0001917//photoreceptor inner segment;GO:0005262//calcium channel activity;GO:0008273//calcium, potassium:sodium antiporter activity;GO:0015293//symporter activity;GO:0098703//calcium ion import across plasma membrane;GO:0070588//calcium ion transmembrane transport;GO:0006874//cellular calcium ion homeostasis;GO:0060292//long-term synaptic depre…		Sodium/calcium exchanger protein[TCONS_00070287]	>XP_013049488.1 PREDICTED: sodium/potassium/calcium exchanger 2 isoform X1 [Anser cygnoides domesticus]
106044188	1.19	0.41	0.25	0.1	0.26	1.76	2.06	0.87	1.18	2.27	XM_048081392.2	mRNA	12943681	12947715	NC_089883.1	+	LOC106044188	0.25	2.06	1.19	0.41	1.76	2.27	0.26	1.18	0.1	0.0148247	1.95198	XM_013194082.1 PREDICTED: Anser cygnoides domesticus cytochrome P450 1A4-like (LOC106044188), partial mRNA		KOG0156//Cytochrome P450 CYP2 subfamily;	[CP1A4_CHICK|diamond]Name=CYP1A4; RecName: Full=Cytochrome P450 1A4; EC=1.14.14.1; AltName: Full=CYPIA4; AltName: Full=Cytochrome P450 TCDDAHH;	GO:0005789//endoplasmic reticulum membrane;GO:0043231//intracellular membrane-bounded organelle;GO:0070330//aromatase activity;GO:0020037//heme binding;GO:0005506//iron ion binding;GO:0004497//monooxygenase activity;GO:0019825//oxygen binding;GO:0017144//drug metabolic process;GO:0046677//response to antibiotic;			>XP_013049536.1 PREDICTED: cytochrome P450 1A4-like, partial [Anser cygnoides domesticus]
106044189	18.84	3.75	4.66	0.8	2.8	44.72	65.04	17.74	56.17	39.4	XM_048081549.2,XM_048081548.2	mRNA	12937961	12941866	NC_089883.1	-	LOC106044189	4.66	65.04	18.84	3.75	44.72	39.4	2.8	56.17	0.8	0.0044362	2.95148	XM_032195131.1 PREDICTED: Aythya fuligula cytochrome P450 1A5-like (LOC116493617), mRNA		KOG0156//Cytochrome P450 CYP2 subfamily;	[CP1A5_CHICK|diamond]Name=CYP1A5; RecName: Full=Cytochrome P450 1A5; EC=1.14.14.1; AltName: Full=CYPIA5; AltName: Full=Cytochrome P450 TCDDAA;	GO:0005789//endoplasmic reticulum membrane;GO:0043231//intracellular membrane-bounded organelle;GO:0008392//arachidonic acid epoxygenase activity;GO:0070330//aromatase activity;GO:0020037//heme binding;GO:0005506//iron ion binding;GO:0004497//monooxygenase activity;GO:0019825//oxygen binding;GO:1990748//cellular detoxification;GO:0036146//cellular response to mycotoxin;GO:0017144//drug metabolic …			>XP_032051022.1 cytochrome P450 1A5-like [Aythya fuligula]
106044194	7.49	9.98	10.53	10.38	8.55	3.2	3.32	5.96	4.78	3.52	XM_048081506.2	mRNA	12824505	12832637	NC_089883.1	+	LOXL1	10.53	3.32	7.49	9.98	3.2	3.52	8.55	4.78	10.38	2.73636e-05	-1.09774	XM_032194970.1 PREDICTED: Aythya fuligula lysyl oxidase like 1 (LOXL1), mRNA			[LOXL1_BOVIN|diamond]Name=LOXL1; RecName: Full=Lysyl oxidase homolog 1; EC=1.4.3.-; AltName: Full=Lysyl oxidase-like protein 1; Flags: Precursor;	GO:0005615//extracellular space;GO:0005507//copper ion binding;GO:0004720//protein-lysine 6-oxidase activity;GO:0030199//collagen fibril organization;GO:0018057//peptidyl-lysine oxidation;			>XP_032050861.1 lysyl oxidase homolog 1 [Aythya fuligula]
106044273	1.54	1.24	1.65	2.91	4.52	0.61	0.28	0.85	0.83	0.84	XM_067000380.1	mRNA	18154067	18158597	NC_089879.1	+	CH25H	1.65	0.28	1.54	1.24	0.61	0.84	4.52	0.83	2.91	0.000764565	-1.6868	LS423616.1 Anas platyrhynchos genome assembly, chromosome: 6		KOG0873//C-4 sterol methyl oxidase;	[CH25H_DANRE|diamond]Name=ch25h; ORFNames=zgc:101688; RecName: Full=Cholesterol 25-hydroxylase-like protein; EC=1.14.99.38 {ECO:0000250|UniProtKB:Q9Z0F5};	GO:0005789//endoplasmic reticulum membrane;GO:0016021//integral component of membrane;GO:0016020//membrane;GO:0000254//C-4 methylsterol oxidase activity;GO:0001567//cholesterol 25-hydroxylase activity;GO:0005506//iron ion binding;GO:0016491//oxidoreductase activity;GO:0008395//steroid hydroxylase activity;GO:0035754//B cell chemotaxis;GO:0008203//cholesterol metabolic process;GO:0051607//defense …	K10223//cholesterol 25-hydroxylase [EC:1.14.99.38]+ko00120//Primary bile acid biosynthesis;		>XP_013049701.1 PREDICTED: cholesterol 25-hydroxylase [Anser cygnoides domesticus]
106044276	0.92	0.67	0.84	2.06	2.3	0.53	0.51	0.35	0.3	0.44	TCONS_00058296,XM_048067341.2,XM_066981999.1,XM_048067342.2	mRNA	5042659	5062259	NC_089895.1	+	PLEKHN1	0.84	0.51	0.92	0.67	0.53	0.44	2.3	0.3	2.06	0.00177831	-1.57558	XM_027443173.2 PREDICTED: Anas platyrhynchos pleckstrin homology domain containing N1 (PLEKHN1), mRNA			[PKHN1_HUMAN|diamond]Name=PLEKHN1;+++Synonyms=CLPABP {ECO:0000303|PubMed:18191643, ECO:0000303|PubMed:29180010}; RecName: Full=Pleckstrin homology domain-containing family N member 1; Short=PH domain-containing family N member 1; AltName: Full=Cardiolipin and phosphatidic acid-binding protein {ECO:0000303|PubMed:18191643, ECO:0000303|PubMed:29180010};	GO:0005856//cytoskeleton;GO:0031966//mitochondrial membrane;GO:0005739//mitochondrion;GO:0005886//plasma membrane;GO:1901612//cardiolipin binding;GO:0070300//phosphatidic acid binding;GO:1901981//phosphatidylinositol phosphate binding;GO:0001786//phosphatidylserine binding;GO:0061158//3'-UTR-mediated mRNA destabilization;GO:0043065//positive regulation of apoptotic process;GO:0001666//response to…		PH domain[TCONS_00058296]	>XP_035413504.1 pleckstrin homology domain-containing family N member 1 [Cygnus atratus]
106044298	6.51	5.25	6.78	3.67	3.74	6.96	15.14	8.68	9.53	13.73	TCONS_00058242,TCONS_00058238,TCONS_00058240,XM_013194245.3,XM_066982208.1	mRNA	4451785	4484358	NC_089895.1	+	LOC106044298	6.78	15.14	6.51	5.25	6.96	13.73	3.74	9.53	3.67	0.00562899	1.0849	XM_005015431.5 PREDICTED: Anas platyrhynchos solute carrier family 2, facilitated glucose transporter member 5 (LOC101804741), transcript variant X1, mRNA		KOG0569//Permease of the major facilitator superfamily;	[GTR5_HUMAN|diamond]Name=SLC2A5 {ECO:0000312|HGNC:HGNC:11010};+++Synonyms=GLUT5 {ECO:0000303|PubMed:1695905}; RecName: Full=Solute carrier family 2, facilitated glucose transporter member 5 {ECO:0000305}; AltName: Full=Fructose transporter {ECO:0000305}; AltName: Full=Glucose transporter type 5, small intestine {ECO:0000303|PubMed:1695905}; Short=GLUT-5 {ECO:0000303|PubMed:1695905};	GO:0016324//apical plasma membrane;GO:0070062//extracellular exosome;GO:0005887//integral component of plasma membrane;GO:0005886//plasma membrane;GO:0042383//sarcolemma;GO:0035579//specific granule membrane;GO:0070061//fructose binding;GO:0005353//fructose transmembrane transporter activity;GO:0005355//glucose transmembrane transporter activity;GO:0005975//carbohydrate metabolic process;GO:00713…	K08143//MFS transporter, SP family, solute carrier family 2 (facilitated glucose/fructose transporter), member 5+ko04973//Carbohydrate digestion and absorption;	Sugar (and other) transporter[TCONS_00058242]	>XP_013049699.1 PREDICTED: solute carrier family 2, facilitated glucose transporter member 5 isoform X1 [Anser cygnoides domesticus]
106044470	0.56	0.71	0.77	0.38	0.61	1.84	0.82	1.74	1.1	0.95	XM_066988525.1,XM_066988524.1	mRNA	46427441	46492335	NC_089912.1	+	MAMDC2	0.77	0.82	0.56	0.71	1.84	0.95	0.61	1.1	0.38	0.00494793	1.16599	XM_013194502.1 PREDICTED: Anser cygnoides domesticus MAM domain containing 2 (MAMDC2), partial mRNA			[MAMC2_HUMAN|diamond]Name=MAMDC2; RecName: Full=MAM domain-containing protein 2; AltName: Full=MAM domain-containing proteoglycan; Short=Mamcan; Flags: Precursor;	GO:0005783//endoplasmic reticulum;GO:0005576//extracellular region;GO:0016020//membrane;	K08606//meprin B [EC:3.4.24.63]+ko04974//Protein digestion and absorption;		>XP_032061941.1 MAM domain-containing protein 2 isoform X1 [Aythya fuligula]
106044484	192.74	192.23	202.66	129.93	102.59	272.81	599.01	303.22	264.29	333.82	XM_013194523.3	mRNA	47524486	47561574	NC_089912.1	-	ALDH1A1	202.66	599.01	192.74	192.23	272.81	333.82	102.59	264.29	129.93	0.00230644	1.1972	XM_013194523.1 PREDICTED: Anser cygnoides domesticus aldehyde dehydrogenase 1 family, member A1 (ALDH1A1), mRNA		KOG2450//Aldehyde dehydrogenase;	[AL1A1_CHICK|diamond]Name=ALDH1A1 {ECO:0000250|UniProtKB:P00352}; RecName: Full=Retinal dehydrogenase 1 {ECO:0000305}; Short=RALDH 1 {ECO:0000305}; Short=RalDH1 {ECO:0000305}; EC=1.2.1.- {ECO:0000250|UniProtKB:P00352}; EC=1.2.1.36 {ECO:0000250|UniProtKB:P51647}; AltName: Full=Aldehyde dehydrogenase, cytosolic {ECO:0000305|PubMed:1559558};	GO:0005829//cytosol;GO:0004029//aldehyde dehydrogenase (NAD) activity;GO:0018479//benzaldehyde dehydrogenase (NAD+) activity;GO:0001758//retinal dehydrogenase activity;GO:0001523//retinoid metabolic process;GO:0042572//retinol metabolic process;	K07249//retinal dehydrogenase [EC:1.2.1.36]+ko00830//Retinol metabolism+ko01100//Metabolic pathways;		>XP_009472636.1 PREDICTED: retinal dehydrogenase 1 [Nipponia nippon]
106044500	98.6	96.08	149.98	51.23	60.9	129.34	207.04	165.35	167.17	197.07	TCONS_00028171,XM_048058873.2	mRNA	17621598	17641075	NC_089877.1	-	CAT	149.98	207.04	98.6	96.08	129.34	197.07	60.9	167.17	51.23	0.0116215	1.0042	XM_013194546.1 PREDICTED: Anser cygnoides domesticus catalase (CAT), mRNA		KOG0047//Catalase;	[CATA_PIG|diamond]Name=CAT; RecName: Full=Catalase; EC=1.11.1.6;	GO:0005737//cytoplasm;GO:0005739//mitochondrion;GO:0005777//peroxisome;GO:0004096//catalase activity;GO:0020037//heme binding;GO:0046872//metal ion binding;GO:0042744//hydrogen peroxide catabolic process;GO:0051781//positive regulation of cell division;GO:0042542//response to hydrogen peroxide;	K03781//catalase [EC:1.11.1.6]+ko00380//Tryptophan metabolism+ko00630//Glyoxylate and dicarboxylate metabolism+ko01100//Metabolic pathways+ko01200//Carbon metabolism+ko04068//FoxO signaling pathway+ko04146//Peroxisome+ko04211//Longevity regulating pathway+ko04212//Longevity regulating pathway - worm+ko04213//Longevity regulating pathway - multiple species;	Catalase[TCONS_00028171]	>XP_013050000.1 PREDICTED: LOW QUALITY PROTEIN: catalase [Anser cygnoides domesticus]
106044595	11.96	7.89	20.98	1.9	1.46	192.6	253.98	118.17	126.76	10.54	TCONS_00019941,XM_013194697.3	mRNA	46282227	46315514	NC_089875.1	-	LOC106044595	20.98	253.98	11.96	7.89	192.6	10.54	1.46	126.76	1.9	0.000467852	4.08816	XM_005017256.5 PREDICTED: Anas platyrhynchos sulfotransferase 6B1 (LOC101790335), transcript variant X2, mRNA			[ST6B1_MOUSE|diamond]Name=Sult6b1; RecName: Full=Sulfotransferase 6B1; Short=ST6B1; AltName: Full=Thyroxine sulfotransferase; EC=2.8.2.n2;	GO:0005737//cytoplasm;GO:0008146//sulfotransferase activity;GO:0051923//sulfation;		Sulfotransferase domain[TCONS_00019941]	>XP_013050151.1 PREDICTED: sulfotransferase 6B1-like [Anser cygnoides domesticus]
106044619	0.9	0.38	0.51	1.29	0.52	0.18	0.17	0.33	0.21	0.17	XM_013194743.3,XM_048067528.2	mRNA	6856443	6868190	NC_089895.1	+	LOC106044619	0.51	0.17	0.9	0.38	0.18	0.17	0.52	0.21	1.29	0.0034131	-1.7913	XM_013194742.1 PREDICTED: Anser cygnoides domesticus probable glutamate receptor (LOC106044619), transcript variant X2, mRNA		KOG1052//Glutamate-gated kainate-type ion channel receptor subunit GluR5 and related subunits;	[GLRK_CHICK|diamond]Name=KBP; RecName: Full=Probable glutamate receptor; AltName: Full=Kainate-binding protein; Flags: Precursor;	GO:0032983//kainate selective glutamate receptor complex;GO:0005886//plasma membrane;GO:0045211//postsynaptic membrane;GO:0042734//presynaptic membrane;GO:0008066//glutamate receptor activity;GO:0015277//kainate selective glutamate receptor activity;GO:0015276//ligand-gated ion channel activity;GO:0038023//signaling receptor activity;GO:1904315//transmitter-gated ion channel activity involved in …	K05202//glutamate receptor, ionotropic kainate 2+ko04080//Neuroactive ligand-receptor interaction+ko04724//Glutamatergic synapse;		>NP_001297319.1 probable glutamate receptor precursor [Anas platyrhynchos] >Q90218.1 RecName: Full=Probable glutamate receptor; AltName: Full=Kainate-binding protein; Flags: Precursor [Anas platyrhynchos] >BAA11897.1 kainate-binding protein [Anas platyrhynchos]
106044678	0.21	0.53	0.26	0.79	1.11	0.15	0.11	0.04	0.04	0.08	XM_013194848.3,XM_013194847.3	mRNA	112838677	112843909	NC_089875.1	-	LOC106044678	0.26	0.11	0.21	0.53	0.15	0.08	1.11	0.04	0.79	0.00159912	-2.57118	XM_013194847.1 PREDICTED: Anser cygnoides domesticus ras-like GTP-binding protein rhoA (LOC106044678), transcript variant X1, mRNA	TF_bZIP	KOG0393//Ras-related small GTPase, Rho type;	[RHO1_CAEEL|diamond]Name=rho-1 {ECO:0000312|WormBase:Y51H4A.3a};+++Synonyms=rhoa {ECO:0000303|PubMed:7798239};+++ORFNames=Y51H4A.3 {ECO:0000312|WormBase:Y51H4A.3a}; RecName: Full=Ras-like GTP-binding protein rhoA; Flags: Precursor;	GO:0005938//cell cortex;GO:0042995//cell projection;GO:0032154//cleavage furrow;GO:0031410//cytoplasmic vesicle;GO:0005856//cytoskeleton;GO:0043231//intracellular membrane-bounded organelle;GO:0005886//plasma membrane;GO:0005525//GTP binding;GO:0032794//GTPase activating protein binding;GO:0003924//GTPase activity;GO:0019901//protein kinase binding;GO:0007015//actin filament organization;GO:00009…	K04513//Ras homolog gene family, member A+ko04014//Ras signaling pathway+ko04015//Rap1 signaling pathway+ko04022//cGMP-PKG signaling pathway+ko04024//cAMP signaling pathway+ko04062//Chemokine signaling pathway+ko04071//Sphingolipid signaling pathway+ko04072//Phospholipase D signaling pathway+ko04144//Endocytosis+ko04150//mTOR signaling pathway+ko04270//Vascular smooth muscle contraction+ko04310//…		>XP_013050301.1 PREDICTED: ras-like GTP-binding protein rhoA [Anser cygnoides domesticus] >XP_013050302.1 PREDICTED: ras-like GTP-binding protein rhoA [Anser cygnoides domesticus]
106044813	1409.42	1140.03	1574.17	2751.99	2537.34	1062.99	523.15	880.49	822.99	757.1	TCONS_00039101,TCONS_00039099,TCONS_00039103,TCONS_00039102,TCONS_00039100,XM_067002055.1,XM_067002060.1,XM_067002056.1,XM_067002058.1,XM_048076884.2,XM_067002054.1,XM_067002057.1,XM_067002059.1	mRNA	16577052	16587550	NC_089881.1	-	LOC106044813	1574.17	523.15	1409.42	1140.03	1062.99	757.1	2537.34	822.99	2751.99	0.00127883	-1.12218	XM_035312111.1 PREDICTED: Oxyura jamaicensis mucin-4-like (LOC118157683), mRNA			[MUC4_MOUSE|diamond]Name=Muc4; RecName: Full=Mucin-4; Short=MUC-4; AltName: Full=Ascites sialoglycoprotein; Short=ASGP; AltName: Full=Pancreatic adenocarcinoma mucin; AltName: Full=Testis mucin; Contains: RecName: Full=Mucin-4 alpha chain; AltName: Full=Ascites sialoglycoprotein 1; Short=ASGP-1; Contains: RecName: Full=Mucin-4 beta chain; AltName: Full=Ascites sialoglycoprotein 2; Short=ASGP-2; F…	GO:0016324//apical plasma membrane;GO:0062023//collagen-containing extracellular matrix;GO:0005737//cytoplasm;GO:0005615//extracellular space;GO:0016021//integral component of membrane;GO:0031528//microvillus membrane;GO:0032991//protein-containing complex;GO:0005176//ErbB-2 class receptor binding;GO:0044877//protein-containing complex binding;GO:0007160//cell-matrix adhesion;GO:0002244//hematopo…		Nidogen-like[TCONS_00039101]	>XP_027319949.2 collagen alpha-1(I) chain isoform X1 [Anas platyrhynchos]
106044819	0.79	2.07	1.35	0.78	1.55	2.65	3.88	2.24	3.19	3.32	TCONS_00039132,XM_013195014.3,XM_013195015.3,XM_048076644.2,XM_048076643.2	mRNA	16776548	16790474	NC_089881.1	-	HTR2B	1.35	3.88	0.79	2.07	2.65	3.32	1.55	3.19	0.78	0.000737158	1.31301	XM_013195013.1 PREDICTED: Anser cygnoides domesticus 5-hydroxytryptamine (serotonin) receptor 2B, G protein-coupled (HTR2B), transcript variant X3, mRNA		KOG3656//FOG: 7 transmembrane receptor;	[5HT2B_HUMAN|diamond]Name=HTR2B; RecName: Full=5-hydroxytryptamine receptor 2B; Short=5-HT-2B; Short=5-HT2B; AltName: Full=Serotonin receptor 2B;	GO:0005737//cytoplasm;GO:0030425//dendrite;GO:0098666//G protein-coupled serotonin receptor complex;GO:0005887//integral component of plasma membrane;GO:0005654//nucleoplasm;GO:0005886//plasma membrane;GO:0045202//synapse;GO:0004993//G protein-coupled serotonin receptor activity;GO:0001965//G-protein alpha-subunit binding;GO:0001587//Gq/11-coupled serotonin receptor activity;GO:0005096//GTPase ac…	K04157//5-hydroxytryptamine receptor 2+ko04020//Calcium signaling pathway+ko04080//Neuroactive ligand-receptor interaction+ko04540//Gap junction+ko04726//Serotonergic synapse+ko04750//Inflammatory mediator regulation of TRP channels;	7 transmembrane receptor (rhodopsin family)[TCONS_00039132]	>XP_013050465.1 PREDICTED: 5-hydroxytryptamine receptor 2B isoform X1 [Anser cygnoides domesticus] >XP_013050466.1 PREDICTED: 5-hydroxytryptamine receptor 2B isoform X1 [Anser cygnoides domesticus] >XP_013050467.1 PREDICTED: 5-hydroxytryptamine receptor 2B isoform X1 [Anser cygnoides domesticus]
106044834	18.34	13.23	14.49	11.86	12.42	27.19	36.8	32.43	33.42	35.07	XM_048076877.2,XM_048076879.2,XM_048076878.2	mRNA	16435638	16460322	NC_089881.1	+	MASP1	14.49	36.8	18.34	13.23	27.19	35.07	12.42	33.42	11.86	1.0943e-12	1.25933	XM_027464144.2 PREDICTED: Anas platyrhynchos mannan binding lectin serine peptidase 1 (MASP1), mRNA		KOG3627//Trypsin;	[MASP1_HUMAN|diamond]Name=MASP1; Synonyms=CRARF, CRARF1, PRSS5; RecName: Full=Mannan-binding lectin serine protease 1; EC=3.4.21.-; AltName: Full=Complement factor MASP-3; AltName: Full=Complement-activating component of Ra-reactive factor; AltName: Full=Mannose-binding lectin-associated serine protease 1; Short=MASP-1; AltName: Full=Mannose-binding protein-associated serine protease; AltName: Fu…	GO:0005829//cytosol;GO:0005576//extracellular region;GO:0005615//extracellular space;GO:0005654//nucleoplasm;GO:0005509//calcium ion binding;GO:0048306//calcium-dependent protein binding;GO:0008233//peptidase activity;GO:0042803//protein homodimerization activity;GO:0004252//serine-type endopeptidase activity;GO:0006956//complement activation;GO:0001867//complement activation, lectin pathway;GO:0…	K03992//mannan-binding lectin serine protease 1 [EC:3.4.21.-]+ko04610//Complement and coagulation cascades;		>XP_005513277.1 mannan-binding lectin serine protease 1 isoform X1 [Columba livia] >PKK20951.1 mannan-binding lectin serine peptidase 1 (C4/C2 activating component of Ra-reactive factor), transcript variant X1 [Columba livia]
106044876	1.65	1.81	1.37	0.68	0.98	2.5	2.85	2.59	2.75	2.07	TCONS_00043917,XM_048075052.2,XM_048075055.2,XM_048075051.2,XM_048075054.2,XM_067004274.1,XM_067004273.1	mRNA	3820640	3838031	NC_089884.1	-	WFDC1	1.37	2.85	1.65	1.81	2.5	2.07	0.98	2.75	0.68	0.00470376	1.06048	XM_013195070.1 PREDICTED: Anser cygnoides domesticus WAP four-disulfide core domain 1 (WFDC1), transcript variant X3, mRNA			[WFDC1_CHICK|diamond]Name=WFDC1; Synonyms=PS20; RecName: Full=WAP four-disulfide core domain protein 1; AltName: Full=Protein ps20; Flags: Precursor;	GO:0005615//extracellular space;GO:0004867//serine-type endopeptidase inhibitor activity;GO:0050728//negative regulation of inflammatory response;GO:0061045//negative regulation of wound healing;GO:0001558//regulation of cell growth;		WAP-type (Whey Acidic Protein) 'four-disulfide core'[TCONS_00043917]	>XP_035399636.1 WAP four-disulfide core domain protein 1 [Cygnus atratus] >XP_035399637.1 WAP four-disulfide core domain protein 1 [Cygnus atratus]
106045102	6.1	4.73	4.9	2.79	7.24	0.21	0.67	2.33	1.4	2.52	XM_013195432.3	mRNA	45476140	45477094	NC_089873.1	-	LOC106045102	4.9	0.67	6.1	4.73	0.21	2.52	7.24	1.4	2.79	0.00661481	-1.82211	XM_005012152.5 PREDICTED: Anas platyrhynchos histone H2B 5 (LOC101794355), mRNA		KOG1744//Histone H2B;	[H2B7_CHICK|diamond]Name=H2B-VII; RecName: Full=Histone H2B 7; AltName: Full=H2B VII;	GO:0000786//nucleosome;GO:0005634//nucleus;GO:0003677//DNA binding;GO:0046982//protein heterodimerization activity;GO:0044877//protein-containing complex binding;GO:0006334//nucleosome assembly;	K11252//histone H2B+ko04613//Neutrophil extracellular trap formation;		>XP_005012209.3 histone H2B 5 [Anas platyrhynchos]
106045132	1.21	0.99	0.96	1.25	0.86	0.26	0.11	0.6	0.48	0.43	XM_013195482.3	mRNA	45513444	45514449	NC_089873.1	+	LOC106045132	0.96	0.11	1.21	0.99	0.26	0.43	0.86	0.48	1.25	0.0490445	-1.57438	XM_005012175.5 PREDICTED: Anas platyrhynchos histone H3 (LOC101798542), mRNA		KOG1745//Histones H3 and H4;	[H32_BOVIN|diamond]No_INFO RecName: Full=Histone H3.2;	GO:0000786//nucleosome;GO:0005634//nucleus;GO:0003677//DNA binding;GO:0046982//protein heterodimerization activity;GO:0006334//nucleosome assembly;	K11253//histone H3+ko04613//Neutrophil extracellular trap formation;		>XP_026342421.1 histone H3-like [Ursus arctos horribilis] >XP_026347319.1 histone H3-like [Ursus arctos horribilis]
106045259	0.29	0.82	0.24	0.25	0.44	0.85	0.71	0.63	0.91	0.82	XM_048053285.2	mRNA	36049664	36214623	NC_089912.1	+	ADAMTS19	0.24	0.71	0.29	0.82	0.85	0.82	0.44	0.91	0.25	0.047797	1.04649	XM_021381171.1 PREDICTED: Numida meleagris ADAM metallopeptidase with thrombospondin type 1 motif 19 (ADAMTS19), mRNA		KOG3538//Disintegrin metalloproteinases with thrombospondin repeats;	[ATS19_MOUSE|diamond]Name=Adamts19; RecName: Full=A disintegrin and metalloproteinase with thrombospondin motifs 19; Short=ADAM-TS 19; Short=ADAM-TS19; Short=ADAMTS-19; EC=3.4.24.-; Flags: Precursor;	GO:0031012//extracellular matrix;GO:0005576//extracellular region;GO:0046872//metal ion binding;GO:0004222//metalloendopeptidase activity;GO:0030198//extracellular matrix organization;			>XP_035166159.1 A disintegrin and metalloproteinase with thrombospondin motifs 19 isoform X1 [Oxyura jamaicensis]
106045260	1.06	0.96	1.17	0.67	0.71	1.71	3	1.15	1.47	2.19	XM_013195648.3	mRNA	35802454	35843651	NC_089912.1	+	LOC106045260	1.17	3	1.06	0.96	1.71	2.19	0.71	1.47	0.67	0.00602813	1.15743	XM_013195648.1 PREDICTED: Anser cygnoides domesticus long-chain fatty acid transport protein 6-like (LOC106045260), mRNA		KOG1179//Very long-chain acyl-CoA synthetase/fatty acid transporter;	[S27A6_MOUSE|diamond]Name=Slc27a6; Synonyms=Acsvl2, Facvl2, Fatp1; RecName: Full=Long-chain fatty acid transport protein 6 {ECO:0000305}; Short=FATP-6; Short=Fatty acid transport protein 6; AltName: Full=Arachidonate--CoA ligase; EC=6.2.1.15 {ECO:0000269|PubMed:15699031}; AltName: Full=Fatty-acid-coenzyme A ligase, very long-chain 2; EC=6.2.1.- {ECO:0000269|PubMed:15699031}; AltName: Full=Solute …	GO:0005783//endoplasmic reticulum;GO:0016021//integral component of membrane;GO:0042383//sarcolemma;GO:0047676//arachidonate-CoA ligase activity;GO:0005324//long-chain fatty acid transporter activity;GO:0004467//long-chain fatty acid-CoA ligase activity;GO:0000166//nucleotide binding;GO:1901480//oleate transmembrane transporter activity;GO:0031957//very long-chain fatty acid-CoA ligase activity;G…	K08749//solute carrier family 27 (fatty acid transporter), member 6+ko03320//PPAR signaling pathway;		>XP_013051102.1 PREDICTED: LOW QUALITY PROTEIN: long-chain fatty acid transport protein 6-like [Anser cygnoides domesticus]
106045384	2.46	2.91	2.29	1.27	1.95	3.78	4.28	4.36	3.96	4.47	TCONS_00005354,TCONS_00005355,XM_048065357.2,XM_048065356.2	mRNA	39269636	39335222	NC_089873.1	-	PTPRB	2.29	4.28	2.46	2.91	3.78	4.47	1.95	3.96	1.27	5.70406e-05	1.01622	XM_013195824.1 PREDICTED: Anser cygnoides domesticus protein tyrosine phosphatase, receptor type, B (PTPRB), mRNA		KOG0791//Protein tyrosine phosphatase, contains fn3 domain;	[PTPRB_MOUSE|diamond]Name=Ptprb; RecName: Full=Receptor-type tyrosine-protein phosphatase beta; Short=Protein-tyrosine phosphatase beta; Short=R-PTP-beta; EC=3.1.3.48; AltName: Full=Vascular endothelial protein tyrosine phosphatase; Short=VE-PTP; Flags: Precursor;	GO:0016021//integral component of membrane;GO:0043235//receptor complex;GO:0045296//cadherin binding;GO:0004725//protein tyrosine phosphatase activity;GO:0001525//angiogenesis;GO:0016311//dephosphorylation;GO:1990264//peptidyl-tyrosine dephosphorylation involved in inactivation of protein kinase activity;	K05694//receptor-type tyrosine-protein phosphatase beta [EC:3.1.3.48]+ko04520//Adherens junction;	Fibronectin type III domain[TCONS_00005354]	>XP_035190840.1 receptor-type tyrosine-protein phosphatase beta isoform X1 [Oxyura jamaicensis]
106045546	2.09	4.37	3.48	4.48	5.35	2.11	0.49	2.21	1.47	1.47	TCONS_00045966,XM_048078163.2,XM_048078160.2	mRNA	21612254	21628640	NC_089885.1	+	LOC106045546	3.48	0.49	2.09	4.37	2.11	1.47	5.35	1.47	4.48	0.00892707	-1.2969	XM_013196100.1 PREDICTED: Anser cygnoides domesticus V-set and immunoglobulin domain containing 4 (VSIG4), mRNA			[VSIG4_HUMAN|diamond]Name=VSIG4; Synonyms=CRIg, Z39IG; ORFNames=UNQ317/PRO362; RecName: Full=V-set and immunoglobulin domain-containing protein 4; AltName: Full=Protein Z39Ig; Flags: Precursor;	GO:0016021//integral component of membrane;GO:0032991//protein-containing complex;GO:0001851//complement component C3b binding;GO:0006957//complement activation, alternative pathway;GO:0045957//negative regulation of complement activation, alternative pathway;GO:0032703//negative regulation of interleukin-2 production;GO:0043031//negative regulation of macrophage activation;GO:0042130//negative r…	K19822//V-set and immunoglobulin domain-containing protein 4+ko04610//Complement and coagulation cascades;		>XP_040427952.1 V-set and immunoglobulin domain-containing protein 4-like isoform X1 [Cygnus olor]
106045564	5.05	4.32	5.87	18.57	12.96	2.28	2.45	2.83	1.93	3.15	TCONS_00045110,TCONS_00045106,TCONS_00045108,XM_067004827.1,XM_048077612.2,XM_067004825.1,XM_067004826.1	mRNA	21455212	21471446	NC_089885.1	+	EDA2R	5.87	2.45	5.05	4.32	2.28	3.15	12.96	1.93	18.57	0.000214449	-1.7879	XM_035541965.1 PREDICTED: Cygnus atratus ectodysplasin A2 receptor (EDA2R), transcript variant X1, mRNA			[TNR27_MOUSE|diamond]Name=Eda2r; Synonyms=Tnfrsf27, Xedar; RecName: Full=Tumor necrosis factor receptor superfamily member 27; AltName: Full=X-linked ectodysplasin-A2 receptor; Short=EDA-A2 receptor;	GO:0005887//integral component of plasma membrane;GO:0005886//plasma membrane;GO:0038023//signaling receptor activity;GO:0005031//tumor necrosis factor-activated receptor activity;GO:0030154//cell differentiation;GO:0072332//intrinsic apoptotic signaling pathway by p53 class mediator;GO:0007275//multicellular organism development;GO:0043123//positive regulation of I-kappaB kinase/NF-kappaB signal…	K05163//tumor necrosis factor receptor superfamily member 27+ko04060//Cytokine-cytokine receptor interaction+ko04064//NF-kappa B signaling pathway;		>XP_013051585.1 PREDICTED: tumor necrosis factor receptor superfamily member 27 [Anser cygnoides domesticus]
106045569	1.82	2.58	2.07	7.26	6.44	1.1	1.05	1.04	1.2	2.45	TCONS_00045955,XM_048077663.2,XM_048077626.2,XM_048077666.2,XM_048077634.2,XM_048077643.2	mRNA	21477366	21494703	NC_089885.1	-	LOC106045569	2.07	1.05	1.82	2.58	1.1	2.45	6.44	1.2	7.26	0.0176892	-1.36667	XM_035541970.1 PREDICTED: Cygnus atratus probable G-protein coupled receptor 83 (LOC118245620), transcript variant X3, mRNA		KOG3656//FOG: 7 transmembrane receptor;	[GPR83_HUMAN|diamond]Name=GPR83; Synonyms=GPR72, KIAA1540; RecName: Full=Probable G-protein coupled receptor 83; AltName: Full=G-protein coupled receptor 72; Flags: Precursor;	GO:0005929//cilium;GO:0016021//integral component of membrane;GO:0097730//non-motile cilium;GO:0005886//plasma membrane;GO:0004930//G protein-coupled receptor activity;GO:0004983//neuropeptide Y receptor activity;GO:0007186//G protein-coupled receptor signaling pathway;GO:0002862//negative regulation of inflammatory response to antigenic stimulus;GO:0051384//response to glucocorticoid;	K04210//G protein-coupled receptor 83+ko04080//Neuroactive ligand-receptor interaction;	7 transmembrane receptor (rhodopsin family)[TCONS_00045955]	>XP_013051588.1 PREDICTED: probable G-protein coupled receptor 83 isoform X1 [Anser cygnoides domesticus] >XP_013051589.1 PREDICTED: probable G-protein coupled receptor 83 isoform X1 [Anser cygnoides domesticus] >XP_013051590.1 PREDICTED: probable G-protein coupled receptor 83 isoform X1 [Anser cygnoides domesticus]
106045787	4.09	5.07	4.08	2.4	3.73	5.77	8.46	6.51	7.72	8.38	TCONS_00053313,TCONS_00053312,XM_013196494.3,XM_048074025.2	mRNA	8474298	8496856	NC_089890.1	-	SLC6A4	4.08	8.46	4.09	5.07	5.77	8.38	3.73	7.72	2.4	8.04141e-05	1.02458	XM_013196494.1 PREDICTED: Anser cygnoides domesticus solute carrier family 6 (neurotransmitter transporter), member 4 (SLC6A4), transcript variant X1, mRNA		KOG3659//Sodium-neurotransmitter symporter;	[SC6A4_CAVPO|diamond]Name=SLC6A4; RecName: Full=Sodium-dependent serotonin transporter; Short=SERT {ECO:0000250|UniProtKB:P31652}; AltName: Full=5HT transporter; Short=5HTT; AltName: Full=Solute carrier family 6 member 4;	GO:0012505//endomembrane system;GO:0010008//endosome membrane;GO:0005925//focal adhesion;GO:0005887//integral component of plasma membrane;GO:0005886//plasma membrane;GO:0098793//presynapse;GO:0045202//synapse;GO:0051015//actin filament binding;GO:0042802//identical protein binding;GO:0046872//metal ion binding;GO:0005335//serotonin:sodium symporter activity;GO:0090067//regulation of thalamus siz…	K05037//solute carrier family 6 (neurotransmitter transporter, serotonin) member 4+ko04721//Synaptic vesicle cycle+ko04726//Serotonergic synapse;	Sodium:neurotransmitter symporter family[TCONS_00053313]	>XP_013051948.1 PREDICTED: sodium-dependent serotonin transporter [Anser cygnoides domesticus] >XP_013051949.1 PREDICTED: sodium-dependent serotonin transporter [Anser cygnoides domesticus]
106045809	1.58	1.73	1.41	2.46	3.15	0.9	0.53	0.87	0.83	0.99	TCONS_00053360,TCONS_00053358,TCONS_00053359,TCONS_00053361,TCONS_00053354,TCONS_00053357,XM_066979550.1,XM_066979554.1,XM_066979552.1,XM_066979556.1,XM_066979553.1,XM_066979551.1	mRNA	9531250	9561510	NC_089890.1	-	TEX14	1.41	0.53	1.58	1.73	0.9	0.99	3.15	0.83	2.46	5.50546e-05	-1.24007	XM_013196538.1 PREDICTED: Anser cygnoides domesticus testis expressed 14 (TEX14), transcript variant X1, mRNA			[TEX14_BOVIN|diamond]Name=TEX14; RecName: Full=Inactive serine/threonine-protein kinase TEX14; AltName: Full=Testis-expressed sequence 14; AltName: Full=Testis-expressed sequence 14 protein;	GO:0000777//condensed chromosome kinetochore;GO:0005737//cytoplasm;GO:0045171//intercellular bridge;GO:0000776//kinetochore;GO:0030496//midbody;GO:0005524//ATP binding;GO:0004672//protein kinase activity;GO:0019901//protein kinase binding;GO:0008608//attachment of spindle microtubules to kinetochore;GO:0051301//cell division;GO:0043063//intercellular bridge organization;GO:0007140//male meiotic n…		Protein tyrosine kinase[TCONS_00053360]	>XP_013051992.1 PREDICTED: inactive serine/threonine-protein kinase TEX14 isoform X1 [Anser cygnoides domesticus] >XP_013051993.1 PREDICTED: inactive serine/threonine-protein kinase TEX14 isoform X1 [Anser cygnoides domesticus]
106045865	63.94	59.36	160.6	172.11	223.58	25.81	9.08	38.4	31.63	28.86	TCONS_00060904,XM_048071113.2	mRNA	3654686	3663354	NC_089897.1	-	LOC106045865	160.6	9.08	63.94	59.36	25.81	28.86	223.58	31.63	172.11	0.000116535	-1.92463	XM_013196611.1 PREDICTED: Anser cygnoides domesticus acidic mammalian chitinase-like (LOC106045865), mRNA		KOG2806//Chitinase;	[CHIA_HUMAN|diamond]Name=CHIA; RecName: Full=Acidic mammalian chitinase; Short=AMCase; EC=3.2.1.14; AltName: Full=Lung-specific protein TSA1902; Flags: Precursor;	GO:0005737//cytoplasm;GO:0005576//extracellular region;GO:0005615//extracellular space;GO:0008061//chitin binding;GO:0004568//chitinase activity;GO:0019900//kinase binding;GO:0006915//apoptotic process;GO:0006032//chitin catabolic process;GO:0006030//chitin metabolic process;GO:0002376//immune system process;GO:0000272//polysaccharide catabolic process;GO:0044245//polysaccharide digestion;GO:0032…	K01183//chitinase [EC:3.2.1.14]+ko00520//Amino sugar and nucleotide sugar metabolism+ko01100//Metabolic pathways;	Glycosyl hydrolases family 18[TCONS_00060904]	>XP_013052065.1 PREDICTED: acidic mammalian chitinase-like [Anser cygnoides domesticus]
106046066	18.65	22.16	26.97	47.03	33.2	8.88	3.4	3.99	1.43	7.48	TCONS_00025205,XM_048067769.2	mRNA	68436103	68442209	NC_089876.1	-	SPINK2	26.97	3.4	18.65	22.16	8.88	7.48	33.2	1.43	47.03	6.16074e-06	-2.505	XM_035557519.1 PREDICTED: Cygnus atratus serine peptidase inhibitor Kazal type 2 (SPINK2), transcript variant X2, mRNA		KOG3649//FOG: Kazal-type serine protease inhibitor domain;	[ISK1L_CHICK|diamond]No_INFO RecName: Full=Trypsin inhibitor ClTI-1;	GO:0005615//extracellular space;GO:0004867//serine-type endopeptidase inhibitor activity;			>XP_040411103.1 serine protease inhibitor Kazal-type 2 [Cygnus olor]
106046083	0.16	0.3	0.31	0.47	0.31	1.19	2.6	3.25	1.06	2.55	XM_013196915.3	mRNA	68811252	68812415	NC_089876.1	-	LOC106046083	0.31	2.6	0.16	0.3	1.19	2.55	0.31	1.06	0.47	0.000644548	2.84296	XM_005019573.4 PREDICTED: Anas platyrhynchos ribonuclease CL2 (LOC101795838), mRNA			[RNL2_CHICK|diamond]No_INFO RecName: Full=Ribonuclease CL2; Short=RNase CL2; EC=3.1.27.-; AltName: Full=Poly C preferential ribonuclease;	GO:0005576//extracellular region;GO:0004519//endonuclease activity;GO:0003676//nucleic acid binding;			>XP_013052369.1 PREDICTED: ribonuclease CL2 [Anser cygnoides domesticus]
106046243	3.27	2.18	3.29	0.98	2.72	4.19	5.41	3.69	5.4	7.49	XM_013197147.3	mRNA	44198132	44206585	NC_089873.1	-	CYP2D6	3.29	5.41	3.27	2.18	4.19	7.49	2.72	5.4	0.98	0.00676743	1.16829	XM_013197147.1 PREDICTED: Anser cygnoides domesticus cytochrome P450 2D20 (LOC106046243), mRNA		KOG0156//Cytochrome P450 CYP2 subfamily;	[CP2DK_MESAU|diamond]Name=CYP2D20; RecName: Full=Cytochrome P450 2D20; EC=1.14.14.-; AltName: Full=CYPIID20;	GO:0005789//endoplasmic reticulum membrane;GO:0020037//heme binding;GO:0005506//iron ion binding;GO:0016712//oxidoreductase activity, acting on paired donors, with incorporation or reduction of molecular oxygen, reduced flavin or flavoprotein as one donor, and incorporation of one atom of oxygen;	K07414//cytochrome P450 family 2 subfamily D [EC:1.14.14.1]+ko00140//Steroid hormone biosynthesis+ko04726//Serotonergic synapse;		>XP_013052601.1 PREDICTED: cytochrome P450 2D20 [Anser cygnoides domesticus]
106046335	0.69	0.89	1.34	2.62	2.34	0.3	0.23	0.35	0.32	0.5	TCONS_00047911,TCONS_00047912,XM_013197303.3,XM_066977392.1,XM_048065934.2,XM_013197301.3	mRNA	13671334	13688521	NC_089887.1	+	LOC106046335	1.34	0.23	0.69	0.89	0.3	0.5	2.34	0.32	2.62	7.48142e-05	-2.0728	XM_035548698.1 PREDICTED: Cygnus atratus uncharacterized LOC118249077 (LOC118249077), transcript variant X1, mRNA				GO:0016021//integral component of membrane;		Lamin Tail Domain[TCONS_00047911]	>XP_031451259.1 uncharacterized protein LOC116230317 [Phasianus colchicus]
106046374	13.13	19.15	12.92	5.65	10.15	23.24	27.02	18.86	50.15	72.16	XM_066988935.1	mRNA	84331783	84379116	NC_089912.1	-	GLDC	12.92	27.02	13.13	19.15	23.24	72.16	10.15	50.15	5.65	0.000769546	1.73732	NM_001310367.1 Anas platyrhynchos glycine decarboxylase (GLDC), mRNA; nuclear gene for mitochondrial product >AF137264.1 Anas platyrhynchos glycine decarboxylase p protein mRNA, complete cds		KOG2040//Glycine dehydrogenase (decarboxylating);	[GCSP_CHICK|diamond]Name=GLDC {ECO:0000250|UniProtKB:P23378}; RecName: Full=Glycine dehydrogenase (decarboxylating), mitochondrial {ECO:0000305}; EC=1.4.4.2 {ECO:0000269|PubMed:1993704, ECO:0000269|PubMed:7440562, ECO:0000269|PubMed:7440563}; AltName: Full=Glycine cleavage system P protein; AltName: Full=Glycine decarboxylase {ECO:0000303|PubMed:1993704}; AltName: Full=Glycine dehydrogenase (amin…	GO:0005739//mitochondrion;GO:0004375//glycine dehydrogenase (decarboxylating) activity;GO:0047960//glycine dehydrogenase activity;GO:0016829//lyase activity;GO:0042803//protein homodimerization activity;GO:0070280//pyridoxal binding;GO:0006546//glycine catabolic process;GO:1903442//response to lipoic acid;GO:0036255//response to methylamine;	K00281//glycine dehydrogenase [EC:1.4.4.2]+ko00260//Glycine, serine and threonine metabolism+ko00630//Glyoxylate and dicarboxylate metabolism+ko01100//Metabolic pathways+ko01200//Carbon metabolism;		>NP_001297296.1 glycine dehydrogenase (decarboxylating), mitochondrial [Anas platyrhynchos] >AAD56281.1 glycine decarboxylase p protein [Anas platyrhynchos]
106046522	7.77	7.34	8.2	9.14	8.66	19.78	14.18	10.46	19.96	13.5	XM_048075061.2	mRNA	1459559	1462584	NC_089884.1	+	LOC106046522	8.2	14.18	7.77	7.34	19.78	13.5	8.66	19.96	9.14	0.000652859	1.02408	XM_013197601.1 PREDICTED: Anser cygnoides domesticus sulfotransferase family cytosolic 2B member 1-like (LOC106046522), mRNA		KOG1584//Sulfotransferase;	[ST2B1_MOUSE|diamond]Name=Sult2b1; Synonyms=Sult2b; RecName: Full=Sulfotransferase 2B1; EC=2.8.2.2 {ECO:0000269|PubMed:12639899, ECO:0000269|PubMed:9647753}; AltName: Full=Alcohol sulfotransferase; AltName: Full=Hydroxysteroid sulfotransferase 2; AltName: Full=Sulfotransferase family cytosolic 2B member 1; Short=ST2B1;	GO:0005737//cytoplasm;GO:0005829//cytosol;GO:0005783//endoplasmic reticulum;GO:0043231//intracellular membrane-bounded organelle;GO:0005634//nucleus;GO:0004027//alcohol sulfotransferase activity;GO:0015485//cholesterol binding;GO:0003676//nucleic acid binding;GO:1990239//steroid hormone binding;GO:0050294//steroid sulfotransferase activity;GO:0008146//sulfotransferase activity;GO:0050427//3'-phos…	K01015//alcohol sulfotransferase [EC:2.8.2.2]+ko00140//Steroid hormone biosynthesis+ko01100//Metabolic pathways;		>XP_035193121.1 sulfotransferase 2B1-like [Oxyura jamaicensis]
106046658	8.53	7.33	14.81	3.23	6.91	19.39	19.61	21.4	19.83	20.34	TCONS_00013637,TCONS_00013638,XM_048077992.2	mRNA	45142570	45163112	NC_089874.1	-	MTURN	14.81	19.61	8.53	7.33	19.39	20.34	6.91	19.83	3.23	0.000607102	1.38947	XM_027451132.2 PREDICTED: Anas platyrhynchos maturin, neural progenitor differentiation regulator homolog (MTURN), mRNA			[MTURN_XENTR|diamond]Name=mturn; RecName: Full=Maturin; AltName: Full=Maturin neural progenitor differentiation regulator protein;	GO:0005737//cytoplasm;GO:0007050//cell cycle arrest;GO:0030154//cell differentiation;GO:0007275//multicellular organism development;GO:0045654//positive regulation of megakaryocyte differentiation;			>XP_005481047.1 maturin [Zonotrichia albicollis] >XP_005519050.1 PREDICTED: maturin [Pseudopodoces humilis] >XP_014104159.1 PREDICTED: maturin [Pseudopodoces humilis] >XP_014104160.1 PREDICTED: maturin [Pseudopodoces humilis] >XP_014733925.1 PREDICTED: maturin isoform X2 [Sturnus vulgaris] >XP_015474456.1 maturin isoform X2 [Parus major] >XP_015474457.1 maturin isoform X2 [Parus major] >XP_015474…
106046730	22.63	10.94	15.09	38.73	38.2	7.9	6.29	9.85	8.29	7	XM_066980224.1	mRNA	12717107	12719412	NC_089891.1	+	SOCS3	15.09	6.29	22.63	10.94	7.9	7	38.2	8.29	38.73	0.000141273	-1.57719	XM_010568089.1 PREDICTED: Haliaeetus leucocephalus suppressor of cytokine signaling 3 (SOCS3), mRNA		KOG4566//Cytokine-inducible SH2 protein;	[SOCS3_CHICK|diamond]Name=SOCS3; RecName: Full=Suppressor of cytokine signaling 3; Short=SOCS-3;	GO:0005942//phosphatidylinositol 3-kinase complex;GO:0046935//1-phosphatidylinositol-3-kinase regulator activity;GO:0035556//intracellular signal transduction;GO:0043066//negative regulation of apoptotic process;GO:0009968//negative regulation of signal transduction;GO:0046854//phosphatidylinositol phosphorylation;GO:0016567//protein ubiquitination;GO:0007259//JAK-STAT cascade;GO:0040008//regulat…	K04696//suppressor of cytokine signaling 3+ko04120//Ubiquitin mediated proteolysis+ko04380//Osteoclast differentiation+ko04630//JAK-STAT signaling pathway+ko04668//TNF signaling pathway+ko04910//Insulin signaling pathway+ko04917//Prolactin signaling pathway+ko04920//Adipocytokine signaling pathway+ko04935//Growth hormone synthesis, secretion and action;		>OWK54405.1 Suppressor of cytokine signaling 3 [Lonchura striata domestica]
106046850	0.17	0.33	0.36	0.02	0.05	0.52	0.71	0.26	0.95	2.08	XM_013198057.3	mRNA	10797624	10816356	NC_089890.1	-	CA4	0.36	0.71	0.17	0.33	0.52	2.08	0.05	0.95	0.02	0.0205895	2.3315	XM_005014383.5 PREDICTED: Anas platyrhynchos carbonic anhydrase 4 (CA4), transcript variant X1, mRNA		KOG0382//Carbonic anhydrase;	[CAH4_BOVIN|diamond]Name=CA4; RecName: Full=Carbonic anhydrase 4; EC=4.2.1.1; AltName: Full=Carbonate dehydratase IV; AltName: Full=Carbonic anhydrase IV; Short=CA-IV; Flags: Precursor;	GO:0031225//anchored component of membrane;GO:0005886//plasma membrane;GO:0004089//carbonate dehydratase activity;GO:0016836//hydro-lyase activity;GO:0008270//zinc ion binding;GO:0006730//one-carbon metabolic process;	K18246//carbonic anhydrase 4 [EC:4.2.1.1]+ko00910//Nitrogen metabolism+ko01100//Metabolic pathways+ko04964//Proximal tubule bicarbonate reclamation;		>XP_013053511.1 PREDICTED: carbonic anhydrase 4 [Anser cygnoides domesticus]
106047109	1.65	2.52	2.14	1.27	1.68	5.29	4.21	3.56	3.8	4.38	TCONS_00054364,XM_066980146.1,XM_013198455.3,XM_013198456.3	mRNA	3739546	3751603	NC_089891.1	-	FN3K	2.14	4.21	1.65	2.52	5.29	4.38	1.68	3.8	1.27	4.09729e-07	1.29935	XM_035561856.1 PREDICTED: Cygnus atratus fructosamine 3 kinase (FN3K), mRNA		KOG3021//Predicted kinase;	[KT3K_MOUSE|diamond]Name=Fn3krp {ECO:0000312|MGI:MGI:2679256}; RecName: Full=Ketosamine-3-kinase {ECO:0000303|PubMed:14633848}; EC=2.7.1.172 {ECO:0000250|UniProtKB:Q9HA64}; AltName: Full=Fructosamine-3-kinase-related protein {ECO:0000250|UniProtKB:Q9HA64}; Short=FN3K-RP {ECO:0000250|UniProtKB:Q9HA64}; Short=FN3K-related protein {ECO:0000250|UniProtKB:Q9HA64}; AltName: Full=Protein-psicosamine 3-k…	GO:0005524//ATP binding;GO:0016301//kinase activity;GO:0102193//protein-ribulosamine 3-kinase activity;		Fructosamine kinase[TCONS_00054364]	>XP_013053909.1 PREDICTED: fructosamine-3-kinase isoform X2 [Anser cygnoides domesticus]
106047453	337.81	287.3	327.45	146.35	120.36	472.6	800.28	584.98	645.64	638.93	XM_067003609.1,XM_067003611.1	mRNA	11361718	11383255	NC_089883.1	-	SORD	327.45	800.28	337.81	287.3	472.6	638.93	120.36	645.64	146.35	0.000408889	1.44307	XM_013198930.1 PREDICTED: Anser cygnoides domesticus sorbitol dehydrogenase (SORD), mRNA		KOG0024//Sorbitol dehydrogenase;	[DHSO_CHICK|diamond]Name=SORD; RecName: Full=Sorbitol dehydrogenase {ECO:0000303|PubMed:15649778}; Short=SDH {ECO:0000303|PubMed:15649778}; EC=1.1.1.- {ECO:0000269|PubMed:15649778}; AltName: Full=Polyol dehydrogenase {ECO:0000305};	GO:0070062//extracellular exosome;GO:0031966//mitochondrial membrane;GO:0031514//motile cilium;GO:0032991//protein-containing complex;GO:0042802//identical protein binding;GO:0003939//L-iditol 2-dehydrogenase activity;GO:0051287//NAD binding;GO:0008270//zinc ion binding;GO:0046370//fructose biosynthetic process;GO:0006000//fructose metabolic process;GO:0051160//L-xylitol catabolic process;GO:0006…	K00008//L-iditol 2-dehydrogenase [EC:1.1.1.14]+ko00040//Pentose and glucuronate interconversions+ko00051//Fructose and mannose metabolism+ko01100//Metabolic pathways;		>XP_035422530.1 sorbitol dehydrogenase isoform X1 [Cygnus atratus] >XP_040425449.1 sorbitol dehydrogenase isoform X1 [Cygnus olor]
106047703	106.71	73.48	123.95	46.78	28.22	135.1	216.74	130.69	148.23	189.21	XM_048052888.2	mRNA	1615172	1620467	NC_089904.1	-	GPD1	123.95	216.74	106.71	73.48	135.1	189.21	28.22	148.23	46.78	0.0269779	1.18281	XM_005021562.5 PREDICTED: Anas platyrhynchos glycerol-3-phosphate dehydrogenase 1 (GPD1), mRNA		KOG2711//Glycerol-3-phosphate dehydrogenase/dihydroxyacetone 3-phosphate reductase;	[GPDA_MOUSE|diamond]Name=Gpd1 {ECO:0000312|MGI:MGI:95679}; Synonyms=Gdc-1, Gdc1, Kiaa4010; RecName: Full=Glycerol-3-phosphate dehydrogenase [NAD(+)], cytoplasmic; Short=GPD-C; Short=GPDH-C; EC=1.1.1.8 {ECO:0000250|UniProtKB:P21695};	GO:0005829//cytosol;GO:0009331//glycerol-3-phosphate dehydrogenase complex;GO:0005739//mitochondrion;GO:0004368//glycerol-3-phosphate dehydrogenase (quinone) activity;GO:0004367//glycerol-3-phosphate dehydrogenase [NAD+] activity;GO:0051287//NAD binding;GO:0042803//protein homodimerization activity;GO:0005975//carbohydrate metabolic process;GO:0071320//cellular response to cAMP;GO:0071356//cellul…	K00006//glycerol-3-phosphate dehydrogenase (NAD+) [EC:1.1.1.8]+ko00564//Glycerophospholipid metabolism;		>XP_035426254.1 glycerol-3-phosphate dehydrogenase [NAD(+)], cytoplasmic [Cygnus atratus]
106047730	15.4	13.8	18.52	8.27	4.85	43.09	107.57	44.27	93.16	88.45	XM_013199358.3	mRNA	1437807	1441096	NC_089904.1	+	LOC106047730	18.52	107.57	15.4	13.8	43.09	88.45	4.85	93.16	8.27	5.71696e-09	2.7133	XM_013103167.4 PREDICTED: Anas platyrhynchos methyltransferase like 7A (METTL7A), mRNA		KOG4300//Predicted methyltransferase;	[MET7A_HUMAN|diamond]Name=METTL7A; ORFNames=PRO0066, UNQ1902/PRO4348; RecName: Full=Methyltransferase-like protein 7A; EC=2.1.1.-; AltName: Full=Protein AAM-B; Flags: Precursor;	GO:0005783//endoplasmic reticulum;GO:0005576//extracellular region;GO:0005811//lipid droplet;GO:0016020//membrane;GO:1904724//tertiary granule lumen;GO:0008168//methyltransferase activity;GO:0032259//methylation;GO:0043312//neutrophil degranulation;			>XP_013054812.1 PREDICTED: methyltransferase-like protein 7A [Anser cygnoides domesticus]
106047781	1.03	1.44	1.14	3.31	0.88	0.79	0.79	0.65	0.45	0.75	TCONS_00036818,TCONS_00036824,TCONS_00036812,XM_067001526.1,XM_067001529.1,XM_067001527.1,XM_067001520.1,XM_067001523.1,XM_067001528.1,XM_067001524.1,XM_067001521.1,XM_048054250.2,XM_067001522.1,XM_048054249.2	mRNA	11862614	11975453	NC_089880.1	-	CACNA1E	1.14	0.79	1.03	1.44	0.79	0.75	0.88	0.45	3.31	0.0467556	-1.12744	XM_040566368.1 PREDICTED: Cygnus olor calcium voltage-gated channel subunit alpha1 E (CACNA1E), transcript variant X1, mRNA		KOG2301//Voltage-gated Ca2+ channels, alpha1 subunits;	[CAC1E_HUMAN|diamond]Name=CACNA1E; Synonyms=CACH6, CACNL1A6; RecName: Full=Voltage-dependent R-type calcium channel subunit alpha-1E; AltName: Full=Brain calcium channel II; Short=BII; AltName: Full=Calcium channel, L type, alpha-1 polypeptide, isoform 6; AltName: Full=Voltage-gated calcium channel subunit alpha Cav2.3;	GO:0005886//plasma membrane;GO:0045202//synapse;GO:0005891//voltage-gated calcium channel complex;GO:0005509//calcium ion binding;GO:0005245//voltage-gated calcium channel activity;GO:0022843//voltage-gated cation channel activity;GO:0070509//calcium ion import;GO:0006816//calcium ion transport;GO:0007268//chemical synaptic transmission;GO:0051899//membrane depolarization;GO:0050796//regulation o…	K04852//voltage-dependent calcium channel R type alpha-1E+ko04010//MAPK signaling pathway+ko04020//Calcium signaling pathway;	Ion transport protein[TCONS_00036818]	>XP_035393066.1 voltage-dependent R-type calcium channel subunit alpha-1E [Cygnus atratus]
106047799	0.26	0.9	0.62	0.45	0.56	0.94	1.27	0.78	1.23	1.75	TCONS_00054320,XM_066980305.1,XM_013199461.3	mRNA	1320505	1578011	NC_089891.1	-	SHISA6	0.62	1.27	0.26	0.9	0.94	1.75	0.56	1.23	0.45	0.0299609	1.05331	XM_027471238.2 PREDICTED: Anas platyrhynchos shisa family member 6 (SHISA6), transcript variant X2, mRNA			[SHSA6_HUMAN|diamond]Name=SHISA6 {ECO:0000312|HGNC:HGNC:34491}; RecName: Full=Protein shisa-6 {ECO:0000305}; Flags: Precursor;	GO:0032281//AMPA glutamate receptor complex;GO:0098985//asymmetric, glutamatergic, excitatory synapse;GO:0032591//dendritic spine membrane;GO:0099061//integral component of postsynaptic density membrane;GO:0014069//postsynaptic density;GO:0045211//postsynaptic membrane;GO:0035255//ionotropic glutamate receptor binding;GO:0030165//PDZ domain binding;GO:0098976//excitatory chemical synaptic transmi…	K10884//ATP-dependent DNA helicase 2 subunit 1+ko03450//Non-homologous end-joining;	Wnt and FGF inhibitory regulator[TCONS_00054320]	>XP_035417817.1 protein shisa-6 [Cygnus atratus]
106047823	211.47	197.29	296.59	200.68	113	441.73	571.35	387.39	496.03	353.93	TCONS_00007270,TCONS_00007271,XM_013199487.3,XM_067004947.1	mRNA	102719200	102721195	NC_089873.1	-	RBP5	296.59	571.35	211.47	197.29	441.73	353.93	113	496.03	200.68	0.000626902	1.21288	XM_005016790.4 PREDICTED: Anas platyrhynchos retinol binding protein 5 (RBP5), mRNA		KOG4015//Fatty acid-binding protein FABP;	[RET5_PONAB|diamond]Name=RBP5; RecName: Full=Retinol-binding protein 5; AltName: Full=Cellular retinol-binding protein III; Short=CRBP-III;	GO:0005737//cytoplasm;GO:0016918//retinal binding;GO:0019841//retinol binding;	K06210//nicotinamide mononucleotide adenylyltransferase [EC:2.7.7.1 2.7.7.18]+ko00760//Nicotinate and nicotinamide metabolism+ko01100//Metabolic pathways+ko01240//Biosynthesis of cofactors;		>XP_038000977.1 retinol-binding protein 5 isoform X1 [Motacilla alba alba]
106047832	1.18	1.03	1.65	4.28	5.83	1.09	0.55	0.55	0.5	1.31	XM_013199618.3	mRNA	19668312	19683068	NC_089879.1	+	ANXA8L1	1.65	0.55	1.18	1.03	1.09	1.31	5.83	0.5	4.28	0.0171946	-1.68864	XM_013199537.1 PREDICTED: Anser cygnoides domesticus annexin A8-like 1 (ANXA8L1), transcript variant X1, mRNA		KOG0819//Annexin;	[ANXA8_BOVIN|diamond]Name=ANXA8; RecName: Full=Annexin A8; AltName: Full=Annexin VIII; AltName: Full=Annexin-8;	GO:0005737//cytoplasm;GO:0005509//calcium ion binding;GO:0005544//calcium-dependent phospholipid binding;GO:0007596//blood coagulation;GO:0016197//endosomal transport;GO:0007032//endosome organization;GO:1900138//negative regulation of phospholipase A2 activity;GO:1900004//negative regulation of serine-type endopeptidase activity;			>XP_008641984.2 PREDICTED: annexin A8 [Corvus brachyrhynchos]
106048005	11.55	7.63	16.25	3.29	4.83	26.73	34.44	24.58	33.38	41.71	XM_048051842.2	mRNA	6731765	6738324	NC_089894.1	-	G6PC1	16.25	34.44	11.55	7.63	26.73	41.71	4.83	33.38	3.29	5.38121e-05	1.96247	XM_027445511.2 PREDICTED: Anas platyrhynchos glucose-6-phosphatase catalytic subunit 1 (G6PC1), mRNA				GO:0005789//endoplasmic reticulum membrane;GO:0016021//integral component of membrane;GO:0004346//glucose-6-phosphatase activity;GO:0042301//phosphate ion binding;GO:0006094//gluconeogenesis;GO:0042593//glucose homeostasis;	K01084//glucose-6-phosphatase [EC:3.1.3.9]+ko00010//Glycolysis / Gluconeogenesis+ko00052//Galactose metabolism+ko00500//Starch and sucrose metabolism+ko01100//Metabolic pathways+ko04068//FoxO signaling pathway+ko04151//PI3K-Akt signaling pathway+ko04152//AMPK signaling pathway+ko04910//Insulin signaling pathway+ko04920//Adipocytokine signaling pathway+ko04922//Glucagon signaling pathway+ko04973//…		>XP_021233644.1 glucose-6-phosphatase [Numida meleagris]
106048058	2.38	2.83	2.05	1.2	1.75	3.23	4.75	4.05	4.32	4.32	TCONS_00022116,TCONS_00022095,TCONS_00022114,TCONS_00022118,TCONS_00022100,TCONS_00022094,TCONS_00022096,TCONS_00022092,TCONS_00022113,XM_066995789.1,XM_066995799.1,XM_066995795.1,XM_066995801.1,XM_066995788.1,XM_066995786.1,XM_066995797.1,XM_066995792.1,XM_066995803.1,XM_066995787.1,XM_066995802.1,XM_066995798.1,XM_066995796.1,XM_066995800.1,XM_066995790.1,XM_066995794.1,XM_066995785.1,XM_066995…	mRNA	24973036	25152967	NC_089876.1	+	LIMCH1	2.05	4.75	2.38	2.83	3.23	4.32	1.75	4.32	1.2	0.000190076	1.11516	XM_013199844.1 PREDICTED: Anser cygnoides domesticus LIM and calponin homology domains 1 (LIMCH1), mRNA		KOG1704//FOG: LIM domain;	[LIMC1_MOUSE|diamond]Name=Limch1 {ECO:0000312|MGI:MGI:1924819};+++Synonyms=Kiaa1102 {ECO:0000312|EMBL:BAC65725.1}; RecName: Full=LIM and calponin homology domains-containing protein 1 {ECO:0000305};	GO:0005737//cytoplasm;GO:0001725//stress fiber;GO:0003779//actin binding;GO:0046872//metal ion binding;GO:0032034//myosin II head/neck binding;GO:0031032//actomyosin structure organization;GO:0060327//cytoplasmic actin-based contraction involved in cell motility;GO:0030336//negative regulation of cell migration;GO:0001934//positive regulation of protein phosphorylation;GO:0051496//positive regula…		Domain of unknown function (DUF4757)[TCONS_00022116]	>XP_027312990.1 LIM and calponin homology domains-containing protein 1 isoform X11 [Anas platyrhynchos]
106048122	17.97	18.48	13.73	8.09	14.52	26.65	30.16	36.19	25.58	25.33	XM_066996408.1,XM_013199924.3,XM_013199922.3,XM_048066423.2,XM_013199925.3,XM_013199921.3,XM_048066425.2	mRNA	73458970	73528244	NC_089876.1	-	EMCN	13.73	30.16	17.97	18.48	26.65	25.33	14.52	25.58	8.09	5.70406e-05	1.06858	XM_035324054.1 PREDICTED: Oxyura jamaicensis endomucin (EMCN), mRNA			[MUCEN_HUMAN|diamond]Name=EMCN; Synonyms=EMCN2, MUC14; RecName: Full=Endomucin; AltName: Full=Endomucin-2; AltName: Full=Gastric cancer antigen Ga34; AltName: Full=Mucin-14; Short=MUC-14; Flags: Precursor;	GO:0005576//extracellular region;GO:0016021//integral component of membrane;GO:0005886//plasma membrane;GO:0061484//hematopoietic stem cell homeostasis;			>XP_013055375.1 PREDICTED: endomucin isoform X2 [Anser cygnoides domesticus]
106048218	98.9	148.4	115.18	64.16	53.68	149.5	280.81	162.6	199.28	206.77	TCONS_00062533,XM_066984115.1	mRNA	1000438	1005364	NC_089899.1	-	GAMT	115.18	280.81	98.9	148.4	149.5	206.77	53.68	199.28	64.16	0.00594459	1.13868	XM_027472603.2 PREDICTED: Anas platyrhynchos guanidinoacetate N-methyltransferase (GAMT), mRNA		KOG1709//Guanidinoacetate methyltransferase and related proteins;	[GAMT_XENTR|diamond]Name=gamt; ORFNames=TTpA001k07.1; RecName: Full=Guanidinoacetate N-methyltransferase; EC=2.1.1.2;	GO:0005737//cytoplasm;GO:0005634//nucleus;GO:0030731//guanidinoacetate N-methyltransferase activity;GO:0008757//S-adenosylmethionine-dependent methyltransferase activity;GO:0006601//creatine biosynthetic process;GO:0032259//methylation;	K00542//guanidinoacetate N-methyltransferase [EC:2.1.1.2]+ko00260//Glycine, serine and threonine metabolism+ko00330//Arginine and proline metabolism+ko01100//Metabolic pathways;		>XP_040393641.1 guanidinoacetate N-methyltransferase [Cygnus olor]
106048243	3.56	4.46	4.21	0.94	1.39	5.69	12.09	6.7	7.33	7.73	XM_048051045.2,XM_066989083.1,XM_066989085.1,XM_066989084.1	mRNA	70335091	70361781	NC_089912.1	-	EMB	4.21	12.09	3.56	4.46	5.69	7.73	1.39	7.33	0.94	0.00784118	1.52684	XM_013200138.1 PREDICTED: Anser cygnoides domesticus embigin (EMB), transcript variant X1, mRNA			[EMB_HUMAN|diamond]Name=EMB; RecName: Full=Embigin; Flags: Precursor;	GO:0030424//axon;GO:0005887//integral component of plasma membrane;GO:0005886//plasma membrane;GO:0045202//synapse;GO:0098632//cell-cell adhesion mediator activity;GO:0007411//axon guidance;GO:0070593//dendrite self-avoidance;GO:0007156//homophilic cell adhesion via plasma membrane adhesion molecules;GO:0035879//plasma membrane lactate transport;			>XP_035422034.1 embigin [Cygnus atratus]
106048281	9.9	5.15	9.31	15.49	6.82	1.62	1.58	3.18	0.95	4.92	TCONS_00028861,XM_048053154.2	mRNA	36638241	36642667	NC_089877.1	-	ZP1	9.31	1.58	9.9	5.15	1.62	4.92	6.82	0.95	15.49	0.00049403	-1.9008	XM_038180146.1 PREDICTED: Anas platyrhynchos zona pellucida glycoprotein 1 (ZP1), mRNA			[ZP1_MOUSE|diamond]Name=Zp1; RecName: Full=Zona pellucida sperm-binding protein 1; AltName: Full=Zona pellucida glycoprotein 1; Short=Zp-1; Contains: RecName: Full=Processed zona pellucida sperm-binding protein 1; Flags: Precursor;	GO:0062023//collagen-containing extracellular matrix;GO:0035805//egg coat;GO:0005576//extracellular region;GO:0016021//integral component of membrane;GO:0005886//plasma membrane;GO:0035804//structural constituent of egg coat;GO:0007338//single fertilization;		Zona pellucida-like domain[TCONS_00028861]	>XP_035182519.1 LOW QUALITY PROTEIN: zona pellucida sperm-binding protein 1 [Oxyura jamaicensis]
106048284	7.34	12.24	3.53	3.67	3.7	43.07	40.07	4.7	26.39	17.05	XM_048053108.2	mRNA	36661540	36663667	NC_089877.1	+	CBLIF	3.53	40.07	7.34	12.24	43.07	17.05	3.7	26.39	3.67	0.00223105	2.22171	XM_013200180.1 PREDICTED: Anser cygnoides domesticus gastric intrinsic factor-like (LOC106048284), partial mRNA			[IF_CANLF|diamond]Name=CBLIF; Synonyms=GIF; RecName: Full=Cobalamin binding intrinsic factor {ECO:0000305}; AltName: Full=Gastric intrinsic factor {ECO:0000305}; AltName: Full=Intrinsic factor; Short=IF; Short=INF; AltName: Full=Pancreatic intrinsic factor; Flags: Precursor;	GO:0005615//extracellular space;GO:0031419//cobalamin binding;GO:0015889//cobalamin transport;GO:0006824//cobalt ion transport;	K14615//gastric intrinsic factor+ko04977//Vitamin digestion and absorption;		>XP_040415160.1 cobalamin binding intrinsic factor [Cygnus olor]
106048295	2.12	2.56	5.38	0.51	1.2	67.12	108.54	44.41	97.87	60.5	TCONS_00028889,TCONS_00028885,TCONS_00028887,XM_066997874.1,XM_066997873.1	mRNA	36697667	36706445	NC_089877.1	-	CARNS1	5.38	108.54	2.12	2.56	67.12	60.5	1.2	97.87	0.51	3.56214e-15	5.09854	XM_032188941.1 PREDICTED: Aythya fuligula carnosine synthase 1 (CARNS1), mRNA			[CRNS1_CHICK|diamond]Name=CARNS1 {ECO:0000250|UniProtKB:A5YM72};+++Synonyms=ATPGD1 {ECO:0000250|UniProtKB:A5YM72}; RecName: Full=Carnosine synthase 1 {ECO:0000312|EMBL:ADB91406.1}; EC=6.3.2.11; AltName: Full=ATP-grasp domain-containing protein 1 {ECO:0000250|UniProtKB:A5YM72};	GO:0005524//ATP binding;GO:0016887//ATPase activity;GO:0047730//carnosine synthase activity;GO:0102102//homocarnosine synthase activity;GO:0046872//metal ion binding;GO:0035499//carnosine biosynthetic process;	K14755//carnosine synthase [EC:6.3.2.11]+ko00330//Arginine and proline metabolism+ko00340//Histidine metabolism+ko00410//beta-Alanine metabolism+ko01100//Metabolic pathways;	ATP-grasp in the biosynthetic pathway with Ter operon[TCONS_00028889]	>XP_032044832.1 carnosine synthase 1 [Aythya fuligula]
106048449	39.97	27.26	30.87	16.69	10.34	31.94	65.89	53.29	49.8	55.64	TCONS_00060099,XM_013200367.3,XM_066982844.1,XM_048054525.2	mRNA	461685	475905	NC_089897.1	+	SLC16A4	30.87	65.89	39.97	27.26	31.94	55.64	10.34	49.8	16.69	0.0386252	1.01016	XM_013200367.1 PREDICTED: Anser cygnoides domesticus solute carrier family 16, member 4 (SLC16A4), transcript variant X2, mRNA		KOG2504//Monocarboxylate transporter;	[MOT5_MOUSE|diamond]Name=Slc16a4; Synonyms=Mct5; RecName: Full=Monocarboxylate transporter 5; Short=MCT 5;	GO:0016021//integral component of membrane;GO:0005887//integral component of plasma membrane;GO:0008028//monocarboxylic acid transmembrane transporter activity;GO:0015293//symporter activity;GO:0015718//monocarboxylic acid transport;		Major Facilitator Superfamily[TCONS_00060099]	>XP_013055820.1 PREDICTED: monocarboxylate transporter 5 isoform X1 [Anser cygnoides domesticus]
106048467	23.92	9.2	20.1	34.32	19.48	9.23	6.89	10.78	12.31	10.4	XM_048054538.2,XM_048054539.2,XM_048054542.2,XM_066983153.1	mRNA	213254	217686	NC_089897.1	-	CDKN1A	20.1	6.89	23.92	9.2	9.23	10.4	19.48	12.31	34.32	0.0210811	-1.04163	XM_013200397.1 PREDICTED: Anser cygnoides domesticus cyclin-dependent kinase inhibitor 1A (p21, Cip1) (CDKN1A), mRNA		KOG4743//Cyclin-dependent kinase inhibitor;	[CDN1A_HUMAN|diamond]Name=CDKN1A; Synonyms=CAP20, CDKN1, CIP1, MDA6, PIC1, SDI1, WAF1; RecName: Full=Cyclin-dependent kinase inhibitor 1; AltName: Full=CDK-interacting protein 1; AltName: Full=Melanoma differentiation-associated protein 6; Short=MDA-6; AltName: Full=p21;	GO:0000307//cyclin-dependent protein kinase holoenzyme complex;GO:0005829//cytosol;GO:0016604//nuclear body;GO:0005730//nucleolus;GO:0005654//nucleoplasm;GO:0005634//nucleus;GO:0070557//PCNA-p21 complex;GO:0048471//perinuclear region of cytoplasm;GO:0032991//protein-containing complex;GO:0030332//cyclin binding;GO:0019912//cyclin-dependent protein kinase activating kinase activity;GO:0004861//cyc…	K06625//cyclin-dependent kinase inhibitor 1A+ko04012//ErbB signaling pathway+ko04066//HIF-1 signaling pathway+ko04068//FoxO signaling pathway+ko04110//Cell cycle+ko04115//p53 signaling pathway+ko04151//PI3K-Akt signaling pathway+ko04218//Cellular senescence+ko04630//JAK-STAT signaling pathway+ko04921//Oxytocin signaling pathway+ko04928//Parathyroid hormone synthesis, secretion and action;		>XP_013055851.1 PREDICTED: cyclin-dependent kinase inhibitor 1 [Anser cygnoides domesticus]
106048470	2.03	1.88	2.21	6.9	4.23	1.17	0.73	1.53	0.6	0.74	TCONS_00057417,TCONS_00057418,XM_066981410.1,XM_066981409.1,XM_066981408.1	mRNA	8044244	8062677	NC_089894.1	+	PLXDC1	2.21	0.73	2.03	1.88	1.17	0.74	4.23	0.6	6.9	0.000674764	-1.76731	XM_013200403.1 PREDICTED: Anser cygnoides domesticus plexin domain containing 1 (PLXDC1), partial mRNA		KOG3848//Extracellular protein TEM7, contains PSI domain (tumor endothelial marker in humans);	[PLDX1_HUMAN|diamond]Name=PLXDC1; Synonyms=TEM3, TEM7; RecName: Full=Plexin domain-containing protein 1; AltName: Full=Tumor endothelial marker 3; AltName: Full=Tumor endothelial marker 7; Flags: Precursor;	GO:0005923//bicellular tight junction;GO:0005737//cytoplasm;GO:0030425//dendrite;GO:0005576//extracellular region;GO:0005615//extracellular space;GO:0016021//integral component of membrane;GO:0043025//neuronal cell body;GO:0005886//plasma membrane;GO:0043235//receptor complex;GO:0001525//angiogenesis;GO:0021510//spinal cord development;			>XP_013055857.1 PREDICTED: plexin domain-containing protein 1, partial [Anser cygnoides domesticus]
106048505	7.38	5.06	4.57	13.69	15.08	2.81	3.22	2.49	3.83	2.68	XM_066985845.1	mRNA	3146719	3157541	NC_089905.1	+	EFNA3	4.57	3.22	7.38	5.06	2.81	2.68	15.08	3.83	13.69	0.001658	-1.49112	XM_035313448.1 PREDICTED: Oxyura jamaicensis ephrin A3 (EFNA3), transcript variant X1, mRNA		KOG3858//Ephrin, ligand for Eph receptor tyrosine kinase;	[EFNA3_MOUSE|diamond]Name=Efna3; Synonyms=Epl3, Eplg3, Lerk3; RecName: Full=Ephrin-A3; AltName: Full=EHK1 ligand; Short=EHK1-L; AltName: Full=EPH-related receptor tyrosine kinase ligand 3; Short=LERK-3; Flags: Precursor;	GO:0031225//anchored component of membrane;GO:0005886//plasma membrane;GO:0046875//ephrin receptor binding;GO:0007411//axon guidance;GO:0048013//ephrin receptor signaling pathway;GO:0016525//negative regulation of angiogenesis;GO:1902961//positive regulation of aspartic-type endopeptidase activity involved in amyloid precursor protein catabolic process;GO:0045664//regulation of neuron differentia…	K05462//ephrin-A+ko04010//MAPK signaling pathway+ko04014//Ras signaling pathway+ko04015//Rap1 signaling pathway+ko04151//PI3K-Akt signaling pathway+ko04360//Axon guidance;		>XP_032060154.1 ephrin-A3 [Aythya fuligula] >XP_035423347.1 ephrin-A3 [Cygnus atratus] >XP_038023947.1 ephrin-A3 [Anas platyrhynchos] >XP_040395252.1 ephrin-A3 [Cygnus olor]
106048601	4.34	8.73	3.79	2.26	4.96	11.6	10	8.05	10.77	7.57	XM_066988073.1,XM_048048546.2	mRNA	63190788	63368858	NC_089912.1	+	CNTFR	3.79	10	4.34	8.73	11.6	7.57	4.96	10.77	2.26	0.0112001	1.10063	XM_035309805.1 PREDICTED: Oxyura jamaicensis ciliary neurotrophic factor receptor (CNTFR), transcript variant X7, mRNA			[CNTFR_CHICK|diamond]Name=CNTFR; RecName: Full=Ciliary neurotrophic factor receptor subunit alpha; Short=CNTF receptor subunit alpha; Short=CNTFR-alpha; AltName: Full=Growth-promoting activity receptor subunit alpha; Short=GPA receptor subunit alpha; Short=GPAR-alpha; Flags: Precursor;	GO:0031225//anchored component of membrane;GO:0070110//ciliary neurotrophic factor receptor complex;GO:0097059//CNTFR-CLCF1 complex;GO:0009897//external side of plasma membrane;GO:0043235//receptor complex;GO:0019955//cytokine binding;GO:0004896//cytokine receptor activity;GO:0070120//ciliary neurotrophic factor-mediated signaling pathway;GO:0019221//cytokine-mediated signaling pathway;	K05059//ciliary neurotrophic factor receptor+ko04060//Cytokine-cytokine receptor interaction+ko04630//JAK-STAT signaling pathway;		>XP_013056072.1 PREDICTED: ciliary neurotrophic factor receptor subunit alpha isoform X2 [Anser cygnoides domesticus]
106048617	0.25	0.33	1.09	3.32	1.56	0.36	0.16	0.2	0.45	0.44	TCONS_00058042,XM_066981990.1,XM_066981987.1,XM_048048657.2,XM_066981989.1,XM_066981988.1,XM_066981991.1	mRNA	698567	706686	NC_089895.1	+	SH2D5	1.09	0.16	0.25	0.33	0.36	0.44	1.56	0.45	3.32	0.0352488	-1.75749	XM_027443113.2 PREDICTED: Anas platyrhynchos kinesin family member 17 (KIF17), transcript variant X3, mRNA			[SH2D5_HUMAN|diamond]Name=SH2D5 {ECO:0000312|HGNC:HGNC:28819}; RecName: Full=SH2 domain-containing protein 5 {ECO:0000312|HGNC:HGNC:28819};	GO:0014069//postsynaptic density;		Phosphotyrosine interaction domain (PTB/PID)[TCONS_00058042]	>XP_035423750.1 SH2 domain-containing protein 5 [Cygnus atratus]
106048637	1.86	1.68	1.2	1.35	1.24	0.23	0.42	0.59	0.35	0.31	XM_067003565.1,XM_067003564.1	mRNA	293237	303653	NC_089883.1	+	LOC106048637	1.2	0.42	1.86	1.68	0.23	0.31	1.24	0.35	1.35	0.000214449	-1.83773	XM_013200687.1 PREDICTED: Anser cygnoides domesticus creatine kinase U-type, mitochondrial (LOC106048637), partial mRNA		KOG3581//Creatine kinases;	[KCRU_CHICK|diamond]Name=CKMT1; RecName: Full=Creatine kinase U-type, mitochondrial; EC=2.7.3.2; AltName: Full=Acidic-type mitochondrial creatine kinase; Short=Mia-CK; AltName: Full=Ubiquitous mitochondrial creatine kinase; Short=U-MtCK; Flags: Precursor;	GO:0005743//mitochondrial inner membrane;GO:0005739//mitochondrion;GO:0005524//ATP binding;GO:0004111//creatine kinase activity;GO:0016301//kinase activity;GO:0046314//phosphocreatine biosynthetic process;	K00933//creatine kinase [EC:2.7.3.2]+ko00330//Arginine and proline metabolism+ko01100//Metabolic pathways;		>EOA97080.1 Creatine kinase, ubiquitous mitochondrial, partial [Anas platyrhynchos]
106048853	12.59	17.25	4.89	8.34	8.87	1.24	2.49	8.39	3.2	2.59	XM_013200964.3,XM_013200966.3	mRNA	2601133	2612128	NC_089898.1	-	STC1	4.89	2.49	12.59	17.25	1.24	2.59	8.87	3.2	8.34	0.0202373	-1.4642	XM_013200964.1 PREDICTED: Anser cygnoides domesticus stanniocalcin 1 (STC1), transcript variant X1, mRNA			[STC1_HUMAN|diamond]Name=STC1; Synonyms=STC; RecName: Full=Stanniocalcin-1; Short=STC-1; Flags: Precursor;	GO:0016324//apical plasma membrane;GO:0005737//cytoplasm;GO:0005615//extracellular space;GO:0005634//nucleus;GO:0005179//hormone activity;GO:0042802//identical protein binding;GO:0060348//bone development;GO:0006874//cellular calcium ion homeostasis;GO:0071320//cellular response to cAMP;GO:0071385//cellular response to glucocorticoid stimulus;GO:0071456//cellular response to hypoxia;GO:0035988//c…			>XP_015738536.1 stanniocalcin-1 isoform X1 [Coturnix japonica]
106048947	1.39	1.43	1.74	0.99	1.7	2.01	2.73	2.03	2.83	3.25	TCONS_00019800,TCONS_00019801,XM_066993996.1,XM_066993999.1,XM_066993994.1,XM_066993997.1,XM_066993995.1,XM_048047926.2,XM_048047928.2,XM_066993998.1	mRNA	41696295	41771481	NC_089875.1	-	MTR	1.74	2.73	1.39	1.43	2.01	3.25	1.7	2.83	0.99	1.74321e-05	1.03779	XM_013201081.1 PREDICTED: Anser cygnoides domesticus 5-methyltetrahydrofolate-homocysteine methyltransferase (MTR), mRNA		KOG1579//Homocysteine S-methyltransferase;	[METH_MOUSE|diamond]Name=Mtr {ECO:0000312|MGI:MGI:894292}; RecName: Full=Methionine synthase; Short=MS; EC=2.1.1.13; AltName: Full=5-methyltetrahydrofolate--homocysteine methyltransferase; AltName: Full=Cobalamin-dependent methionine synthase; AltName: Full=Vitamin-B12 dependent methionine synthase;	GO:0005829//cytosol;GO:0016597//amino acid binding;GO:0031419//cobalamin binding;GO:0005542//folic acid binding;GO:0008705//methionine synthase activity;GO:0008168//methyltransferase activity;GO:0008270//zinc ion binding;GO:0031103//axon regeneration;GO:0071732//cellular response to nitric oxide;GO:0009235//cobalamin metabolic process;GO:0050667//homocysteine metabolic process;GO:0009086//methion…	K00548//5-methyltetrahydrofolate--homocysteine methyltransferase [EC:2.1.1.13]+ko00270//Cysteine and methionine metabolism+ko00450//Selenocompound metabolism+ko00670//One carbon pool by folate+ko01100//Metabolic pathways+ko01230//Biosynthesis of amino acids;	Vitamin B12 dependent methionine synthase, activation domain[TCONS_00019800]	>EOA98312.1 Methionine synthase, partial [Anas platyrhynchos]
106048982	0	0	0	0	0	16.82	0	0	8.8	0	XM_048076113.2	mRNA	83124750	83135100	NC_089874.1	+	LOC106048982	0	0	0	0	16.82	0	0	8.8	0	2.19772e-11	23.5828	XM_013102717.4 PREDICTED: Anas platyrhynchos heterochromatin-associated protein MENT (LOC101802682), transcript variant X3, mRNA		KOG2392//Serpin;	[SPB10_CHICK|diamond]Name=SERPINB10; Synonyms=MENT; RecName: Full=Heterochromatin-associated protein MENT; AltName: Full=Myeloid and erythroid nuclear termination stage-specific protein; AltName: Full=Serpin B10;	GO:0000785//chromatin;GO:0005615//extracellular space;GO:0005654//nucleoplasm;GO:0031490//chromatin DNA binding;GO:0004867//serine-type endopeptidase inhibitor activity;GO:0006325//chromatin organization;GO:0030261//chromosome condensation;GO:0010951//negative regulation of endopeptidase activity;GO:0043362//nucleate erythrocyte maturation;			>XP_013056570.1 PREDICTED: heterochromatin-associated protein MENT-like [Anser cygnoides domesticus]
106048983	1.2	2.89	2.49	4.65	1.29	0.91	0.12	1.2	0.08	0.68	XM_013201117.3	mRNA	83104222	83111891	NC_089874.1	+	LOC106048983	2.49	0.12	1.2	2.89	0.91	0.68	1.29	0.08	4.65	0.0271827	-2.05312	XM_005022849.5 PREDICTED: Anas platyrhynchos serpin B10 (LOC101799119), transcript variant X1, mRNA		KOG2392//Serpin;	[PAI2_HUMAN|diamond]Name=SERPINB2; Synonyms=PAI2, PLANH2; RecName: Full=Plasminogen activator inhibitor 2; Short=PAI-2; AltName: Full=Monocyte Arg-serpin; AltName: Full=Placental plasminogen activator inhibitor; AltName: Full=Serpin B2; AltName: Full=Urokinase inhibitor; Flags: Precursor;	GO:0005737//cytoplasm;GO:0005576//extracellular region;GO:0005615//extracellular space;GO:0005886//plasma membrane;GO:0004867//serine-type endopeptidase inhibitor activity;GO:0042730//fibrinolysis;GO:0035722//interleukin-12-mediated signaling pathway;GO:0043066//negative regulation of apoptotic process;GO:0010951//negative regulation of endopeptidase activity;GO:0042060//wound healing;	K19821//plasminogen activator inhibitor 2+ko04610//Complement and coagulation cascades;		>XP_035408630.1 serpin B10-like [Cygnus atratus]
106049006	1.77	3.93	3.61	1.56	0.71	7.07	7.75	2.62	7.81	5.37	TCONS_00065532,TCONS_00065534,TCONS_00065536,TCONS_00065535,TCONS_00065538,XM_066985723.1	mRNA	3214903	3223194	NC_089904.1	+	LOC106049006	3.61	7.75	1.77	3.93	7.07	5.37	0.71	7.81	1.56	0.0244117	1.48853	XM_032204726.1 PREDICTED: Aythya fuligula retinol dehydrogenase 16-like (LOC116499876), mRNA	HMG	KOG1610//Corticosteroid 11-beta-dehydrogenase and related short chain-type dehydrogenases;	[RDH16_HUMAN|diamond]Name=RDH16 {ECO:0000312|HGNC:HGNC:29674};+++Synonyms=RODH4 {ECO:0000303|PubMed:12534290},+++SDR9C8 {ECO:0000303|PubMed:19027726}; RecName: Full=Retinol dehydrogenase 16; EC=1.1.1.105 {ECO:0000269|PubMed:10329026, ECO:0000269|PubMed:12534290, ECO:0000269|PubMed:9677409}; EC=1.1.1.209 {ECO:0000269|PubMed:12534290, ECO:0000269|PubMed:29541409, ECO:0000269|PubMed:9677409}; EC=1.1…	GO:0005789//endoplasmic reticulum membrane;GO:0016021//integral component of membrane;GO:0043231//intracellular membrane-bounded organelle;GO:0047044//androstan-3-alpha,17-beta-diol dehydrogenase activity;GO:0047023//androsterone dehydrogenase activity;GO:0009055//electron transfer activity;GO:0042802//identical protein binding;GO:0004745//retinol dehydrogenase activity;GO:0006629//lipid metaboli…	K11154//retinol dehydrogenase 16 [EC:1.1.1.-]+ko00830//Retinol metabolism+ko01100//Metabolic pathways;	short chain dehydrogenase[TCONS_00065532]	>XP_035426179.1 retinol dehydrogenase 16-like [Cygnus atratus]
106049024	3.94	5.22	2.85	1.06	1.89	8.21	7.92	5.6	7.69	7.63	XM_048054766.2	mRNA	3226310	3231013	NC_089904.1	+	GPR182	2.85	7.92	3.94	5.22	8.21	7.63	1.89	7.69	1.06	0.00458207	1.40029	XM_005025786.5 PREDICTED: Anas platyrhynchos G protein-coupled receptor 182 (GPR182), transcript variant X1, mRNA			[GP182_RAT|diamond]Name=Gpr182; Synonyms=Admr; RecName: Full=G-protein coupled receptor 182; AltName: Full=G10D; AltName: Full=NOW;	GO:0016021//integral component of membrane;GO:0005886//plasma membrane;GO:0001605//adrenomedullin receptor activity;GO:0001666//response to hypoxia;			>XP_032060803.1 G-protein coupled receptor 182 [Aythya fuligula]
106049116	10.04	5.66	32.14	35.99	29.47	7.5	2.84	7.31	2.81	4.9	XM_013201289.3	mRNA	2709396	2710435	NC_089905.1	-	LOC106049116	32.14	2.84	10.04	5.66	7.5	4.9	29.47	2.81	35.99	0.00207111	-2.10441	XM_013201289.1 PREDICTED: Anser cygnoides domesticus protein S100-A4-like (LOC106049116), mRNA			[S10A4_HUMAN|diamond]Name=S100A4; Synonyms=CAPL, MTS1; RecName: Full=Protein S100-A4; AltName: Full=Calvasculin; AltName: Full=Metastasin; AltName: Full=Placental calcium-binding protein; AltName: Full=Protein Mts1; AltName: Full=S100 calcium-binding protein A4;	GO:0062023//collagen-containing extracellular matrix;GO:0070062//extracellular exosome;GO:0005576//extracellular region;GO:0005615//extracellular space;GO:0043005//neuron projection;GO:0005634//nucleus;GO:0048471//perinuclear region of cytoplasm;GO:0003779//actin binding;GO:0005509//calcium ion binding;GO:0048306//calcium-dependent protein binding;GO:0042802//identical protein binding;GO:0050786/…			>XP_013056743.1 PREDICTED: protein S100-A4-like [Anser cygnoides domesticus] >XP_032060437.1 protein S100-A4-like [Aythya fuligula] >XP_035202568.1 protein S100-A4-like [Oxyura jamaicensis] >XP_035423285.1 protein S100-A4-like [Cygnus atratus] >XP_038023830.1 protein S100-A4-like [Anas platyrhynchos] >XP_040395111.1 protein S100-A4-like [Cygnus olor]
106049118	1.78	1.74	1.67	2.29	2.39	3.72	4.44	5.21	4.05	3.26	XM_013201291.3,XM_048049136.2	mRNA	2715818	2718689	NC_089905.1	-	S100A16	1.67	4.44	1.78	1.74	3.72	3.26	2.39	4.05	2.29	0.000354248	1.1542	XM_035346760.1 PREDICTED: Oxyura jamaicensis S100 calcium binding protein A16 (S100A16), transcript variant X2, mRNA			[S10AG_BOVIN|diamond]Name=S100A16; RecName: Full=Protein S100-A16; AltName: Full=S100 calcium-binding protein A16;	GO:0005737//cytoplasm;GO:0005829//cytosol;GO:0005615//extracellular space;GO:0005730//nucleolus;GO:0005634//nucleus;GO:0005886//plasma membrane;GO:0005509//calcium ion binding;GO:0048306//calcium-dependent protein binding;GO:0042803//protein homodimerization activity;GO:0051592//response to calcium ion;			>XP_035423291.1 protein S100-A16 [Cygnus atratus] >XP_040395114.1 protein S100-A16 [Cygnus olor] >XP_040395115.1 protein S100-A16 [Cygnus olor]
106049126	493.27	406.75	537.13	856.52	1124.02	408.03	286.23	363.21	204.2	323.78	XM_013201303.3	mRNA	2707211	2708813	NC_089905.1	-	LOC106049126	537.13	286.23	493.27	406.75	408.03	323.78	1124.02	204.2	856.52	0.00494793	-1.03086	XM_035346646.1 PREDICTED: Oxyura jamaicensis protein S100-A6 (LOC118178269), transcript variant X1, mRNA			[S10A6_CHICK|diamond]Name=S100A6; RecName: Full=Protein S100-A6; AltName: Full=Calcyclin; AltName: Full=S100 calcium-binding protein A6;	GO:0005829//cytosol;GO:0031234//extrinsic component of cytoplasmic side of plasma membrane;GO:0005635//nuclear envelope;GO:0005634//nucleus;GO:0048471//perinuclear region of cytoplasm;GO:0001726//ruffle;GO:0005509//calcium ion binding;GO:0048306//calcium-dependent protein binding;GO:0019899//enzyme binding;GO:0042803//protein homodimerization activity;GO:0044548//S100 protein binding;GO:0005523//…			>XP_013056757.1 PREDICTED: protein S100-A6 [Anser cygnoides domesticus] >XP_035423277.1 protein S100-A6 [Cygnus atratus]
106049147	122.9	112.83	94.55	58.99	68.51	132.24	177.47	187.46	162.53	247.18	XM_066987041.1	mRNA	639621	655260	NC_089910.1	+	ACADM	94.55	177.47	122.9	112.83	132.24	247.18	68.51	162.53	58.99	0.000587167	1.05862	XM_013201323.1 PREDICTED: Anser cygnoides domesticus acyl-CoA dehydrogenase, C-4 to C-12 straight chain (ACADM), transcript variant X1, mRNA		KOG0140//Medium-chain acyl-CoA dehydrogenase;	[ACADM_BOVIN|diamond]Name=ACADM {ECO:0000303|Ref.1}; RecName: Full=Medium-chain specific acyl-CoA dehydrogenase, mitochondrial {ECO:0000305}; Short=MCAD {ECO:0000305}; EC=1.3.8.7 {ECO:0000250|UniProtKB:P11310}; Flags: Precursor;	GO:0005759//mitochondrial matrix;GO:0005739//mitochondrion;GO:0003995//acyl-CoA dehydrogenase activity;GO:0050660//flavin adenine dinucleotide binding;GO:0070991//medium-chain-acyl-CoA dehydrogenase activity;GO:0055007//cardiac muscle cell differentiation;GO:0019254//carnitine metabolic process, CoA-linked;GO:0006635//fatty acid beta-oxidation;GO:0033539//fatty acid beta-oxidation using acyl-CoA …	K00249//acyl-CoA dehydrogenase [EC:1.3.8.7]+ko00071//Fatty acid degradation+ko00280//Valine, leucine and isoleucine degradation+ko01100//Metabolic pathways+ko01212//Fatty acid metabolism+ko03320//PPAR signaling pathway;		>XP_040398492.1 medium-chain specific acyl-CoA dehydrogenase, mitochondrial isoform X1 [Cygnus olor]
106049262	0.73	0.69	0.47	1.01	0.75	1.43	3.31	0.9	1.62	1.13	XM_048054637.2	mRNA	366960	374548	NC_089905.1	-	LOC106049262	0.47	3.31	0.73	0.69	1.43	1.13	0.75	1.62	1.01	0.0328355	1.31655	XM_027444669.2 PREDICTED: Anas platyrhynchos methanethiol oxidase-like (LOC119712978), mRNA		KOG0918//Selenium-binding protein;	[SBP1_XENTR|diamond]Name=selenbp1; RecName: Full=Methanethiol oxidase {ECO:0000250|UniProtKB:Q13228}; Short=MTO {ECO:0000250|UniProtKB:Q13228}; EC=1.8.3.4 {ECO:0000250|UniProtKB:Q13228}; AltName: Full=Selenium-binding protein 1;	GO:0005829//cytosol;GO:0016020//membrane;GO:0005634//nucleus;GO:0018549//methanethiol oxidase activity;GO:0008430//selenium binding;GO:0015031//protein transport;	K17285//methanethiol oxidase [EC:1.8.3.4]+ko00920//Sulfur metabolism+ko01100//Metabolic pathways;		>XP_030329827.1 methanethiol oxidase-like isoform X1 [Strigops habroptila]
106049281	2.15	2.72	3.38	5.66	2.9	0.67	1.5	1.66	1.01	1.8	XM_013201513.3,XM_048054624.2	mRNA	234524	238468	NC_089905.1	+	MLLT11	3.38	1.5	2.15	2.72	0.67	1.8	2.9	1.01	5.66	0.00534552	-1.27255	LS423636.1 Anas platyrhynchos genome assembly, chromosome: 26			[AF1Q_BOVIN|diamond]Name=MLLT11; Synonyms=AF1Q; RecName: Full=Protein AF1q;	GO:0005829//cytosol;GO:0005815//microtubule organizing center;GO:0005654//nucleoplasm;GO:0097191//extrinsic apoptotic signaling pathway;GO:0097193//intrinsic apoptotic signaling pathway;GO:0043065//positive regulation of apoptotic process;GO:0051901//positive regulation of mitochondrial depolarization;GO:0090200//positive regulation of release of cytochrome c from mitochondria;GO:0045893//positiv…			>XP_013056967.1 PREDICTED: protein AF1q [Anser cygnoides domesticus]
106049291	2.71	5.02	3.37	9.09	7.91	1.75	0.53	1.88	2.08	1.03	TCONS_00007176,XM_048055162.2	mRNA	101843453	101874908	NC_089873.1	-	LOC106049291	3.37	0.53	2.71	5.02	1.75	1.03	7.91	2.08	9.09	0.0094237	-1.87892	XM_013201529.1 PREDICTED: Anser cygnoides domesticus coiled-coil domain containing 58 (CCDC58), transcript variant X6, mRNA		KOG4613//Predicted component of DNA replication checkpoint response mechanism (S-M checkpoint);	[CYTA_FELCA|diamond]Name=CSTA; RecName: Full=Cystatin-A; AltName: Allergen=Fel d 3;	GO:0005829//cytosol;GO:0004869//cysteine-type endopeptidase inhibitor activity;		Cystatin domain[TCONS_00007176]	>XP_035425494.1 cystatin-A-like isoform X1 [Cygnus atratus] >XP_035425495.1 cystatin-A-like isoform X1 [Cygnus atratus] >XP_035425496.1 cystatin-A-like isoform X1 [Cygnus atratus] >XP_035425497.1 cystatin-A-like isoform X1 [Cygnus atratus] >XP_035425499.1 cystatin-A-like isoform X1 [Cygnus atratus] >XP_035425500.1 cystatin-A-like isoform X1 [Cygnus atratus] >XP_035425501.1 cystatin-A-like isoform…
106049328	0.41	0.59	0.2	0	0.2	6.02	1.22	5.14	7.63	7.72	XM_013201610.3	mRNA	64008833	64009971	NC_089876.1	-	LOC106049328	0.2	1.22	0.41	0.59	6.02	7.72	0.2	7.63	0	3.77562e-06	4.36121	XM_013201610.1 PREDICTED: Anser cygnoides domesticus alveolar macrophage chemotactic factor-like (LOC106049328), partial mRNA				GO:0005615//extracellular space;GO:0008009//chemokine activity;GO:0006952//defense response;GO:0006955//immune response;	K10032//C-X-C motif chemokine 13+ko04060//Cytokine-cytokine receptor interaction+ko04061//Viral protein interaction with cytokine and cytokine receptor+ko04062//Chemokine signaling pathway;		>XP_035397395.1 alveolar macrophage chemotactic factor-like [Cygnus atratus] >XP_040410683.1 alveolar macrophage chemotactic factor-like [Cygnus olor]
106049415	20.58	16.95	19.02	7.66	4.08	40.26	53.35	41.81	48.25	37.9	TCONS_00052509,TCONS_00052510,TCONS_00052511,XM_048068042.2	mRNA	8125434	8128760	NC_089890.1	+	PIPOX	19.02	53.35	20.58	16.95	40.26	37.9	4.08	48.25	7.66	0.000628034	1.77065	XM_032201095.1 PREDICTED: Aythya fuligula pipecolic acid and sarcosine oxidase (PIPOX), mRNA		KOG2820//FAD-dependent oxidoreductase;	[SOX_BOVIN|diamond]Name=PIPOX; RecName: Full=Peroxisomal sarcosine oxidase; Short=PSO; EC=1.5.3.1; EC=1.5.3.7; AltName: Full=L-pipecolate oxidase; AltName: Full=L-pipecolic acid oxidase;	GO:0005777//peroxisome;GO:0050031//L-pipecolate oxidase activity;GO:0008115//sarcosine oxidase activity;GO:0033514//L-lysine catabolic process to acetyl-CoA via L-pipecolate;GO:0046653//tetrahydrofolate metabolic process;	K00306//sarcosine oxidase / L-pipecolate oxidase [EC:1.5.3.1 1.5.3.7]+ko00260//Glycine, serine and threonine metabolism+ko00310//Lysine degradation+ko01100//Metabolic pathways+ko04146//Peroxisome;	FAD dependent oxidoreductase[TCONS_00052509]	>XP_040388853.1 peroxisomal sarcosine oxidase isoform X2 [Cygnus olor]
106049456	10.12	6.42	8.64	12.78	16.97	2.81	3.24	5.06	3.4	7.16	XM_048055361.2,XM_048055360.2	mRNA	1495984	1500761	NC_089906.1	+	LOC106049456	8.64	3.24	10.12	6.42	2.81	7.16	16.97	3.4	12.78	0.000864387	-1.25901	XM_013201794.1 PREDICTED: Anser cygnoides domesticus C-type lectin domain family 17, member A-like (LOC106049456), mRNA	TF_bZIP	KOG4297//C-type lectin;	[CL17A_HUMAN|diamond]Name=CLEC17A; RecName: Full=C-type lectin domain family 17, member A; AltName: Full=Prolectin;	GO:0009986//cell surface;GO:0016021//integral component of membrane;GO:0042806//fucose binding;GO:0042802//identical protein binding;GO:0005537//mannose binding;GO:0046872//metal ion binding;			>XP_013057248.1 PREDICTED: C-type lectin domain family 17, member A-like [Anser cygnoides domesticus]
106049684	4.43	3.81	4	14.07	7.31	3.23	3.04	1.94	2.76	1.42	XM_066981666.1	mRNA	7779085	7783882	NC_089894.1	+	LRRC3C	4	3.04	4.43	3.81	3.23	1.42	7.31	2.76	14.07	0.0234804	-1.34019	XM_013202075.1 PREDICTED: Anser cygnoides domesticus leucine rich repeat containing 3C (LRRC3C), mRNA		KOG4237//Extracellular matrix protein slit, contains leucine-rich and EGF-like repeats;	[LRC3B_HUMAN|diamond]Name=LRRC3B; Synonyms=LRP15; ORFNames=UNQ195/PRO221; RecName: Full=Leucine-rich repeat-containing protein 3B; AltName: Full=Leucine-rich repeat protein 15; Flags: Precursor;	GO:0031012//extracellular matrix;GO:0005615//extracellular space;GO:0016021//integral component of membrane;			>XP_032058641.1 leucine-rich repeat-containing protein 3C [Aythya fuligula] >XP_032058642.1 leucine-rich repeat-containing protein 3C [Aythya fuligula]
106049715	3	1.87	1.25	1.35	5.44	0.37	0.33	0.72	0.59	0.56	XM_048054160.2,XM_048054162.2	mRNA	4558609	4560457	NC_089898.1	-	LOC106049715	1.25	0.33	3	1.87	0.37	0.56	5.44	0.59	1.35	0.000228886	-2.19616	XM_035314553.1 PREDICTED: Oxyura jamaicensis interleukin-1 beta-like (LOC118160017), transcript variant X1, mRNA			[IL1B_CAVPO|diamond]Name=IL1B; RecName: Full=Interleukin-1 beta; Short=IL-1 beta; Flags: Precursor;	GO:0005829//cytosol;GO:0005615//extracellular space;GO:0005764//lysosome;GO:0030141//secretory granule;GO:0005125//cytokine activity;GO:0005178//integrin binding;GO:0005149//interleukin-1 receptor binding;GO:0019904//protein domain specific binding;GO:0000187//activation of MAPK activity;GO:0048143//astrocyte activation;GO:0035690//cellular response to drug;GO:0071260//cellular response to mechan…	K04519//interleukin 1 beta+ko04010//MAPK signaling pathway+ko04060//Cytokine-cytokine receptor interaction+ko04064//NF-kappa B signaling pathway+ko04217//Necroptosis+ko04380//Osteoclast differentiation+ko04620//Toll-like receptor signaling pathway+ko04621//NOD-like receptor signaling pathway+ko04623//Cytosolic DNA-sensing pathway+ko04625//C-type lectin receptor signaling pathway+ko04640//Hematopo…		>XP_040394255.1 interleukin-1 beta-like isoform X1 [Cygnus olor]
106049718	102.57	105	102.66	83.8	60.45	26.27	43.61	25.08	48.56	28.37	TCONS_00061407,XM_066983367.1,XM_066983368.1	mRNA	4534097	4543523	NC_089898.1	+	SLC20A1	102.66	43.61	102.57	105	26.27	28.37	60.45	48.56	83.8	0.000480769	-1.25223	XM_013202128.1 PREDICTED: Anser cygnoides domesticus solute carrier family 20 (phosphate transporter), member 1 (SLC20A1), transcript variant X1, mRNA		KOG2493//Na+/Pi symporter;	[S20A1_FELCA|diamond]Name=Slc20a1; Synonyms=Pit1; RecName: Full=Sodium-dependent phosphate transporter 1; AltName: Full=Feline leukemia virus subtype-B receptor; AltName: Full=Phosphate transporter 1; Short=PiT-1; AltName: Full=Solute carrier family 20 member 1;	GO:0005887//integral component of plasma membrane;GO:0005315//inorganic phosphate transmembrane transporter activity;GO:0015293//symporter activity;GO:0035435//phosphate ion transmembrane transport;		Phosphate transporter family[TCONS_00061407]	>XP_013057582.1 PREDICTED: sodium-dependent phosphate transporter 1 isoform X1 [Anser cygnoides domesticus]
106049804	0	1.41	0	0	0.01	0	0	0	0	0	TCONS_00073187,TCONS_00073186,XM_048055943.2,XM_048055944.2	mRNA	270047	276899	NW_027103067.1	-	LOC106049804	0	0	0	1.41	0	0	0.01	0	0	8.32906e-10	-21.974	XM_035572220.1 PREDICTED: Cygnus atratus CDC42 effector protein 2 (CDC42EP2), transcript variant X1, mRNA			[BORG1_BOVIN|diamond]Name=CDC42EP2; Synonyms=BORG1, CEP2; RecName: Full=Cdc42 effector protein 2; AltName: Full=Binder of Rho GTPases 1;	GO:0005737//cytoplasm;GO:0005856//cytoskeleton;GO:0005829//cytosol;GO:0012505//endomembrane system;GO:0015630//microtubule cytoskeleton;GO:0045335//phagocytic vesicle;GO:0005886//plasma membrane;GO:0005096//GTPase activator activity;GO:0001515//opioid peptide activity;GO:0031267//small GTPase binding;GO:0030036//actin cytoskeleton organization;GO:0071346//cellular response to interferon-gamma;GO:…		Cdc42 effector[TCONS_00073187]	>XP_035428113.1 cdc42 effector protein 2 [Cygnus atratus] >XP_035428114.1 cdc42 effector protein 2 [Cygnus atratus] >XP_035428115.1 cdc42 effector protein 2 [Cygnus atratus]
106049819	0.67	0.21	0.5	0.6	0.89	0.15	0.06	0.17	0.17	0.19	XM_066985135.1	mRNA	1604406	1619821	NC_089903.1	+	LOC106049819	0.5	0.06	0.67	0.21	0.15	0.19	0.89	0.17	0.6	0.00230644	-1.85218	XM_035313762.1 PREDICTED: Oxyura jamaicensis hydroperoxide isomerase ALOXE3-like (LOC118159138), partial mRNA			[LOXE3_HUMAN|diamond]Name=ALOXE3 {ECO:0000312|HGNC:HGNC:13743}; RecName: Full=Hydroperoxide isomerase ALOXE3 {ECO:0000305}; AltName: Full=Epidermis-type lipoxygenase 3 {ECO:0000250|UniProtKB:Q9WV07}; Short=Epidermal LOX-3; Short=e-LOX-3 {ECO:0000250|UniProtKB:Q9WV07}; Short=eLOX-3; AltName: Full=Hydroperoxy dehydratase ALOXE3 {ECO:0000305}; AltName: Full=Hydroperoxy icosatetraenoate dehydratase; …	GO:0005829//cytosol;GO:0051120//hepoxilin A3 synthase activity;GO:0050486//intramolecular transferase activity, transferring hydroxy groups;GO:0005506//iron ion binding;GO:0016702//oxidoreductase activity, acting on single donors with incorporation of molecular oxygen, incorporation of two atoms of oxygen;GO:0019369//arachidonic acid metabolic process;GO:0046513//ceramide biosynthetic process;GO:…			>XP_035428143.1 LOW QUALITY PROTEIN: hydroperoxide isomerase ALOXE3-like [Cygnus atratus]
106049896	0.9	0.46	4.11	4.96	2.18	0.3	0.35	1.58	0.21	0.76	TCONS_00065138,TCONS_00065137,TCONS_00065139,XM_013202327.3	mRNA	3094945	3105887	NC_089903.1	-	LOC106049896	4.11	0.35	0.9	0.46	0.3	0.76	2.18	0.21	4.96	0.0110443	-2.39454	XM_013202327.1 PREDICTED: Anser cygnoides domesticus uncharacterized LOC106049896 (LOC106049896), transcript variant X1, mRNA				GO:0016021//integral component of membrane;		Immunoglobulin domain[TCONS_00065138]	>XP_038027741.1 uncharacterized protein LOC119714802 isoform X1 [Anas platyrhynchos]
106049905	0.73	0.96	1.1	2.8	1.32	0.3	0.18	0.55	0.12	0.59	XM_048055698.2,XM_048055697.2	mRNA	122958676	122961974	NC_089875.1	-	TRIM54	1.1	0.18	0.73	0.96	0.3	0.59	1.32	0.12	2.8	0.0126782	-1.94441	XM_032184545.1 PREDICTED: Aythya fuligula tripartite motif containing 54 (TRIM54), mRNA		KOG2177//Predicted E3 ubiquitin ligase;	[TRI54_PONAB|diamond]Name=TRIM54; RecName: Full=Tripartite motif-containing protein 54;	GO:0005874//microtubule;GO:0030018//Z disc;GO:0008270//zinc ion binding;GO:0030154//cell differentiation;GO:0007275//multicellular organism development;			>XP_040409416.1 tripartite motif-containing protein 54 isoform X4 [Cygnus olor]
125179699	3.9	5.93	6	9.92	19.35	3.82	2.35	4.08	3.84	4.97	XM_066997002.1,XM_066997005.1,XM_066997003.1,XM_066997006.1,XM_066997004.1	mRNA	550745	553509	NC_089876.1	+	LOC125179699	6	2.35	3.9	5.93	3.82	4.97	19.35	3.84	9.92	0.037802	-1.12097	XM_040556443.1 PREDICTED: Cygnus olor C-type lectin domain family 4 member F-like (LOC121069913), transcript variant X1, mRNA	TF_bZIP	KOG4297//C-type lectin;	[CLC4F_MOUSE|diamond]Name=Clec4f; Synonyms=Clecsf13, Kclr; RecName: Full=C-type lectin domain family 4 member F; AltName: Full=C-type lectin superfamily member 13; Short=C-type lectin 13; AltName: Full=Kupffer cell receptor;	GO:0016021//integral component of membrane;GO:0005886//plasma membrane;GO:0005534//galactose binding;GO:0051861//glycolipid binding;GO:0006897//endocytosis;GO:0051132//NK T cell activation;			>XP_035427653.1 C-type lectin domain family 4 member F-like isoform X1 [Cygnus atratus] >XP_040412377.1 C-type lectin domain family 4 member F-like isoform X1 [Cygnus olor]
125179721	2.06	1.3	1.4	0.45	3.17	13.59	17.59	2.64	10.07	8.36	XM_048045706.2	mRNA	2173319	2174964	NC_089898.1	+	LOC125179721	1.4	17.59	2.06	1.3	13.59	8.36	3.17	10.07	0.45	1.90246e-05	2.79459	XM_027443680.2 PREDICTED: Anas platyrhynchos surfactant protein C (SFTPC), transcript variant X1, mRNA			[PSPC_NEOVI|diamond]Name=SFTPC; Synonyms=SFTP2; RecName: Full=Pulmonary surfactant-associated protein C; Short=SP-C; Flags: Precursor;	GO:0005615//extracellular space;GO:0042802//identical protein binding;GO:0007585//respiratory gaseous exchange;			>XP_040394250.1 pulmonary surfactant-associated protein C [Cygnus olor]
125179736	8.79	8.47	11.52	8.88	5.2	28.09	26.26	6.58	30.6	26	TCONS_00061671,TCONS_00061672,XM_066983442.1,XM_066983440.1,XM_066983441.1,XM_066983444.1,XM_066983443.1,XM_066983446.1,XM_066983445.1	mRNA	2148674	2160668	NC_089898.1	-	HR	11.52	26.26	8.79	8.47	28.09	26	5.2	30.6	8.88	0.00234918	1.54647	XM_035313493.1 PREDICTED: Oxyura jamaicensis lysine-specific demethylase hairless-like (LOC118158809), partial mRNA		KOG1356//Putative transcription factor 5qNCA, contains JmjC domain;	[HAIR_HUMAN|diamond]Name=HR; RecName: Full=Lysine-specific demethylase hairless; EC=1.14.11.65 {ECO:0000269|PubMed:24334705}; AltName: Full=[histone H3]-dimethyl-L-lysine(9) demethylase hairless {ECO:0000305};	GO:0000785//chromatin;GO:0000118//histone deacetylase complex;GO:0005654//nucleoplasm;GO:0031490//chromatin DNA binding;GO:0032454//histone demethylase activity (H3-K9 specific);GO:0046872//metal ion binding;GO:0016491//oxidoreductase activity;GO:0003712//transcription coregulator activity;GO:0033169//histone H3-K9 demethylation;GO:0006357//regulation of transcription by RNA polymerase II;		JmjC domain, hydroxylase[TCONS_00061671]	>XP_032059900.1 lysine-specific demethylase hairless [Aythya fuligula]
125179741	3.66	1.66	3.07	3.65	3.38	1.14	1.15	1.5	1.79	1.1	XM_066983484.1,XM_066983486.1	mRNA	2209308	2213818	NC_089898.1	-	PHYHIP	3.07	1.15	3.66	1.66	1.14	1.1	3.38	1.79	3.65	0.00451809	-1.12023	XM_032204163.1 PREDICTED: Aythya fuligula phytanoyl-CoA 2-hydroxylase interacting protein (PHYHIP), mRNA			[PHYIP_RAT|diamond]Name=Phyhip; RecName: Full=Phytanoyl-CoA hydroxylase-interacting protein; AltName: Full=Phytanoyl-CoA hydroxylase-associated protein 1; Short=PAHX-AP1; Short=PAHXAP1;	GO:0005737//cytoplasm;GO:1990782//protein tyrosine kinase binding;GO:0008104//protein localization;			>XP_035168722.1 phytanoyl-CoA hydroxylase-interacting protein [Oxyura jamaicensis] >XP_035418674.1 phytanoyl-CoA hydroxylase-interacting protein [Cygnus atratus] >XP_040394382.1 phytanoyl-CoA hydroxylase-interacting protein [Cygnus olor] >XP_040394383.1 phytanoyl-CoA hydroxylase-interacting protein [Cygnus olor]
125179886	4.97	10.75	4.76	5.76	7.48	2.76	1.2	3.63	3.8	4.18	XM_066999463.1,XM_066999459.1,XM_066999460.1,XM_066999462.1,XM_066999461.1,XM_066999457.1	mRNA	31927661	31932876	NC_089878.1	+	SLC11A1	4.76	1.2	4.97	10.75	2.76	4.18	7.48	3.8	5.76	0.0285273	-1.03211	XM_013960432.1 PREDICTED: Apteryx australis mantelli solute carrier family 11 (proton-coupled divalent metal ion transporter), member 1 (SLC11A1), mRNA		KOG1291//Mn2+ and Fe2+ transporters of the NRAMP family;	[NRAM1_CHICK|diamond]Name=SLC11A1; Synonyms=NRAMP1; RecName: Full=Natural resistance-associated macrophage protein 1; Short=NRAMP 1; AltName: Full=Solute carrier family 11 member 1;	GO:0010008//endosome membrane;GO:0016021//integral component of membrane;GO:0005770//late endosome;GO:0005764//lysosome;GO:0005635//nuclear envelope;GO:0030670//phagocytic vesicle membrane;GO:0005886//plasma membrane;GO:0070821//tertiary granule membrane;GO:0015086//cadmium ion transmembrane transporter activity;GO:0005381//iron ion transmembrane transporter activity;GO:0005384//manganese ion tra…	K12347//natural resistance-associated macrophage protein 1+ko04142//Lysosome;		>XP_030909086.1 natural resistance-associated macrophage protein 1 isoform X3 [Melopsittacus undulatus]
125180043	0.11	0.48	1.01	0.11	0.69	3.21	2.06	1.26	0.51	1.99	XM_048047980.2	mRNA	211463114	211465184	NC_089873.1	-	TPBGL	1.01	2.06	0.11	0.48	3.21	1.99	0.69	0.51	0.11	0.023305	2.01603	XM_027466130.2 PREDICTED: Anas platyrhynchos trophoblast glycoprotein like (TPBGL), partial mRNA			[TPBGL_MOUSE|diamond]Name=Tpbgl; Synonyms=Gm4980; RecName: Full=Trophoblast glycoprotein-like; Flags: Precursor;	GO:0016021//integral component of membrane;	K06263//platelet glycoprotein IX+ko04512//ECM-receptor interaction+ko04611//Platelet activation+ko04640//Hematopoietic cell lineage;		>XP_035427241.1 trophoblast glycoprotein-like, partial [Cygnus atratus]
125180319	0	0.14	0	0	0	1.21	0.28	0.42	1.24	1.36	XM_048049698.2	mRNA	64006963	64008601	NC_089876.1	-	LOC125180319	0	0.28	0	0.14	1.21	1.36	0	1.24	0	0.00420822	4.63952	XM_035324886.1 PREDICTED: Oxyura jamaicensis C-X-C motif chemokine 2-like (LOC118166189), mRNA			[CXL13_HUMAN|diamond]Name=CXCL13; Synonyms=BCA1, BLC, SCYB13; RecName: Full=C-X-C motif chemokine 13; AltName: Full=Angie; AltName: Full=B cell-attracting chemokine 1; Short=BCA-1; AltName: Full=B lymphocyte chemoattractant; AltName: Full=CXC chemokine BLC; AltName: Full=Small-inducible cytokine B13; Flags: Precursor;	GO:0005576//extracellular region;GO:0005615//extracellular space;GO:0031735//CCR10 chemokine receptor binding;GO:0008009//chemokine activity;GO:0045236//CXCR chemokine receptor binding;GO:0048248//CXCR3 chemokine receptor binding;GO:0031724//CXCR5 chemokine receptor binding;GO:0017134//fibroblast growth factor binding;GO:0008201//heparin binding;GO:0048018//receptor ligand activity;GO:0090630//ac…	K10032//C-X-C motif chemokine 13+ko04060//Cytokine-cytokine receptor interaction+ko04061//Viral protein interaction with cytokine and cytokine receptor+ko04062//Chemokine signaling pathway;		>XP_035180777.1 C-X-C motif chemokine 2-like [Oxyura jamaicensis]
125180642	1.02	1.42	0.89	3.34	1.95	0.72	0.72	0.8	0.71	0.46	XM_066983910.1,XM_066983911.1	mRNA	816854	824356	NC_089899.1	-	CBARP	0.89	0.72	1.02	1.42	0.72	0.46	1.95	0.71	3.34	0.0211392	-1.24569	XM_035308678.1 PREDICTED: Oxyura jamaicensis CACN subunit beta associated regulatory protein (CBARP), mRNA			[CBARP_HUMAN|diamond]Name=CBARP {ECO:0000312|HGNC:HGNC:28617};+++Synonyms=C19orf26 {ECO:0000312|HGNC:HGNC:28617}; RecName: Full=Voltage-dependent calcium channel beta subunit-associated regulatory protein {ECO:0000305};	GO:0030426//growth cone;GO:0016021//integral component of membrane;GO:0005886//plasma membrane;GO:0030141//secretory granule;GO:0030672//synaptic vesicle membrane;GO:0044325//ion channel binding;GO:1903170//negative regulation of calcium ion transmembrane transport;GO:0045955//negative regulation of calcium ion-dependent exocytosis;GO:1901386//negative regulation of voltage-gated calcium channel …			>XP_032059373.1 voltage-dependent calcium channel beta subunit-associated regulatory protein [Aythya fuligula]
125180714	4.27	7.59	5.9	6.41	7.37	2.37	1.22	4.34	1.18	2.96	TCONS_00062106,TCONS_00062105,XM_066983708.1,XM_066983709.1,XM_066983707.1,XM_066983710.1,XM_066983711.1	mRNA	1882046	1889610	NC_089899.1	+	CRLF1	5.9	1.22	4.27	7.59	2.37	2.96	7.37	1.18	6.41	0.00144781	-1.36018	XM_035313180.1 PREDICTED: Oxyura jamaicensis cytokine receptor like factor 1 (CRLF1), partial mRNA			[CRLF1_HUMAN|diamond]Name=CRLF1; ORFNames=UNQ288/PRO327; RecName: Full=Cytokine receptor-like factor 1; AltName: Full=Cytokine-like factor 1; Short=CLF-1; AltName: Full=ZcytoR5; Flags: Precursor;	GO:0097058//CRLF-CLCF1 complex;GO:0005829//cytosol;GO:0009897//external side of plasma membrane;GO:0005576//extracellular region;GO:0005615//extracellular space;GO:0043235//receptor complex;GO:0019955//cytokine binding;GO:0004896//cytokine receptor activity;GO:0019221//cytokine-mediated signaling pathway;GO:0070106//interleukin-27-mediated signaling pathway;GO:2000672//negative regulation of moto…		Fibronectin type III domain[TCONS_00062106]	>XP_035425736.1 cytokine receptor-like factor 1 isoform X2 [Cygnus atratus] >XP_040393202.1 cytokine receptor-like factor 1 isoform X2 [Cygnus olor]
125180741	12.2	11.2	10.32	24.08	27.31	6.18	5.13	7.16	7.36	4.26	XM_048052591.2	mRNA	163205763	163213932	NC_089874.1	-	SCX	10.32	5.13	12.2	11.2	6.18	4.26	27.31	7.36	24.08	0.000712838	-1.39562	XM_030011082.2 PREDICTED: Aquila chrysaetos chrysaetos scleraxis bHLH transcription factor (SCX), mRNA	bHLH	KOG4029//Transcription factor HAND2/Transcription factor TAL1/TAL2/LYL1;	[SCX_CHICK|diamond]Name=SCX; RecName: Full=Basic helix-loop-helix transcription factor scleraxis;	GO:0005634//nucleus;GO:0005667//transcription factor complex;GO:0043425//bHLH transcription factor binding;GO:0001228//DNA-binding transcription activator activity, RNA polymerase II-specific;GO:0000981//DNA-binding transcription factor activity, RNA polymerase II-specific;GO:0070888//E-box binding;GO:0046983//protein dimerization activity;GO:0000977//RNA polymerase II regulatory region sequence-…			>XP_035426069.1 basic helix-loop-helix transcription factor scleraxis [Cygnus atratus] >XP_040403442.1 basic helix-loop-helix transcription factor scleraxis [Cygnus olor]
125180758	667.71	671.51	510.62	250.44	141.83	1346.51	1909.18	1635.42	1655.73	1842.99	XM_066993777.1,XM_066993810.1,XM_048052648.2,XM_066993757.1	mRNA	704131	707545	NC_089873.1	-	MIOX	510.62	1909.18	667.71	671.51	1346.51	1842.99	141.83	1655.73	250.44	3.96708e-05	1.96403	XM_032196868.1 PREDICTED: Aythya fuligula myo-inositol oxygenase (MIOX), mRNA		KOG1573//Aldehyde reductase;	[MIOX_PONAB|diamond]Name=MIOX; RecName: Full=Inositol oxygenase; EC=1.13.99.1; AltName: Full=Myo-inositol oxygenase; Short=MI oxygenase;	GO:0005737//cytoplasm;GO:0004033//aldo-keto reductase (NADP) activity;GO:0008199//ferric iron binding;GO:0050113//inositol oxygenase activity;GO:0016651//oxidoreductase activity, acting on NAD(P)H;GO:0019310//inositol catabolic process;	K00469//inositol oxygenase [EC:1.13.99.1]+ko00053//Ascorbate and aldarate metabolism+ko00562//Inositol phosphate metabolism+ko01100//Metabolic pathways+ko01250//Biosynthesis of nucleotide sugars;		>XP_035190887.1 inositol oxygenase [Oxyura jamaicensis]
125180766	1.12	1.2	1.84	1.63	0.63	0.36	0.12	0.25	0.24	0.12	XM_066990540.1	mRNA	668101	669862	NC_089873.1	+	LOC125180766	1.84	0.12	1.12	1.2	0.36	0.12	0.63	0.24	1.63	0.00829351	-2.49435	XM_032185620.1 PREDICTED: Aythya fuligula rheacalcin-1-like (LOC116488188), mRNA		KOG4297//C-type lectin;	[DCAL1_DRONO|diamond]No_INFO RecName: Full=Dromaiocalcin-1; Short=DCA-1;	GO:0005576//extracellular region;GO:0030246//carbohydrate binding;			>XP_040400689.1 rheacalcin-1-like [Cygnus olor]
125180795	0.98	1.16	0.98	0.94	0.4	3.32	5.25	1.37	5.36	3.5	TCONS_00065393,XM_066985603.1	mRNA	1885795	1892982	NC_089904.1	+	PPP1R1A	0.98	5.25	0.98	1.16	3.32	3.5	0.4	5.36	0.94	0.000178659	2.17009	XM_030037973.2 PREDICTED: Aquila chrysaetos chrysaetos protein phosphatase 1 regulatory inhibitor subunit 1A (PPP1R1A), mRNA			[PPR1A_RABIT|diamond]Name=PPP1R1A; Synonyms=IPP1; RecName: Full=Protein phosphatase 1 regulatory subunit 1A; AltName: Full=Protein phosphatase inhibitor 1; Short=I-1; Short=IPP-1;	GO:0098723//skeletal muscle myofibril;GO:0004864//protein phosphatase inhibitor activity;GO:0005977//glycogen metabolic process;GO:0032515//negative regulation of phosphoprotein phosphatase activity;GO:0007165//signal transduction;	K08050//protein phosphatase 1 regulatory subunit 1A+ko04261//Adrenergic signaling in cardiomyocytes+ko04720//Long-term potentiation;	Protein phosphatase inhibitor 1/DARPP-32[TCONS_00065393]	>XP_035426251.1 protein phosphatase 1 regulatory subunit 1A [Cygnus atratus]
125180909	9.41	5.03	9.79	3.89	6.49	19.25	33.71	10.79	31.79	10.86	XM_066991117.1,XM_048053389.2,XM_048053388.2,XM_048053390.2	mRNA	744541	747342	NC_089874.1	+	LOC125180909	9.79	33.71	9.41	5.03	19.25	10.86	6.49	31.79	3.89	0.00208401	1.73749	LS423642.1 Anas platyrhynchos genome assembly, chromosome: U							>XP_029864869.1 uncharacterized protein LOC115339288 [Aquila chrysaetos chrysaetos]
125180952	100.38	89.63	72.82	44.37	26.94	96.29	228.55	175.63	198.23	148.29	TCONS_00012711,TCONS_00012712,TCONS_00012710,XM_066991336.1,XM_066991335.1	mRNA	1493526	1498625	NC_089874.1	-	LOC125180952	72.82	228.55	100.38	89.63	96.29	148.29	26.94	198.23	44.37	0.00544751	1.38789	XM_035554431.1 PREDICTED: Cygnus atratus D-threo-3-hydroxyaspartate dehydratase-like (LOC118251842), mRNA				GO:0046872//metal ion binding;		Alanine racemase, N-terminal domain[TCONS_00012711]	>XP_040404450.1 D-threo-3-hydroxyaspartate dehydratase-like [Cygnus olor]
125181004	0.27	0.41	0.23	0.23	0.38	0.75	0.82	0.43	0.61	0.71	XM_066983575.1,XM_066983576.1,XM_066983577.1	mRNA	4874257	4878699	NC_089898.1	-	FAM178B	0.23	0.82	0.27	0.41	0.75	0.71	0.38	0.61	0.23	0.0236855	1.2133	XM_026119832.1 PREDICTED: Dromaius novaehollandiae semaphorin-4C-like (LOC112995078), partial mRNA			[F178B_HUMAN|diamond]Name=FAM178B {ECO:0000312|HGNC:HGNC:28036}; ORFNames=HSPC234; RecName: Full=Protein FAM178B {ECO:0000305};		K06521//semaphorin 4+ko04360//Axon guidance;		>XP_040394482.1 protein FAM178B isoform X1 [Cygnus olor]
125181018	37.52	46.18	56.17	171.33	139.93	33.16	21.01	41.43	16.24	25.71	XM_066986134.1	mRNA	1364367	1368633	NC_089905.1	+	ECM1	56.17	21.01	37.52	46.18	33.16	25.71	139.93	16.24	171.33	0.00303453	-1.63459	XM_032204310.1 PREDICTED: Aythya fuligula extracellular matrix protein 1 (ECM1), mRNA			[ECM1_RAT|diamond]Name=Ecm1; RecName: Full=Extracellular matrix protein 1; AltName: Full=Secretory component p85; Flags: Precursor;	GO:0062023//collagen-containing extracellular matrix;GO:0005615//extracellular space;GO:0019899//enzyme binding;GO:0005134//interleukin-2 receptor binding;GO:0043236//laminin binding;GO:0002020//protease binding;GO:0008022//protein C-terminus binding;GO:0001525//angiogenesis;GO:0031214//biomineral tissue development;GO:0002063//chondrocyte development;GO:0003416//endochondral bone growth;GO:00069…			>XP_035427006.1 extracellular matrix protein 1 [Cygnus atratus]
125181249	1.36	1.77	0.86	2.75	5.6	0.95	0.66	1.04	0.83	1.13	XM_048055570.2	mRNA	3388540	3390310	NC_089901.1	-	LOC125181249	0.86	0.66	1.36	1.77	0.95	1.13	5.6	0.83	2.75	0.0490445	-1.31539	XM_032207148.1 PREDICTED: Aythya fuligula C5a anaphylatoxin chemotactic receptor 1-like (LOC116501547), mRNA		KOG3656//FOG: 7 transmembrane receptor;	[C5AR2_HUMAN|diamond]Name=C5AR2; Synonyms=C5L2, GPR77; RecName: Full=C5a anaphylatoxin chemotactic receptor 2; AltName: Full=Complement component 5a receptor 2; AltName: Full=G-protein coupled receptor 77;	GO:0045177//apical part of cell;GO:0009925//basal plasma membrane;GO:0016021//integral component of membrane;GO:0005886//plasma membrane;GO:0004878//complement component C5a receptor activity;GO:0004875//complement receptor activity;GO:0004930//G protein-coupled receptor activity;GO:0006935//chemotaxis;GO:0002430//complement receptor mediated signaling pathway;GO:0007186//G protein-coupled recept…	K04010//C5a anaphylatoxin chemotactic receptor 1+ko04080//Neuroactive ligand-receptor interaction+ko04610//Complement and coagulation cascades+ko04613//Neutrophil extracellular trap formation;		>XP_035427913.1 C5a anaphylatoxin chemotactic receptor 2-like [Cygnus atratus]
125181283	94.22	63.83	76.84	38.58	23	126.25	204.08	104.25	130.05	119.7	XM_066995281.1,XM_066995280.1,XM_066995283.1,XM_066995285.1,XM_066995284.1,XM_066995282.1	mRNA	122906114	122908648	NC_089875.1	+	KHK	76.84	204.08	94.22	63.83	126.25	119.7	23	130.05	38.58	0.0120574	1.28376	XM_032184541.1 PREDICTED: Aythya fuligula ketohexokinase (KHK), partial mRNA		KOG2947//Carbohydrate kinase;	[KHK_MOUSE|diamond]Name=Khk {ECO:0000312|MGI:MGI:1096353}; RecName: Full=Ketohexokinase {ECO:0000312|MGI:MGI:1096353}; EC=2.7.1.3 {ECO:0000250|UniProtKB:P50053}; AltName: Full=Hepatic fructokinase;	GO:0005737//cytoplasm;GO:0005634//nucleus;GO:0005524//ATP binding;GO:0004454//ketohexokinase activity;GO:0061624//fructose catabolic process to hydroxyacetone phosphate and glyceraldehyde-3-phosphate;GO:0006000//fructose metabolic process;GO:0061625//glycolytic process through fructose-1-phosphate;GO:0070873//regulation of glycogen metabolic process;GO:0009750//response to fructose;GO:0009749//re…	K00846//ketohexokinase [EC:2.7.1.3]+ko00051//Fructose and mannose metabolism+ko01100//Metabolic pathways;		>XP_040408089.1 ketohexokinase isoform X2 [Cygnus olor]
125181556	8.53	14.39	14.46	2.1	11.49	15.05	28.34	24.02	24.02	27.16	TCONS_00068137,XM_048056386.2	mRNA	1249328	1269083	NC_089908.1	-	LOC125181556	14.46	28.34	8.53	14.39	15.05	27.16	11.49	24.02	2.1	0.0140617	1.19199	XM_027446579.2 PREDICTED: Anas platyrhynchos aquaporin 3 (Gill blood group) (AQP3), transcript variant X2, mRNA		KOG0224//Aquaporin (major intrinsic protein family);	[AQP3_BOVIN|diamond]Name=AQP3; RecName: Full=Aquaporin-3; Short=AQP-3; AltName: Full=Aquaglyceroporin-3;	GO:0016323//basolateral plasma membrane;GO:0005911//cell-cell junction;GO:0005737//cytoplasm;GO:0016021//integral component of membrane;GO:0005654//nucleoplasm;GO:0015254//glycerol channel activity;GO:0042802//identical protein binding;GO:0015204//urea transmembrane transporter activity;GO:0015250//water channel activity;GO:0071456//cellular response to hypoxia;GO:0090650//cellular response to ox…	K09876//aquaporin-3+ko04962//Vasopressin-regulated water reabsorption;	Major intrinsic protein[TCONS_00068137]	>XP_035166429.1 aquaporin-3 [Oxyura jamaicensis] >XP_035421833.1 aquaporin-3-like [Cygnus atratus] >XP_040397242.1 aquaporin-3-like [Cygnus olor]
125181591	20.19	13.75	12.23	7.65	12.79	20.88	15.43	29.77	50.05	32.09	TCONS_00068733,TCONS_00068732,TCONS_00068734,XM_066987367.1	mRNA	9137833	9225067	NC_089911.1	-	LOC125181591	12.23	15.43	20.19	13.75	20.88	32.09	12.79	50.05	7.65	0.00519613	1.25079	XM_013170682.1 PREDICTED: Anser cygnoides domesticus uncharacterized LOC106029399 (LOC106029399), mRNA		KOG0017//FOG: Transposon-encoded proteins with TYA, reverse transcriptase, integrase domains in various combinations;	[MAP1B_MOUSE|diamond]Name=Map1b; Synonyms=Mtap1b, Mtap5; RecName: Full=Microtubule-associated protein 1B; Short=MAP-1B; AltName: Full=MAP1(X); AltName: Full=MAP1.2; Contains: RecName: Full=MAP1B heavy chain; Contains: RecName: Full=MAP1 light chain LC1;	GO:0097440//apical dendrite;GO:0030424//axon;GO:0097441//basal dendrite;GO:0005856//cytoskeleton;GO:0005829//cytosol;GO:0030425//dendrite;GO:0043197//dendritic spine;GO:0030426//growth cone;GO:0097457//hippocampal mossy fiber;GO:0005874//microtubule;GO:0005875//microtubule associated complex;GO:0043025//neuronal cell body;GO:0043204//perikaryon;GO:0048471//perinuclear region of cytoplasm;GO:00017…		Matrix protein (MA), p15[TCONS_00068733]	>RLV89415.1 hypothetical protein DV515_00014873 [Chloebia gouldiae]
125181592	29.17	28.39	26.34	8.72	11.41	143.1	212.74	124.1	173.97	161.14	TCONS_00063090,TCONS_00063089,XM_066984449.1,XM_066984450.1,XM_066984448.1,XM_066984452.1,XM_066984451.1	mRNA	862759	897662	NC_089900.1	+	LOC125181592	26.34	212.74	29.17	28.39	143.1	161.14	11.41	173.97	8.72	2.42931e-15	3.0784	XM_005534070.2 PREDICTED: Pseudopodoces humilis sodium/glucose cotransporter 2-like (LOC102100275), mRNA		KOG2349//Na+:iodide/myo-inositol/multivitamin symporters;	[SC5A2_HUMAN|diamond]Name=SLC5A2; Synonyms=SGLT2 {ECO:0000303|PubMed:14614622}; RecName: Full=Sodium/glucose cotransporter 2; Short=Na(+)/glucose cotransporter 2; AltName: Full=Low affinity sodium-glucose cotransporter; AltName: Full=Solute carrier family 5 member 2;	GO:0070062//extracellular exosome;GO:0016021//integral component of membrane;GO:0005886//plasma membrane;GO:0015151//alpha-glucoside transmembrane transporter activity;GO:0055056//D-glucose transmembrane transporter activity;GO:0005412//glucose:sodium symporter activity;GO:0005362//low-affinity glucose:sodium symporter activity;GO:0000017//alpha-glucoside transport;GO:0005975//carbohydrate metabo…		Sodium:solute symporter family[TCONS_00063090]	>XP_032940406.1 sodium/glucose cotransporter 2-like [Catharus ustulatus]
125181640	65.57	77.41	110.4	22.74	25.41	144.02	196.03	157.4	144.7	227.39	TCONS_00012406,TCONS_00012407,XM_066990854.1,XM_066990852.1,XM_066990853.1	mRNA	162944198	162966777	NC_089874.1	-	GPT	110.4	196.03	65.57	77.41	144.02	227.39	25.41	144.7	22.74	0.00260592	1.59717	XM_032182257.1 PREDICTED: Aythya fuligula glutamic--pyruvic transaminase (GPT), mRNA		KOG0258//Alanine aminotransferase;	[ALAT1_HUMAN|diamond]Name=GPT; Synonyms=AAT1, GPT1; RecName: Full=Alanine aminotransferase 1; Short=ALT1; EC=2.6.1.2; AltName: Full=Glutamate pyruvate transaminase 1; Short=GPT 1; AltName: Full=Glutamic--alanine transaminase 1; AltName: Full=Glutamic--pyruvic transaminase 1;	GO:0005829//cytosol;GO:0070062//extracellular exosome;GO:0004021//L-alanine:2-oxoglutarate aminotransferase activity;GO:0030170//pyridoxal phosphate binding;GO:0009058//biosynthetic process;GO:0032869//cellular response to insulin stimulus;GO:0042853//L-alanine catabolic process;GO:0045722//positive regulation of gluconeogenesis;GO:0009078//pyruvate family amino acid metabolic process;GO:0042594/…	K00814//alanine transaminase [EC:2.6.1.2]+ko00220//Arginine biosynthesis+ko00250//Alanine, aspartate and glutamate metabolism+ko01100//Metabolic pathways+ko01200//Carbon metabolism+ko01210//2-Oxocarboxylic acid metabolism+ko01230//Biosynthesis of amino acids;		>XP_032038148.1 alanine aminotransferase 1 [Aythya fuligula]
125181711	111.09	85.19	92.05	43.87	35.39	74.93	292.94	132.18	156.33	159.25	XM_066989580.1,XM_066989581.1	mRNA	488471	508341	NW_027103075.1	-	PCK2	92.05	292.94	111.09	85.19	74.93	159.25	35.39	156.33	43.87	0.0349998	1.23423	XM_014961720.1 PREDICTED: Calidris pugnax phosphoenolpyruvate carboxykinase [GTP], mitochondrial-like (LOC106899799), partial mRNA		KOG3749//Phosphoenolpyruvate carboxykinase;	[PCKGC_RAT|diamond]Name=Pck1 {ECO:0000303|PubMed:24863970, ECO:0000312|RGD:3267}; RecName: Full=Phosphoenolpyruvate carboxykinase, cytosolic [GTP] {ECO:0000305}; Short=PEPCK-C; EC=4.1.1.32 {ECO:0000269|PubMed:26322521, ECO:0000269|PubMed:26709450, ECO:0000269|PubMed:28345895, ECO:0000269|PubMed:30193097, ECO:0000269|PubMed:31461616}; AltName: Full=Serine-protein kinase PCK1 {ECO:0000305}; EC=2.7.…	GO:0005737//cytoplasm;GO:0005829//cytosol;GO:0005783//endoplasmic reticulum;GO:0005739//mitochondrion;GO:0031406//carboxylic acid binding;GO:0019003//GDP binding;GO:0005525//GTP binding;GO:0000287//magnesium ion binding;GO:0030145//manganese ion binding;GO:0004550//nucleoside diphosphate kinase activity;GO:0004613//phosphoenolpyruvate carboxykinase (GTP) activity;GO:0004611//phosphoenolpyruvate c…	K01596//phosphoenolpyruvate carboxykinase (GTP) [EC:4.1.1.32]+ko00010//Glycolysis / Gluconeogenesis+ko00020//Citrate cycle (TCA cycle)+ko00620//Pyruvate metabolism+ko01100//Metabolic pathways+ko03320//PPAR signaling pathway+ko04068//FoxO signaling pathway+ko04151//PI3K-Akt signaling pathway+ko04152//AMPK signaling pathway+ko04910//Insulin signaling pathway+ko04920//Adipocytokine signaling pathway…		>P21642.2 RecName: Full=Phosphoenolpyruvate carboxykinase [GTP], mitochondrial; Short=PEPCK-M; Flags: Precursor [Gallus gallus]
125181736	57.88	34.91	52.71	9.23	10.2	100.47	343.66	78.1	221.33	102.14	XM_066984631.1	mRNA	3510734	3515642	NC_089901.1	-	LOC125181736	52.71	343.66	57.88	34.91	100.47	102.14	10.2	221.33	9.23	0.00593485	2.46181	AB775933.1 Struthio camelus CYP2G19 mRNA for cytochrome P450 2G19, complete cds		KOG0156//Cytochrome P450 CYP2 subfamily;	[CP2G1_RABIT|diamond]Name=CYP2G1; RecName: Full=Cytochrome P450 2G1; EC=1.14.14.1; AltName: Full=CYPIIG1; AltName: Full=Cytochrome P450 olfactive; AltName: Full=Cytochrome P450-NMB;	GO:0005789//endoplasmic reticulum membrane;GO:0070330//aromatase activity;GO:0020037//heme binding;GO:0005506//iron ion binding;GO:0050896//response to stimulus;GO:0007608//sensory perception of smell;			>BBJ36126.1 cytochrome P450 2G19 [Grus japonensis]
125181899	64.27	78.66	44.77	82.43	103.85	42.99	31.77	37.97	24.26	30.82	TCONS_00070294,TCONS_00070293,TCONS_00070296,XM_066988660.1	mRNA	49998138	50011671	NC_089912.1	+	PLIN2	44.77	31.77	64.27	78.66	42.99	30.82	103.85	24.26	82.43	5.78814e-05	-1.05841	XM_035558572.1 PREDICTED: Cygnus atratus perilipin 2 (PLIN2), transcript variant X2, mRNA			[PLIN2_HUMAN|diamond]Name=PLIN2; Synonyms=ADFP; RecName: Full=Perilipin-2; AltName: Full=Adipophilin; AltName: Full=Adipose differentiation-related protein; Short=ADRP;	GO:0005829//cytosol;GO:0005783//endoplasmic reticulum;GO:0005576//extracellular region;GO:0005811//lipid droplet;GO:0005634//nucleus;GO:0005886//plasma membrane;GO:0019915//lipid storage;GO:0015909//long-chain fatty acid transport;GO:0010890//positive regulation of sequestering of triglyceride;GO:0019222//regulation of metabolic process;GO:0042493//response to drug;GO:0014070//response to organic…	K17284//perilipin-2+ko03320//PPAR signaling pathway;	Perilipin family[TCONS_00070294]	>XP_013055714.1 PREDICTED: perilipin-2 isoform X2 [Anser cygnoides domesticus]
125181928	6.22	2.5	3.98	3.44	3.64	6.14	9.59	5.27	10.22	7.72	XM_066980731.1	mRNA	11267865	11269795	NC_089892.1	-	LOC125181928	3.98	9.59	6.22	2.5	6.14	7.72	3.64	10.22	3.44	0.0112001	1.07534	LS423628.1 Anas platyrhynchos genome assembly, chromosome: 18							>XP_027326836.2 cysteine-rich tail protein 1 [Anas platyrhynchos]
125181982	13.16	8.23	10.08	6.59	1.89	14.31	25.86	20.52	16.31	41.43	XM_048057309.2	mRNA	91969981	91979847	NC_089873.1	-	C1H3orf85	10.08	25.86	13.16	8.23	14.31	41.43	1.89	16.31	6.59	0.0109381	1.5916	XM_027449457.2 PREDICTED: Anas platyrhynchos chromosome 1 C3orf85 homolog (C1H3orf85), transcript variant X1, mRNA			[CC085_HUMAN|diamond]Name=C3orf85 {ECO:0000312|HGNC:HGNC:53432}; RecName: Full=Uncharacterized protein C3orf85 {ECO:0000305}; Flags: Precursor;				>XP_035396481.1 uncharacterized protein C3orf85 homolog [Cygnus atratus]
125182429	0.26	0.79	0.33	2.29	1.6	0.09	0.13	0.04	0.14	0.16	TCONS_00018906,XM_048060823.2,XM_048060813.2,XM_048060816.2,XM_048060819.2,XM_048060814.2,XM_048060815.2,XM_048060817.2,XM_048060818.2,XM_048060822.2	mRNA	5199446	5225893	NC_089875.1	-	LOC125182429	0.33	0.13	0.26	0.79	0.09	0.16	1.6	0.14	2.29	0.0014614	-3.14214	XM_040553993.1 PREDICTED: Cygnus olor uncharacterized LOC121068637 (LOC121068637), transcript variant X3, mRNA				GO:0016021//integral component of membrane;		short chain dehydrogenase[TCONS_00018906]	>XP_035179206.1 uncharacterized protein LOC118165327 isoform X2 [Oxyura jamaicensis]
125182478	24.13	9.36	18.92	14.42	16.04	5.53	3.41	10.05	8.01	11.57	XM_048061278.2	mRNA	45477213	45477745	NC_089873.1	+	LOC125182478	18.92	3.41	24.13	9.36	5.53	11.57	16.04	8.01	14.42	0.0346514	-1.07473	XM_021267261.3 PREDICTED: Anas platyrhynchos histone H2A-IV (LOC110351440), mRNA		KOG1756//Histone 2A;	[H2A4_CHICK|diamond]No_INFO RecName: Full=Histone H2A-IV;	GO:0000786//nucleosome;GO:0005634//nucleus;GO:0003677//DNA binding;GO:0046982//protein heterodimerization activity;GO:0006342//chromatin silencing;	K11251//histone H2A+ko04217//Necroptosis+ko04613//Neutrophil extracellular trap formation;		>EOB06732.1 Histone H2A-IV, partial [Anas platyrhynchos]
125182489	0	0.14	0.24	0.4	0.55	0.05	0	0	0	0	XM_066999896.1,XM_066999897.1	mRNA	20758719	20760817	NC_089878.1	+	DLX2	0.24	0	0	0.14	0.05	0	0.55	0	0.4	0.0438625	-4.22672	XM_027462144.2 PREDICTED: Anas platyrhynchos distal-less homeobox 2 (DLX2), transcript variant X1, mRNA	Homeobox	KOG0850//Transcription factor DLX and related proteins with LIM Zn-binding and HOX domains;	[DLX2_MOUSE|diamond]Name=Dlx2; Synonyms=Tes-1, Tes1; RecName: Full=Homeobox protein DLX-2; AltName: Full=Homeobox protein TES-1;	GO:0005634//nucleus;GO:0003682//chromatin binding;GO:0003677//DNA binding;GO:0001228//DNA-binding transcription activator activity, RNA polymerase II-specific;GO:0000981//DNA-binding transcription factor activity, RNA polymerase II-specific;GO:0000978//RNA polymerase II proximal promoter sequence-specific DNA binding;GO:0000977//RNA polymerase II regulatory region sequence-specific DNA binding;GO…			>XP_032045907.1 homeobox protein DLX-2 [Aythya fuligula]
125182721	14.81	5.74	12.18	11.91	2.56	44.3	49.34	11.36	33.79	14.02	XM_066981151.1,XM_048063217.2	mRNA	3027061	3028702	NC_089893.1	+	APOC3	12.18	49.34	14.81	5.74	44.3	14.02	2.56	33.79	11.91	0.0339686	1.4425	XM_035555571.1 PREDICTED: Cygnus atratus apolipoprotein C3 (APOC3), transcript variant X1, mRNA			[APOC3_PIG|diamond]Name=APOC3; RecName: Full=Apolipoprotein C-III; Short=Apo-CIII; Short=ApoC-III; AltName: Full=Apolipoprotein C3; Flags: Precursor;	GO:0042627//chylomicron;GO:0034363//intermediate-density lipoprotein particle;GO:0034366//spherical high-density lipoprotein particle;GO:0034361//very-low-density lipoprotein particle;GO:0070653//high-density lipoprotein particle receptor binding;GO:0055102//lipase inhibitor activity;GO:0005543//phospholipid binding;GO:0042632//cholesterol homeostasis;GO:0016042//lipid catabolic process;GO:000686…	K08759//apolipoprotein C-III+ko03320//PPAR signaling pathway+ko04979//Cholesterol metabolism;		>XP_040390073.1 apolipoprotein C-III isoform X2 [Cygnus olor]
125183185	107.24	47.66	113.5	139.51	278.42	25.19	21.91	99	24.68	80.14	XM_048067619.2,XM_048067621.2	mRNA	1942836	1945106	NC_089895.1	-	C1QC	113.5	21.91	107.24	47.66	25.19	80.14	278.42	24.68	139.51	0.048191	-1.38077	XM_013187797.1 PREDICTED: Anser cygnoides domesticus uncharacterized LOC106040121 (LOC106040121), mRNA			[C1QC_RAT|diamond]Name=C1qc; Synonyms=C1qg; RecName: Full=Complement C1q subcomponent subunit C; Flags: Precursor;	GO:0005581//collagen trimer;GO:0005576//extracellular region;GO:0098794//postsynapse;GO:0045202//synapse;GO:0006958//complement activation, classical pathway;GO:0045087//innate immune response;GO:0030853//negative regulation of granulocyte differentiation;GO:0045650//negative regulation of macrophage differentiation;GO:0098883//synapse pruning;	K03988//complement C1q subcomponent subunit C+ko04610//Complement and coagulation cascades;		>AKA94346.1 complement C1q subcomponent subunit C, partial [Anser cygnoides]
125183570	0.1	0.13	0.06	0.17	0.22	0.04	0.04	0.02	0.03	0.03	XM_067004898.1	mRNA	3414663	3422090	NC_089885.1	-	KCNE5	0.06	0.04	0.1	0.13	0.04	0.03	0.22	0.03	0.17	0.0134643	-1.9348	LS423620.1 Anas platyrhynchos genome assembly, chromosome: 10			[KCNE5_HUMAN|diamond]Name=KCNE5; Synonyms=AMMECR2, KCNE1L {ECO:0000303|PubMed:10493825}; RecName: Full=Potassium voltage-gated channel subfamily E regulatory beta subunit 5; AltName: Full=AMME syndrome candidate gene 2 protein; AltName: Full=Potassium channel subunit beta MiRP4; AltName: Full=Potassium voltage-gated channel subfamily E member 1-like protein {ECO:0000303|PubMed:10493825};	GO:0005886//plasma membrane;GO:0008076//voltage-gated potassium channel complex;GO:0044325//ion channel binding;GO:0015459//potassium channel regulator activity;GO:0005249//voltage-gated potassium channel activity;GO:0086014//atrial cardiac muscle cell action potential;GO:0060048//cardiac muscle contraction;GO:0086011//membrane repolarization during action potential;GO:0098915//membrane repolariz…			>XP_032052277.1 potassium voltage-gated channel subfamily E regulatory beta subunit 5 [Aythya fuligula] >XP_035180525.1 potassium voltage-gated channel subfamily E regulatory beta subunit 5 [Oxyura jamaicensis]
125183827	0.21	0.24	0.51	0.6	0.47	0.03	0.13	0.13	0.16	0.16	XM_066986874.1	mRNA	157468751	157471514	NC_089873.1	+	SOX21	0.51	0.13	0.21	0.24	0.03	0.16	0.47	0.16	0.6	0.0358176	-1.66026	XM_027443210.2 PREDICTED: Anas platyrhynchos SRY-box transcription factor 21 (SOX21), mRNA	HMG	KOG0527//HMG-box transcription factor;	[SOX21_CHICK|diamond]Name=SOX21; RecName: Full=Transcription factor SOX-21;	GO:0005634//nucleus;GO:0001228//DNA-binding transcription activator activity, RNA polymerase II-specific;GO:0000981//DNA-binding transcription factor activity, RNA polymerase II-specific;GO:0000978//RNA polymerase II proximal promoter sequence-specific DNA binding;GO:0043565//sequence-specific DNA binding;GO:0009653//anatomical structure morphogenesis;GO:0030154//cell differentiation;GO:0048839//…			>XP_027299011.1 transcription factor SOX-21 [Anas platyrhynchos] >XP_032063829.1 transcription factor SOX-21 [Aythya fuligula] >XP_035166946.1 transcription factor SOX-21 [Oxyura jamaicensis] >XP_035420763.1 transcription factor SOX-21 [Cygnus atratus] >XP_040394651.1 transcription factor SOX-21 [Cygnus olor]
125184479	157.98	50.53	157.18	40.68	29.54	198.55	202.47	267.35	429.5	293.16	XM_048077562.2	mRNA	4763129	4764751	NC_089899.1	+	SMIM24	157.18	202.47	157.98	50.53	198.55	293.16	29.54	429.5	40.68	0.00651248	1.73585	XM_035313177.1 PREDICTED: Oxyura jamaicensis small integral membrane protein 24-like (LOC118158506), transcript variant X1, mRNA				GO:0016021//integral component of membrane;			>XP_035169068.1 small integral membrane protein 24-like [Oxyura jamaicensis]
125184635	446.29	386.27	454.48	1241.55	449.19	210.37	234.66	381.78	349.34	275.02	XM_048078759.2	mRNA	13653958	13655169	NC_089884.1	-	LOC125184635	454.48	234.66	446.29	386.27	210.37	275.02	449.19	349.34	1241.55	0.0394454	-1.02358	XM_027466320.2 PREDICTED: Anas platyrhynchos metallothionein-1 (LOC113844859), mRNA		KOG4738//Predicted metallothionein;	[MT1_COLLI|diamond]No_INFO RecName: Full=Metallothionein-1; Short=MT-1; AltName: Full=Metallothionein-I; Short=MT-I;	GO:0046872//metal ion binding;	K14739//metallothionein 1/2+ko04212//Longevity regulating pathway - worm+ko04978//Mineral absorption;		>NP_001091007.1 metallothionein-3 [Gallus gallus] >NP_001232450.1 putative metallothionein-I [Taeniopygia guttata] >XP_005052591.1 PREDICTED: metallothionein-1 [Ficedula albicollis] >XP_005490830.1 metallothionein-1 [Zonotrichia albicollis] >XP_014140016.1 metallothionein-1 [Falco cherrug] >XP_021390930.1 metallothionein-1 [Lonchura striata domestica] >XP_027322121.1 metallothionein-1 [Anas platy…
125184762	43.42	18.31	28.25	59.1	20.75	15.22	12.78	22.09	13.53	17.6	TCONS_00021343,XM_066995180.1	mRNA	121800813	121806449	NC_089875.1	-	CLU	28.25	12.78	43.42	18.31	15.22	17.6	20.75	13.53	59.1	0.0350699	-1.0175	XM_030036833.2 PREDICTED: Aquila chrysaetos chrysaetos clusterin (CLU), transcript variant X1, mRNA			[CLUS_COTJA|diamond]Name=CLU; Synonyms=T64; RecName: Full=Clusterin; AltName: Full=51.5 kDa protein; Contains: RecName: Full=Clusterin beta chain; Contains: RecName: Full=Clusterin alpha chain; Flags: Precursor;	GO:0042583//chromaffin granule;GO:0005737//cytoplasm;GO:0005829//cytosol;GO:0005783//endoplasmic reticulum;GO:0005576//extracellular region;GO:0005743//mitochondrial inner membrane;GO:0005634//nucleus;GO:0043065//positive regulation of apoptotic process;GO:0048260//positive regulation of receptor-mediated endocytosis;GO:0050821//protein stabilization;GO:0042127//regulation of cell proliferation;	K17252//clusterin+ko04610//Complement and coagulation cascades;	Clusterin[TCONS_00021343]	>XP_040408209.1 clusterin [Cygnus olor]
136786284	2.77	1.64	2.17	1.18	0.63	7.63	2.27	2.08	9.96	6.14	TCONS_00002383,TCONS_00002387,TCONS_00002382,XM_066990389.1,XM_013184695.3,XM_048058109.2	mRNA	95733567	95752387	NC_089873.1	+	TBX19	2.17	2.27	2.77	1.64	7.63	6.14	0.63	9.96	1.18	0.010729	1.81124	XM_013184687.1 PREDICTED: Anser cygnoides domesticus T-box 19 (TBX19), transcript variant X1, mRNA	T-box	KOG3585//TBX2 and related T-box transcription factors;	[TBX19_CHICK|diamond]Name=TBX19 {ECO:0000250|UniProtKB:O60806}; RecName: Full=T-box transcription factor TBX19 {ECO:0000305};	GO:0005634//nucleus;GO:0000981//DNA-binding transcription factor activity, RNA polymerase II-specific;GO:0000978//RNA polymerase II proximal promoter sequence-specific DNA binding;GO:0001708//cell fate specification;GO:0003007//heart morphogenesis;GO:0001707//mesoderm formation;GO:0006357//regulation of transcription by RNA polymerase II;GO:0001756//somitogenesis;		T-box[TCONS_00002383]	>XP_038029334.1 T-box transcription factor TBX19 isoform X1 [Anas platyrhynchos]
136786331	1.2	2.13	1.19	4.52	3.13	1.11	1	0.63	0.57	0.96	XM_067001140.1	mRNA	27580611	27583844	NC_089879.1	+	EGR2	1.19	1	1.2	2.13	1.11	0.96	3.13	0.57	4.52	0.0125899	-1.41879	XM_027463799.2 PREDICTED: Anas platyrhynchos early growth response 2 (EGR2), mRNA	zf-C2H2	KOG1721//FOG: Zn-finger;	[EGR2_MOUSE|diamond]Name=Egr2; Synonyms=Egr-2, Krox-20, Zfp-25; RecName: Full=E3 SUMO-protein ligase EGR2; EC=2.3.2.- {ECO:0000250|UniProtKB:P11161}; AltName: Full=E3 SUMO-protein transferase ERG2 {ECO:0000305}; AltName: Full=Early growth response protein 2; Short=EGR-2; AltName: Full=Zinc finger protein Krox-20;	GO:0005737//cytoplasm;GO:0043231//intracellular membrane-bounded organelle;GO:0005654//nucleoplasm;GO:0005634//nucleus;GO:0003682//chromatin binding;GO:0003677//DNA binding;GO:0001228//DNA-binding transcription activator activity, RNA polymerase II-specific;GO:0003700//DNA-binding transcription factor activity;GO:0000981//DNA-binding transcription factor activity, RNA polymerase II-specific;GO:00…	K12496//early growth response protein 2+ko04625//C-type lectin receptor signaling pathway;		>XP_032550247.1 E3 SUMO-protein ligase EGR2 [Chiroxiphia lanceolata]
136786553	0.07	0.26	0.46	0.27	0.14	0.83	0.72	0.59	0.65	0.83	TCONS_00052158,TCONS_00052159,TCONS_00052162,TCONS_00052160,TCONS_00052165,TCONS_00052166,TCONS_00052163,TCONS_00052164,XM_066978977.1	mRNA	14207970	14325370	NC_089889.1	-	LOC136786553	0.46	0.72	0.07	0.26	0.83	0.83	0.14	0.65	0.27	0.0328123	1.6841	XM_040577066.1 PREDICTED: Cygnus olor trichohyalin-like (LOC121079571), transcript variant X1, mRNA							>XP_040433003.1 uncharacterized protein LOC121079571 isoform X4 [Cygnus olor]
136786731	174.09	179.92	316.72	471.52	324.14	132.82	76.1	86.68	226.74	84.47	XM_066981401.1	mRNA	7033379	7034190	NC_089894.1	-	LOC136786731	316.72	76.1	174.09	179.92	132.82	84.47	324.14	226.74	471.52	0.0350369	-1.16992	XM_013199767.1 PREDICTED: Anser cygnoides domesticus heat shock protein beta-11-like (LOC106048003), mRNA			[HS30C_XENLA|diamond]Name=hsp30c; RecName: Full=Heat shock protein 30C;		K09541//crystallin, alpha A+ko04141//Protein processing in endoplasmic reticulum;		>XP_040392859.1 heat shock protein beta-11-like [Cygnus olor]
136787050	8.09	7.62	11.11	2.13	3.13	23.31	39.62	36.53	32.64	36.82	TCONS_00062981,TCONS_00062982,XM_066984171.1,XM_066984170.1,XM_066984172.1	mRNA	112673	124933	NC_089900.1	+	LOC136787050	11.11	39.62	8.09	7.62	23.31	36.82	3.13	32.64	2.13	1.20071e-07	2.46967	XM_035572519.1 PREDICTED: Cygnus atratus hydroxyproline dehydrogenase-like (LOC118261618), partial mRNA		KOG0186//Proline oxidase;	[HYPDH_HUMAN|diamond]Name=PRODH2 {ECO:0000312|HGNC:HGNC:17325};+++Synonyms=HSPOX1 {ECO:0000312|HGNC:HGNC:17325},+++HYPDH {ECO:0000303|PubMed:25697095}; RecName: Full=Hydroxyproline dehydrogenase {ECO:0000303|PubMed:25697095}; Short=HYPDH {ECO:0000303|PubMed:25697095}; EC=1.5.5.3 {ECO:0000269|PubMed:25697095}; AltName: Full=Kidney and liver proline oxidase 1; Short=HsPOX1; AltName: Full=Probable p…	GO:0005743//mitochondrial inner membrane;GO:0005739//mitochondrion;GO:0071949//FAD binding;GO:0016645//oxidoreductase activity, acting on the CH-NH group of donors;GO:0004657//proline dehydrogenase activity;GO:0046487//glyoxylate metabolic process;GO:0006562//proline catabolic process;GO:0010133//proline catabolic process to glutamate;	K11394//hydroxyproline dehydrogenase [EC:1.5.5.3]+ko00330//Arginine and proline metabolism+ko01100//Metabolic pathways;	Proline dehydrogenase[TCONS_00062981]	>XP_035428412.1 hydroxyproline dehydrogenase-like, partial [Cygnus atratus]
136787093	81.65	97.2	150.49	42.09	32.61	460.27	538.19	342.65	453.7	371.89	TCONS_00062994,TCONS_00062996,TCONS_00062997,TCONS_00062993,TCONS_00062992,TCONS_00062995,TCONS_00062998,XM_066984220.1	mRNA	126463	135363	NC_089900.1	+	MAZ	150.49	538.19	81.65	97.2	460.27	371.89	32.61	453.7	42.09	1.6513e-08	2.53019	LS423642.1 Anas platyrhynchos genome assembly, chromosome: U	zf-C2H2	KOG1721//FOG: Zn-finger;	[MAZ_MESAU|diamond]Name=MAZ; RecName: Full=Myc-associated zinc finger protein; Short=MAZI; AltName: Full=Pur-1; AltName: Full=Purine-binding transcription factor; Flags: Fragment;	GO:0005634//nucleus;GO:0003677//DNA binding;GO:0046872//metal ion binding;GO:0000122//negative regulation of transcription by RNA polymerase II;GO:0045944//positive regulation of transcription by RNA polymerase II;		Zinc-finger double domain[TCONS_00062994]	>BAD92298.1 Serum amyloid A activating factor 2 variant, partial [Homo sapiens]
136787415	68.67	69.37	69.84	198.89	151.2	67.88	38.48	58.32	39.68	39.48	TCONS_00064122,XM_066984608.1	mRNA	3563236	3569301	NC_089901.1	-	TGFB1	69.84	38.48	68.67	69.37	67.88	39.48	151.2	39.68	198.89	0.0183942	-1.11441	M31160.1 Gallus gallus transforming growth factor beta 4 precursor, mRNA, partial cds		KOG3900//Transforming growth factor beta, bone morphogenetic protein and related proteins;	[TGFB1_CHICK|diamond]Name=TGFB1; RecName: Full=Transforming growth factor beta-1 proprotein; Contains: RecName: Full=Latency-associated peptide; Short=LAP; Contains: RecName: Full=Transforming growth factor beta-1; Short=TGF-beta-1; Flags: Precursor;	GO:0005615//extracellular space;GO:0005125//cytokine activity;GO:0008083//growth factor activity;GO:0005114//type II transforming growth factor beta receptor binding;GO:0034714//type III transforming growth factor beta receptor binding;GO:0030509//BMP signaling pathway;GO:0051781//positive regulation of cell division;GO:0046881//positive regulation of follicle-stimulating hormone secretion;GO:003…	K13375//transforming growth factor beta-1+ko04010//MAPK signaling pathway+ko04060//Cytokine-cytokine receptor interaction+ko04068//FoxO signaling pathway+ko04110//Cell cycle+ko04218//Cellular senescence+ko04350//TGF-beta signaling pathway+ko04380//Osteoclast differentiation+ko04390//Hippo signaling pathway+ko04659//Th17 cell differentiation+ko04672//Intestinal immune network for IgA production+ko…	TGF-beta propeptide[TCONS_00064122]	>P09531.3 RecName: Full=Transforming growth factor beta-1 proprotein; Contains: RecName: Full=Latency-associated peptide; Short=LAP; Contains: RecName: Full=Transforming growth factor beta-1; Short=TGF-beta-1; Flags: Precursor [Gallus gallus]
136787789	27.78	19.67	17.11	6.73	4.82	59.58	99.42	53.71	67.46	46.93	XM_066985113.1	mRNA	180085	186085	NC_089903.1	-	LOC136787789	17.11	99.42	27.78	19.67	59.58	46.93	4.82	67.46	6.73	0.000113374	2.17543			KOG3216//Diamine acetyltransferase;	[SAT2_MOUSE|diamond]Name=Sat2 {ECO:0000312|MGI:MGI:1916465};+++Synonyms=Ssat2 {ECO:0000250|UniProtKB:Q96F10}; RecName: Full=Thialysine N-epsilon-acetyltransferase {ECO:0000305}; EC=2.3.1.- {ECO:0000250|UniProtKB:Q96F10}; AltName: Full=Diamine acetyltransferase 2 {ECO:0000250|UniProtKB:Q96F10}; EC=2.3.1.57 {ECO:0000250|UniProtKB:Q96F10}; AltName: Full=Spermidine/spermine N(1)-acetyltransferase 2 {…	GO:0005737//cytoplasm;GO:0004145//diamine N-acetyltransferase activity;GO:0042802//identical protein binding;GO:0008080//N-acetyltransferase activity;GO:0019809//spermidine binding;GO:0046204//nor-spermidine metabolic process;GO:0032920//putrescine acetylation;GO:0032918//spermidine acetylation;GO:0008216//spermidine metabolic process;GO:0032919//spermine acetylation;GO:0008215//spermine metaboli…	K00657//diamine N-acetyltransferase [EC:2.3.1.57]+ko00330//Arginine and proline metabolism+ko01100//Metabolic pathways+ko04216//Ferroptosis;		>XP_023969527.1 diamine acetyltransferase 2-like isoform X2 [Chrysemys picta bellii]
136787790	68.98	44.41	52.79	30.43	24.54	183.91	246.12	137.34	219.54	165.77	XM_066985114.1	mRNA	187101	189920	NC_089903.1	-	LOC136787790	52.79	246.12	68.98	44.41	183.91	165.77	24.54	219.54	30.43	8.95366e-10	2.18496				[SAT1_CHICK|diamond]Name=SAT1; Synonyms=SAT, SSAT; RecName: Full=Diamine acetyltransferase 1; EC=2.3.1.57 {ECO:0000250|UniProtKB:P21673}; AltName: Full=Polyamine N-acetyltransferase 1; AltName: Full=Putrescine acetyltransferase; AltName: Full=Spermidine/spermine N(1)-acetyltransferase 1 {ECO:0000303|PubMed:12076082}; Short=SSAT {ECO:0000303|PubMed:12076082}; Short=SSAT-1;	GO:0005829//cytosol;GO:0004145//diamine N-acetyltransferase activity;GO:0042802//identical protein binding;GO:0008080//N-acetyltransferase activity;GO:0019809//spermidine binding;GO:0001525//angiogenesis;GO:0006596//polyamine biosynthetic process;GO:0009447//putrescine catabolic process;GO:0032918//spermidine acetylation;	K00657//diamine N-acetyltransferase [EC:2.3.1.57]+ko00330//Arginine and proline metabolism+ko01100//Metabolic pathways+ko04216//Ferroptosis;		>XP_025049527.1 diamine acetyltransferase 2-like [Alligator sinensis]
136787863	5.31	3.35	4.39	3.56	3.11	9.14	16.24	7.33	19.31	10.63	TCONS_00064842,TCONS_00064841,TCONS_00064843,TCONS_00064840,XM_066985237.1	mRNA	282104	297616	NC_089903.1	-	LOC136787863	4.39	16.24	5.31	3.35	9.14	10.63	3.11	19.31	3.56	4.75872e-06	1.79003	XM_030474544.1 PREDICTED: Strigops habroptila transferrin receptor 2 (TFR2), transcript variant X1, mRNA >XM_030474546.1 PREDICTED: Strigops habroptila transferrin receptor 2 (TFR2), transcript variant X2, mRNA		KOG2195//Transferrin receptor and related proteins containing the protease-associated (PA) domain;	[TFR2_HUMAN|diamond]Name=TFR2; RecName: Full=Transferrin receptor protein 2; Short=TfR2;	GO:0031410//cytoplasmic vesicle;GO:0009897//external side of plasma membrane;GO:1990712//HFE-transferrin receptor complex;GO:0005887//integral component of plasma membrane;GO:0005886//plasma membrane;GO:0039706//co-receptor binding;GO:0008235//metalloexopeptidase activity;GO:0004998//transferrin receptor activity;GO:0006953//acute-phase response;GO:0006879//cellular iron ion homeostasis;GO:007128…		PA domain[TCONS_00064841]	>XP_030330404.1 transferrin receptor protein 2 isoform X1 [Strigops habroptila] >XP_030330406.1 transferrin receptor protein 2 isoform X2 [Strigops habroptila]
136788042	2.76	1.64	2.17	2.66	2.55	0.96	1.01	0.85	0.52	1.06	TCONS_00065426,TCONS_00065427,XM_066985689.1	mRNA	2345569	2360638	NC_089904.1	+	MAP3K12	2.17	1.01	2.76	1.64	0.96	1.06	2.55	0.52	2.66	3.26767e-05	-1.20469	XM_030037954.1 PREDICTED: Aquila chrysaetos chrysaetos mitogen-activated protein kinase kinase kinase 12 (MAP3K12), transcript variant X3, mRNA		KOG4721//Serine/threonine protein kinase, contains leucine zipper domain;	[M3K12_MOUSE|diamond]Name=Map3k12; Synonyms=Zpk; RecName: Full=Mitogen-activated protein kinase kinase kinase 12; EC=2.7.11.25 {ECO:0000269|PubMed:7983011, ECO:0000269|PubMed:8663324}; AltName: Full=Dual leucine zipper bearing kinase; Short=DLK; AltName: Full=Leucine-zipper protein kinase; Short=ZPK; AltName: Full=MAPK-upstream kinase; Short=MUK; AltName: Full=Mixed lineage kinase;	GO:0030424//axon;GO:0005829//cytosol;GO:0030426//growth cone;GO:0005886//plasma membrane;GO:0005524//ATP binding;GO:0004706//JUN kinase kinase kinase activity;GO:0042803//protein homodimerization activity;GO:0004672//protein kinase activity;GO:0019901//protein kinase binding;GO:0004674//protein serine/threonine kinase activity;GO:0007256//activation of JNKK activity;GO:0007257//activation of JUN …	K04423//mitogen-activated protein kinase kinase kinase 12 [EC:2.7.11.25]+ko04010//MAPK signaling pathway;	Protein tyrosine kinase[TCONS_00065426]	>XP_027604205.1 mitogen-activated protein kinase kinase kinase 12 [Pipra filicauda]
136788114	0.1	0.78	0	0	0.12	1.06	4.11	0.23	1.66	1.83	XM_066986088.1,XM_066986090.1,XM_066986089.1	mRNA	713980	716293	NC_089905.1	+	PCP4L1	0	4.11	0.1	0.78	1.06	1.83	0.12	1.66	0	0.0285273	3.29042	XM_035571672.1 PREDICTED: Cygnus atratus Purkinje cell protein 4 like 1 (PCP4L1), mRNA			[PC4L1_HUMAN|diamond]Name=PCP4L1; Synonyms=IQM1; RecName: Full=Purkinje cell protein 4-like protein 1; Short=PCP4-like protein 1;				>XP_035427565.1 Purkinje cell protein 4-like protein 1 [Cygnus atratus]
136788117	4.75	10	6.91	3.95	12.12	3.19	1.19	3.35	2.17	2.34	XM_066986098.1	mRNA	1975232	1977398	NC_089905.1	-	LOC136788117	6.91	1.19	4.75	10	3.19	2.34	12.12	2.17	3.95	0.000727233	-1.52836	XM_013201404.1 PREDICTED: Anser cygnoides domesticus natural killer cell receptor 2B4-like (LOC106049208), mRNA				GO:0016021//integral component of membrane;GO:0038023//signaling receptor activity;GO:0006955//immune response;	K06582//natural killer cell receptor 2B4+ko04650//Natural killer cell mediated cytotoxicity;		>XP_013056858.1 PREDICTED: natural killer cell receptor 2B4-like [Anser cygnoides domesticus]
136788214	218.37	235.02	219.95	423.39	511.14	200.62	100.06	164.3	105.64	158.59	TCONS_00066663,XM_066986371.1	mRNA	2083832	2086585	NC_089905.1	-	S100A11	219.95	100.06	218.37	235.02	200.62	158.59	511.14	105.64	423.39	0.0047325	-1.05692	XM_013201426.1 PREDICTED: Anser cygnoides domesticus S100 calcium binding protein A11 (S100A11), mRNA			[S10AB_CHICK|diamond]Name=S100A11; RecName: Full=Protein S100-A11; AltName: Full=Calgizzarin; AltName: Full=S100 calcium-binding protein A11;	GO:0005737//cytoplasm;GO:0005615//extracellular space;GO:0005634//nucleus;GO:0001726//ruffle;GO:0005509//calcium ion binding;GO:0048306//calcium-dependent protein binding;GO:0042803//protein homodimerization activity;GO:0044548//S100 protein binding;GO:0014911//positive regulation of smooth muscle cell migration;GO:0042127//regulation of cell proliferation;			>XP_013056880.1 PREDICTED: protein S100-A11 [Anser cygnoides domesticus]
136788412	27.61	11.68	17.78	12.47	16.34	27.02	35.82	34.41	36.5	38.78	TCONS_00068180,XM_066986933.1	mRNA	2654283	2668183	NC_089908.1	-	LOC136788412	17.78	35.82	27.61	11.68	27.02	38.78	16.34	36.5	12.47	0.000469583	1.09269	XM_013108673.4 PREDICTED: Anas platyrhynchos endogenous retrovirus group 3 member 1, envelope (LOC106020099), transcript variant X1, mRNA			[ENR1_HUMAN|diamond]Name=ERV3-1; Synonyms=ERV3; RecName: Full=Endogenous retrovirus group 3 member 1 Env polyprotein; AltName: Full=ERV-3 envelope protein; Short=ERV3 envelope protein; AltName: Full=ERV3-1 envelope protein; AltName: Full=Envelope polyprotein; AltName: Full=HERV-R envelope protein; Short=ERV-R envelope protein; AltName: Full=HERV-R_7q21.2 provirus ancestral Env polyprotein; Contai…	GO:0016021//integral component of membrane;			>XP_012964127.2 uncharacterized protein LOC106020099 [Anas platyrhynchos] >XP_012964128.2 uncharacterized protein LOC106020099 [Anas platyrhynchos]
136788478	40.52	24.34	40.32	48.63	113.86	10.69	17.11	23.59	6.54	15.3	XM_066987032.1	mRNA	845946	850256	NC_089909.1	+	FXYD3	40.32	17.11	40.52	24.34	10.69	15.3	113.86	6.54	48.63	0.000503682	-1.79456	XM_027713999.2 PREDICTED: Pipra filicauda FXYD domain containing ion transport regulator 3 (FXYD3), transcript variant X2, mRNA			[FXYD3_RAT|diamond]Name=Fxyd3; RecName: Full=FXYD domain-containing ion transport regulator 3; AltName: Full=Sodium/potassium-transporting ATPase subunit FXYD3 {ECO:0000305}; Flags: Precursor;	GO:0005789//endoplasmic reticulum membrane;GO:0016021//integral component of membrane;GO:0005886//plasma membrane;GO:0051117//ATPase binding;GO:0099106//ion channel regulator activity;GO:0017080//sodium channel regulator activity;GO:0006811//ion transport;GO:0006813//potassium ion transport;GO:0050790//regulation of catalytic activity;GO:2000649//regulation of sodium ion transmembrane transporter…			>XP_037236755.1 FXYD domain-containing ion transport regulator 3-like [Falco rusticolus]
136788645	0.25	0.35	0.3	0.18	0.28	0.63	0.52	0.49	0.58	0.39	XM_066987255.1,XM_066987254.1	mRNA	7830796	7845625	NC_089911.1	+	LOC136788645	0.3	0.52	0.25	0.35	0.63	0.39	0.28	0.58	0.18	0.00458263	1.05676	XM_005534254.1 PREDICTED: Pseudopodoces humilis leucine rich repeat containing 4B (LRRC4B), partial mRNA		KOG0619//FOG: Leucine rich repeat;	[LRC4B_MOUSE|diamond]Name=Lrrc4b; Synonyms=Lrig4; RecName: Full=Leucine-rich repeat-containing protein 4B; AltName: Full=Netrin-G3 ligand; Short=NGL-3; Flags: Precursor;	GO:0044300//cerebellar mossy fiber;GO:0098978//glutamatergic synapse;GO:0099061//integral component of postsynaptic density membrane;GO:0042734//presynaptic membrane;GO:0005102//signaling receptor binding;GO:0051965//positive regulation of synapse assembly;GO:0099151//regulation of postsynaptic density assembly;GO:1905606//regulation of presynapse assembly;GO:0099560//synaptic membrane adhesion;	K16360//netrin-G3 ligand+ko04514//Cell adhesion molecules;		>XP_035169721.1 leucine-rich repeat-containing protein 4B [Oxyura jamaicensis]
136788735	0	0	0	0	26.09	0	0	0	0	0	XM_066987408.1	mRNA	4798712	4800484	NC_089911.1	-	LOC136788735	0	0	0	0	0	0	26.09	0	0	2.70885e-09	-21.4012	XM_040543838.1 PREDICTED: Cygnus olor ribonuclease H2 subunit C (RNASEH2C), transcript variant X1, mRNA			[RNH2C_HUMAN|diamond]Name=RNASEH2C; Synonyms=AYP1; RecName: Full=Ribonuclease H2 subunit C; Short=RNase H2 subunit C; AltName: Full=Aicardi-Goutieres syndrome 3 protein; Short=AGS3; AltName: Full=RNase H1 small subunit; AltName: Full=Ribonuclease HI subunit C;	GO:0005634//nucleus;GO:0032299//ribonuclease H2 complex;GO:0006401//RNA catabolic process;	K10745//ribonuclease H2 subunit C+ko03030//DNA replication;		>XP_040399772.1 ribonuclease H2 subunit C isoform X1 [Cygnus olor]
136788782	149.95	169.88	138.05	79.07	26.65	331.76	518.36	307.28	404.44	210.62	TCONS_00069036,TCONS_00069037,XM_066987463.1,XM_066987464.1	mRNA	4760620	4766892	NC_089911.1	-	LOC136788782	138.05	518.36	149.95	169.88	331.76	210.62	26.65	404.44	79.07	0.00291533	1.73573	XM_013202223.1 PREDICTED: Anser cygnoides domesticus solute carrier family 22 member 6-A-like (LOC106049807), mRNA		KOG0255//Synaptic vesicle transporter SVOP and related transporters (major facilitator superfamily);	[S226A_XENLA|diamond]Name=slc22a6-a; Synonyms=oat1-a; RecName: Full=Solute carrier family 22 member 6-A; AltName: Full=Organic cation transporter 1-A; AltName: Full=Renal organic anion transporter 1-A; Short=ROAT1-A;	GO:0016021//integral component of membrane;GO:0005886//plasma membrane;GO:0022857//transmembrane transporter activity;		Major Facilitator Superfamily[TCONS_00069036]	>XP_035170431.1 solute carrier family 22 member 6-B-like isoform X1 [Oxyura jamaicensis] >XP_035170432.1 solute carrier family 22 member 6-B-like isoform X1 [Oxyura jamaicensis]
136788785	0.63	0.79	1.09	0.76	1.68	0.4	0.31	0.82	0.41	0.33	TCONS_00069339,TCONS_00069337,TCONS_00069341,XM_066987468.1,XM_066987470.1,XM_066987469.1	mRNA	16965701	16978475	NC_089911.1	-	LOC136788785	1.09	0.31	0.63	0.79	0.4	0.33	1.68	0.41	0.76	0.037802	-1.04885	LS423642.1 Anas platyrhynchos genome assembly, chromosome: U	zf-C2H2			GO:0005634//nucleus;GO:0000981//DNA-binding transcription factor activity, RNA polymerase II-specific;GO:0000978//RNA polymerase II proximal promoter sequence-specific DNA binding;GO:0006357//regulation of transcription by RNA polymerase II;		Prokaryotic RING finger family 4[TCONS_00069339]	>XP_040399492.1 flocculation protein FLO11-like [Cygnus olor]
136788786	111.09	85.19	92.05	43.87	35.39	74.93	292.94	132.18	156.33	159.25	XM_066987472.1,XM_066987471.1	mRNA	17133146	17153016	NC_089911.1	-	LOC136788786	92.05	292.94	111.09	85.19	74.93	159.25	35.39	156.33	43.87	0.0349998	1.23423	XM_014961720.1 PREDICTED: Calidris pugnax phosphoenolpyruvate carboxykinase [GTP], mitochondrial-like (LOC106899799), partial mRNA		KOG3749//Phosphoenolpyruvate carboxykinase;	[PCKGC_RAT|diamond]Name=Pck1 {ECO:0000303|PubMed:24863970, ECO:0000312|RGD:3267}; RecName: Full=Phosphoenolpyruvate carboxykinase, cytosolic [GTP] {ECO:0000305}; Short=PEPCK-C; EC=4.1.1.32 {ECO:0000269|PubMed:26322521, ECO:0000269|PubMed:26709450, ECO:0000269|PubMed:28345895, ECO:0000269|PubMed:30193097, ECO:0000269|PubMed:31461616}; AltName: Full=Serine-protein kinase PCK1 {ECO:0000305}; EC=2.7.…	GO:0005737//cytoplasm;GO:0005829//cytosol;GO:0005783//endoplasmic reticulum;GO:0005739//mitochondrion;GO:0031406//carboxylic acid binding;GO:0019003//GDP binding;GO:0005525//GTP binding;GO:0000287//magnesium ion binding;GO:0030145//manganese ion binding;GO:0004550//nucleoside diphosphate kinase activity;GO:0004613//phosphoenolpyruvate carboxykinase (GTP) activity;GO:0004611//phosphoenolpyruvate c…	K01596//phosphoenolpyruvate carboxykinase (GTP) [EC:4.1.1.32]+ko00010//Glycolysis / Gluconeogenesis+ko00020//Citrate cycle (TCA cycle)+ko00620//Pyruvate metabolism+ko01100//Metabolic pathways+ko03320//PPAR signaling pathway+ko04068//FoxO signaling pathway+ko04151//PI3K-Akt signaling pathway+ko04152//AMPK signaling pathway+ko04910//Insulin signaling pathway+ko04920//Adipocytokine signaling pathway…		>P21642.2 RecName: Full=Phosphoenolpyruvate carboxykinase [GTP], mitochondrial; Short=PEPCK-M; Flags: Precursor [Gallus gallus]
136788831	0.22	0.28	0.23	0.78	0.96	3.1	0.61	0.98	0.73	1.34	TCONS_00069055,TCONS_00069056,XM_066987538.1,XM_066987539.1,XM_066987541.1,XM_066987536.1,XM_066987540.1,XM_066987537.1	mRNA	4882805	4916694	NC_089911.1	-	LOC136788831	0.23	0.61	0.22	0.28	3.1	1.34	0.96	0.73	0.78	0.0126591	2.41081	XR_005815965.1 PREDICTED: Cygnus olor uncharacterized LOC121063427 (LOC121063427), ncRNA		KOG0732//AAA+-type ATPase containing the bromodomain;	[ATAD2_PONAB|diamond]Name=ATAD2; RecName: Full=ATPase family AAA domain-containing protein 2; EC=3.6.1.-;	GO:0005634//nucleus;GO:0005524//ATP binding;GO:0016887//ATPase activity;GO:0016787//hydrolase activity;GO:0006325//chromatin organization;GO:0006355//regulation of transcription, DNA-templated;			>XP_040399769.1 ATPase family AAA domain-containing protein 2-like [Cygnus olor]
136788983	0.2	0.23	0.3	0.39	0.32	0.17	0.07	0.09	0.1	0.16	XM_066988213.1	mRNA	31535771	31541432	NC_089912.1	+	TMEM271	0.3	0.07	0.2	0.23	0.17	0.16	0.32	0.1	0.39	0.0264145	-1.21699	LR606180.1 Aquila chrysaetos chrysaetos genome assembly, chromosome: Z			[TM271_HUMAN|diamond]Name=TMEM271 {ECO:0000312|HGNC:HGNC:53639}; RecName: Full=Transmembrane protein 271 {ECO:0000305};	GO:0016021//integral component of membrane;			>XP_040398108.1 transmembrane protein 271 [Cygnus olor]
136789157	2.46	4.14	3.82	7.4	6.94	2.46	0.57	2.61	1.41	1.56	TCONS_00072589,TCONS_00072588,XM_066989129.1	mRNA	69245503	69258680	NC_089912.1	-	CCL28	3.82	0.57	2.46	4.14	2.46	1.56	6.94	1.41	7.4	0.00631914	-1.43786	XM_013181595.1 PREDICTED: Anser cygnoides domesticus chemokine (C-C motif) ligand 28 (CCL28), mRNA			[CCL28_MOUSE|diamond]Name=Ccl28; Synonyms=Scya28; RecName: Full=C-C motif chemokine 28; AltName: Full=Small-inducible cytokine A28; Flags: Precursor;	GO:0005576//extracellular region;GO:0005615//extracellular space;GO:0008009//chemokine activity;GO:0061844//antimicrobial humoral immune response mediated by antimicrobial peptide;GO:0060326//cell chemotaxis;GO:0051715//cytolysis in other organism;GO:0031640//killing of cells of other organism;GO:1903237//negative regulation of leukocyte tethering or rolling;GO:0001954//positive regulation of cel…	K05513//C-C motif chemokine 28+ko04060//Cytokine-cytokine receptor interaction+ko04061//Viral protein interaction with cytokine and cytokine receptor+ko04062//Chemokine signaling pathway+ko04672//Intestinal immune network for IgA production;		>XP_013037049.1 PREDICTED: C-C motif chemokine 28 [Anser cygnoides domesticus]
136789186	0.06	0.01	0.07	0.01	0.02	0.01	0.02	0.58	0.03	1.36	XM_066989154.1,XM_066989155.1,XM_066989156.1	mRNA	1027043	1056592	NW_027103066.1	-	LOC136789186	0.07	0.02	0.06	0.01	0.01	1.36	0.02	0.03	0.01	0.041927	3.78867	XM_032207172.1 PREDICTED: Aythya fuligula ubiquitin carboxyl-terminal hydrolase 42-like (LOC116501569), mRNA	zf-C2H2	KOG4791//Uncharacterized conserved protein;	[ZC11A_CHICK|diamond]Name=ZC3H11A; ORFNames=RCJMB04_17l7; RecName: Full=Zinc finger CCCH domain-containing protein 11A;	GO:0046872//metal ion binding;GO:0003729//mRNA binding;GO:0016973//poly(A)+ mRNA export from nucleus;			>XP_038028373.1 LOW QUALITY PROTEIN: ubiquitin carboxyl-terminal hydrolase 42-like [Anas platyrhynchos]
136789317	0.25	0.35	0.3	0.18	0.28	0.63	0.52	0.49	0.58	0.39	XM_066989353.1,XM_066989352.1	mRNA	727063	741892	NW_027103068.1	+	LOC136789317	0.3	0.52	0.25	0.35	0.63	0.39	0.28	0.58	0.18	0.00458263	1.05676	XM_005534254.1 PREDICTED: Pseudopodoces humilis leucine rich repeat containing 4B (LRRC4B), partial mRNA		KOG0619//FOG: Leucine rich repeat;	[LRC4B_MOUSE|diamond]Name=Lrrc4b; Synonyms=Lrig4; RecName: Full=Leucine-rich repeat-containing protein 4B; AltName: Full=Netrin-G3 ligand; Short=NGL-3; Flags: Precursor;	GO:0044300//cerebellar mossy fiber;GO:0098978//glutamatergic synapse;GO:0099061//integral component of postsynaptic density membrane;GO:0042734//presynaptic membrane;GO:0005102//signaling receptor binding;GO:0051965//positive regulation of synapse assembly;GO:0099151//regulation of postsynaptic density assembly;GO:1905606//regulation of presynapse assembly;GO:0099560//synaptic membrane adhesion;	K16360//netrin-G3 ligand+ko04514//Cell adhesion molecules;		>XP_035169721.1 leucine-rich repeat-containing protein 4B [Oxyura jamaicensis]
136789529	248.8	34.53	199.61	565.21	1080.19	123.67	28.56	34.9	51.19	70.73	TCONS_00073735,TCONS_00073734,TCONS_00073736,XM_066989585.1	mRNA	351446	435923	NW_027103075.1	-	LOC136789529	199.61	28.56	248.8	34.53	123.67	70.73	1080.19	51.19	565.21	0.00203735	-3.17762	AJ517505.1 Anas platyrhynchos partial mRNA for immunoglobulin heavy chain constant region (IGHC gene)			[IGHM_CHICK|diamond]No_INFO RecName: Full=Ig mu chain C region;	GO:0005576//extracellular region;GO:0006956//complement activation;GO:0006958//complement activation, classical pathway;GO:0030890//positive regulation of B cell proliferation;	K06856//immunoglobulin heavy chain+ko04020//Calcium signaling pathway+ko04064//NF-kappa B signaling pathway+ko04072//Phospholipase D signaling pathway+ko04145//Phagosome+ko04151//PI3K-Akt signaling pathway+ko04613//Neutrophil extracellular trap formation+ko04640//Hematopoietic cell lineage+ko04650//Natural killer cell mediated cytotoxicity+ko04662//B cell receptor signaling pathway+ko04664//Fc ep…	Immunoglobulin C1-set domain[TCONS_00073735]	>AMS75110.1 immunoglobulin upsilon heavy chain constant region, partial [Anser cygnoides orientalis]
136790422	226.88	101.95	151.73	83.3	148.7	54.01	61.86	81.14	47.43	68.64	XM_066994133.1	mRNA	45511447	45512331	NC_089873.1	+	LOC136790422	151.73	61.86	226.88	101.95	54.01	68.64	148.7	47.43	83.3	0.000626902	-1.11574	XM_013196665.1 PREDICTED: Anser cygnoides domesticus histone H4 (LOC106045890), mRNA		KOG3467//Histone H4;	[H4_PIG|diamond]No_INFO RecName: Full=Histone H4;	GO:0000786//nucleosome;GO:0005634//nucleus;GO:0003677//DNA binding;GO:0046982//protein heterodimerization activity;GO:0006352//DNA-templated transcription, initiation;GO:0006334//nucleosome assembly;	K11254//histone H4+ko04613//Neutrophil extracellular trap formation;		>EOB06747.1 hypothetical protein Anapl_01027, partial [Anas platyrhynchos]
136791030	3.63	0.67	1.87	2.18	1.34	0.71	0.92	0.57	0.56	0.81	TCONS_00028971,XM_066998945.1	mRNA	37386024	37394349	NC_089877.1	-	LOC136791030	1.87	0.92	3.63	0.67	0.71	0.81	1.34	0.56	2.18	0.0458017	-1.36701	XM_040558613.1 PREDICTED: Cygnus olor uncharacterized LOC121070861 (LOC121070861), transcript variant X4, mRNA							>XP_040414553.1 uncharacterized protein LOC121070861 isoform X10 [Cygnus olor]
136791339	0.45	0.44	0.6	0.42	0.5	1.42	1.95	1.44	1.58	1.27	XM_067001314.1	mRNA	23375200	23377501	NC_089880.1	-	LOC136791339	0.6	1.95	0.45	0.44	1.42	1.27	0.5	1.58	0.42	6.5796e-07	1.76821	XM_035333930.1 PREDICTED: Oxyura jamaicensis chondroadherin-like (LOC118171119), mRNA				GO:0016021//integral component of membrane;			>XP_040421222.1 uncharacterized protein LOC121073852 [Cygnus olor]
136791849	376.77	346.3	532.58	448.66	788.57	247.18	199.87	310.51	151.53	233.19	XM_067004956.1	mRNA	11560110	11561823	NC_089885.1	+	LOC136791849	532.58	199.87	376.77	346.3	247.18	233.19	788.57	151.53	448.66	0.000178659	-1.04235	XM_009331629.1 PREDICTED: Pygoscelis adeliae thymosin beta 15B (TMSB15B), mRNA		KOG4794//Thymosin beta;	[TB15A_COTJA|diamond]No_INFO RecName: Full=Thymosin beta-15A homolog; AltName: Full=Thymosin beta;	GO:0005737//cytoplasm;GO:0005856//cytoskeleton;GO:0003785//actin monomer binding;GO:0007015//actin filament organization;			>XP_035397830.1 thymosin beta-15B [Cygnus atratus]
XLOC_001151	4.88	6.01	6	4.01	4.77	10.46	7.18	13.21	19.75	18.96	TCONS_00004594,TCONS_00004598,TCONS_00004599,TCONS_00004597,TCONS_00004596,TCONS_00004602,TCONS_00004595,TCONS_00004601,TCONS_00004600	lncRNA	211919937	211922325	NC_089873.1	+	XLOC_001151	6	7.18	4.88	6.01	10.46	18.96	4.77	19.75	4.01	1.18613e-05	1.52216	LS423642.1 Anas platyrhynchos genome assembly, chromosome: U						Transmembrane protein family 232[TCONS_00004594]
XLOC_009872	1.87	0.74	2.29	1.19	0.99	3.84	7.46	3.18	3.94	3.73	TCONS_00042595,TCONS_00042596,TCONS_00042594	lncRNA	11804270	11806506	NC_089883.1	-	XLOC_009872	2.29	7.46	1.87	0.74	3.84	3.73	0.99	3.94	1.19	0.00250874	1.78282	XM_021270674.3 PREDICTED: Anas platyrhynchos uncharacterized LOC106016299 (LOC106016299), transcript variant X5, mRNA						Lecithin retinol acyltransferase[TCONS_00042595]	>XP_035191985.1 uncharacterized protein LOC118172273 isoform X8 [Oxyura jamaicensis]
