# Supplementary material for: AGXT-Driven Bile Acid Dysregulation Triggers Viral Gout in Astrovirus-Infected Jiangnan White Geese
Source: Vet Sci. 2025 Oct 1;12(10):951. doi: 10.3390/vetsci12100951 (PMC12567665; doi:10.3390/vetsci12100951)
Supplement: Supplementary file 1 [file vetsci-12-00951-s001.zip › Supplementary file 3.xlsx]

## Sheet: GSEA
ID	Description	setSize	enrichmentScore	NES	pvalue	p.adjust	qvalue	rank	leading_edge	core_enrichment
HALLMARK_TNFA_SIGNALING_VIA_NFKB	HALLMARK_TNFA_SIGNALING_VIA_NFKB	158	-0.565884	-2.08039	1.54806e-09	7.7403e-08	5.21452e-08	2704	tags=42%, list=16%, signal=35%	NR4A1/SPHK1/MYC/TNFAIP3/IL15RA/CD80/INHBA/NFKB2/RNF19B/SIK1/CSF1/TNIP2/SAT1/PFKFB3/DRAM1/EGR3/CCL20/B4GALT1/TAP1/IER2/NINJ1/MAP3K8/GFPT2/MAP2K3/DUSP5/ACKR3/PLAU/ZC3H12A/IL12B/IL18/BTG2/ABCA1/NR4A3/KLF6/RCAN1/RIPK2/HBEGF/TGIF1/CCN1/GCH1/DUSP1/CLCF1/MAFF/CEBPD/BMP2/CD44/EGR1/DUSP4/ZFP36/FOSL2/GEM/FOS/SLC2A6/GADD45B/F2RL1/JUN/CDKN1A/PHLDA2/AREG/G0S2/EGR2/SOCS3/LIF/ATF3/FOSB/IL6
HALLMARK_ALLOGRAFT_REJECTION	HALLMARK_ALLOGRAFT_REJECTION	137	-0.46816	-1.68258	0.000129192	0.0021532	0.00145058	3491	tags=36%, list=21%, signal=28%	TLR3/IL15/LYN/NPM1/LCP2/CD74/CD80/INHBA/TAP2/IL18RAP/ABI1/UBE2D1/IFNGR1/SPI1/BCL10/CSF1/INHBB/EIF5A/IL7/IL10/GPR65/TAP1/FLNA/FYB1/IL12A/F2R/IL12B/IL18/TAPBP/RIPK2/MAP4K1/MMP9/B2M/PRF1/IL12RB1/IGSF6/CD86/GCNT1/THY1/IL2RG/IFNG/SOCS1/NOS2/CFP/CARTPT/TGFB1/CAPG/LIF/IL6
HALLMARK_EPITHELIAL_MESENCHYMAL_TRANSITION	HALLMARK_EPITHELIAL_MESENCHYMAL_TRANSITION	173	-0.449758	-1.6795	9.40884e-05	0.0021532	0.00145058	3376	tags=36%, list=20%, signal=29%	GAS1/COL1A2/NT5E/ACTA2/SCG2/THBS1/TNFAIP3/CDH11/INHBA/FBN1/DST/COL7A1/FBLN1/ABI3BP/PCOLCE/MFAP5/TPM2/FZD8/CTHRC1/SAT1/ITGA5/FUCA1/FBLN5/TAGLN/FLNA/LAMC2/GPX7/COMP/DKK1/COL1A1/PTHLH/COL12A1/FMOD/CCN1/LAMA3/TPM4/THY1/SFRP4/RGS4/THBS2/CD44/FN1/CCN2/ENO2/ITGB3/GEM/POSTN/GADD45B/IGFBP4/MGP/JUN/LOXL1/TGFB1/AREG/GREM1/CAPG/CRLF1/SPP1/LGALS1/TNFRSF11B/ECM1/MSX1/IL6
HALLMARK_G2M_CHECKPOINT	HALLMARK_G2M_CHECKPOINT	185	-0.416157	-1.56536	0.000499188	0.00623985	0.00420369	5409	tags=44%, list=33%, signal=30%	RPA2/ODF2/TOP2A/NASP/DBF4/MAD2L1/TOP1/SMARCC1/MCM3/KIF4A/SFPQ/RBL1/KPNB1/NEK2/TRA2B/EXO1/POLE/SYNCRIP/MKI67/SLC7A5/BARD1/MNAT1/LMNB1/CCNA2/KIF23/SMC1A/EZH2/ODC1/RACGAP1/CCNB2/NCL/KIF15/ESPL1/CENPE/SLC7A1/INCENP/HIRA/KIF11/NSD2/CHAF1A/MYC/POLQ/BRCA2/BUB3/KIF2C/TPX2/E2F2/TTK/SAP30/CENPF/PLK1/JPT1/PRC1/PBK/DTYMK/CDC25B/TACC3/SMC4/CENPA/PML/SUV39H1/BUB1/HMMR/AURKA/UCK2/HMGA1/CDKN2C/TRAIP/CDC6/KPNA2/G…
HALLMARK_BILE_ACID_METABOLISM	HALLMARK_BILE_ACID_METABOLISM	95	0.508531	1.69281	0.000652213	0.00652213	0.00439385	3045	tags=38%, list=18%, signal=31%	AQP9/PIPOX/CYP8B1/AGXT/APOA1/ALDH1A1/SLC23A1/CAT/PEX11A/HAO1/ACSL1/ALDH8A1/PECR/AMACR/EPHX2/GC/HACL1/PHYH/CYP7B1/HSD3B1/CYP7A1/SOD1/HSD17B4/CYP46A1/ACSL5/DIO1/SLC27A2/SCP2/CYP39A1/RBP1/NUDT12/CROT/BMP6/RETSAT/ALDH9A1/PFKM
HALLMARK_INFLAMMATORY_RESPONSE	HALLMARK_INFLAMMATORY_RESPONSE	138	-0.437756	-1.57452	0.00162485	0.0116061	0.00781883	3736	tags=41%, list=22%, signal=32%	SLC7A1/SEMA4D/IRF1/TNFRSF1B/TLR3/IL15/LPAR1/LYN/SPHK1/MYC/LCP2/IL15RA/IFNAR1/INHBA/IL18RAP/PCDH7/ABI1/CSF1/MET/ITGA5/IL10RA/PDPN/KCNJ2/CCL20/BEST1/IL10/RASGRP1/SGMS2/RHOG/TACR3/IL12B/IL18/AXL/TAPBP/BTG2/RGS1/ABCA1/GP1BA/KLF6/RIPK2/HBEGF/C3AR1/GCH1/EBI3/MARCO/KCNMB2/SLC1A2/ITGB3/NDP/CSF3R/TNFSF15/CMKLR1/CDKN1A/CSF3/LIF/IL6/VIP
HALLMARK_E2F_TARGETS	HALLMARK_E2F_TARGETS	186	-0.39866	-1.50159	0.0014876	0.0116061	0.00781883	5460	tags=43%, list=33%, signal=29%	CDCA8/CBX5/RPA2/TOP2A/NASP/MAD2L1/MCM3/KIF4A/MCM7/ATAD2/LUC7L3/SSRP1/TRA2B/NOP56/POLE/SYNCRIP/TRIP13/TIMELESS/MKI67/TUBB/WDR90/POLD2/RAD1/PRDX4/BARD1/LMNB1/NUDT21/TUBG1/CCNE1/RNASEH2A/DLGAP5/CNOT9/SMC1A/EZH2/RACGAP1/CCNB2/SNRPB/ESPL1/PRPS1/CIT/CENPE/TP53/CENPM/CHEK2/MYC/RFC2/DNMT1/DUT/NBN/BRCA2/KIF2C/KIF18B/PLK1/JPT1/DONSON/SPAG5/CDC25B/TACC3/SPC25/SMC4/UBE2T/RRM2/SUV39H1/NAA38/HMMR/AURKA/DIAPH3/…
HALLMARK_APOPTOSIS	HALLMARK_APOPTOSIS	133	-0.434962	-1.55778	0.00212983	0.0133114	0.00896771	2837	tags=27%, list=17%, signal=23%	PSEN2/LGALS3/IFNGR1/ANXA1/BCL10/CDC25B/SAT1/DDIT3/TSPO/LMNA/TXNIP/EGR3/EMP1/TAP1/HMOX1/HGF/F2R/IL18/BTG2/PAK1/CASP7/PRF1/GCH1/KRT18/CCNA1/BMP2/CD44/ENO2/GADD45B/JUN/CLU/CDKN1A/PMAIP1/SLC20A1/ATF3/IL6
HALLMARK_IL6_JAK_STAT3_SIGNALING	HALLMARK_IL6_JAK_STAT3_SIGNALING	60	-0.521832	-1.65549	0.00269906	0.0135631	0.00913726	3798	tags=52%, list=23%, signal=40%	IL13RA1/A2M/IRF1/IL2RA/TNFRSF1B/IL15RA/TNFRSF1A/IFNAR1/BAK1/CRLF2/IFNGR1/ITGA4/TNFRSF21/CSF1/IL7/PIM1/HMOX1/MAP3K8/CD36/IL12RB1/IL1R2/IL2RG/EBI3/CD44/SOCS1/ITGB3/CSF3R/JUN/TGFB1/SOCS3/IL6
HALLMARK_FATTY_ACID_METABOLISM	HALLMARK_FATTY_ACID_METABOLISM	128	0.448009	1.54735	0.00271262	0.0135631	0.00913726	3189	tags=38%, list=19%, signal=31%	CA4/HMGCS2/ALDH1A1/GPD1/ACADM/BPHL/EHHADH/DECR1/ACAA1/ACSL1/REEP6/ECI2/NCAPH2/ALAD/PRDX6/MGLL/ECHS1/GAD2/ACADL/CRYZ/SUCLG2/HSD17B4/PPARA/FABP1/GCDH/ACSL5/UGDH/ACAA2/D2HGDH/HAO2/EPHX1/IDH3G/BCKDHB/SDHC/SUCLG1/ME1/SMS/AUH/ACADS/GLUL/ACO2/SERINC1/HADH/RETSAT/ALDH9A1/GSTZ1/IDH3B/PDHA1/SDHA
HALLMARK_INTERFERON_GAMMA_RESPONSE	HALLMARK_INTERFERON_GAMMA_RESPONSE	128	-0.407399	-1.45695	0.00731185	0.0332357	0.0223903	3745	tags=30%, list=23%, signal=24%	ITGB7/IRF1/PSMA2/IL15/SERPING1/MVP/LAP3/LCP2/CD74/TNFAIP3/IL15RA/TDRD7/PSMB2/IL10RA/TXNIP/PML/TRIM14/IL7/SELP/IRF5/PIM1/TAP1/VAMP5/PLA2G4A/TAPBP/RIPK2/IFI30/CD274/B2M/CASP7/GCH1/CD86/SOCS1/CMKLR1/CDKN1A/IL18BP/SOCS3/UPP1/IL6
HALLMARK_XENOBIOTIC_METABOLISM	HALLMARK_XENOBIOTIC_METABOLISM	147	0.405827	1.43768	0.0136806	0.055785	0.0375815	3277	tags=36%, list=20%, signal=29%	CYP26A1/AQP9/G6PC1/ARG2/ALDH2/XDH/ITIH4/CAT/BPHL/DHRS7/MPP2/TTPA/DCXR/ACOX2/BLVRB/AOX1/NQO1/SLC46A3/HACL1/PMM1/CYP17A1/PEMT/CYB5A/ABCC2/ATOH8/ENPEP/PINK1/FABP1/KYNU/UGDH/ANGPTL3/RBP4/SLC6A6/GSS/EPHX1/MTHFD1/HGFAC/TKFC/NFS1/UPB1/ENTPD5/ACO2/CDA/CROT/LPIN2/MAN1A1/RETSAT/ALDH9A1/CSAD/TGFB2/GNMT/PGRMC1/PROS1
HALLMARK_KRAS_SIGNALING_UP	HALLMARK_KRAS_SIGNALING_UP	160	-0.376742	-1.38703	0.0145041	0.055785	0.0375815	3219	tags=31%, list=19%, signal=25%	TMEM100/ALDH1A3/TNFAIP3/ATG10/INHBA/PTCD2/CAB39L/LAT2/PRDM1/MAP3K1/JUP/CPE/FUCA1/IL10RA/TFPI/CCL20/EMP1/TOR1AIP2/ETV5/DUSP6/GFPT2/MPZL2/GALNT3/PLAU/ANGPTL4/MAP4K1/GADD45G/MMP9/TSPAN13/HBEGF/C3AR1/FCER1G/SCG5/IL2RG/BMP2/SCG3/F2RL1/CMKLR1/PIGR/ETV4/G0S2/NR0B2/SNAP25/SOX9/SPP1/LIF/ADAM8/GPNMB/SPARCL1
HALLMARK_HYPOXIA	HALLMARK_HYPOXIA	170	-0.366738	-1.37007	0.0242273	0.0757102	0.0510048	3449	tags=31%, list=21%, signal=25%	CASP6/VLDLR/PGF/TPST2/HEXA/SDC2/CHST3/TNFAIP3/SLC2A1/STC2/SAP30/ALDOC/ALDOA/DDIT4/HOXB9/MAP3K1/DDIT3/PFKFB3/HSPA5/LXN/PIM1/HMOX1/KDELR3/GAA/MIF/ACKR3/INHA/ANGPTL4/PPARGC1A/EDN2/KLF6/SDC3/CDKN1C/CCN1/DUSP1/CP/MAFF/CCN2/ENO2/ZFP36/FOSL2/FOS/JUN/ANXA2/CDKN1A/PLIN2/HS3ST1/KIF5A/STC1/EFNA3/ATF3/IL6/CCN5
HALLMARK_OXIDATIVE_PHOSPHORYLATION	HALLMARK_OXIDATIVE_PHOSPHORYLATION	187	0.374311	1.35124	0.024085	0.0757102	0.0510048	4908	tags=37%, list=30%, signal=26%	ALDH6A1/ACADM/DECR1/ACAA1/ACADSB/SLC25A20/BDH2/PHYH/MPC1/CYB5A/ECHS1/NDUFV1/TIMM9/ETFA/LDHB/UQCR11/ACAA2/ISCU/ATP6V1D/IDH3G/SDHC/SUCLG1/ACO2/BCKDHA/FDX1/RETSAT/IDH3B/TIMM13/PDHA1/SDHA/HSPA9/ACAT1/MGST3/MRPS12/ATP5MG/AIFM1/MRPL35/SLC25A4/NDUFB2/PRDX3/NDUFA7/SDHD/ECI1/NDUFB8/GPX4/UQCRFS1/COX4I1/NDUFA6/MTRR/PDHX/SUCLA2/NDUFB1/NDUFB6/TOMM70/MRPS11/NDUFB4/HSD17B10/PDP1/NDUFC1/UQCRC1/TIMM17A/FXN/COX5A/…
HALLMARK_IL2_STAT5_SIGNALING	HALLMARK_IL2_STAT5_SIGNALING	169	-0.349134	-1.30305	0.0234644	0.0757102	0.0510048	4375	tags=38%, list=26%, signal=28%	ANXA4/IL18R1/NFIL3/ITGAV/TWSG1/ITGAE/FGL2/CCNE1/LCLAT1/ODC1/BATF/IKZF2/ITGA6/IL2RA/TNFRSF1B/ALCAM/ENO3/NT5E/FAH/MYC/IKZF4/EEF1AKMT1/CISH/LRIG1/IFNGR1/TNFRSF21/CSF1/IL10RA/EMP1/IL10/SELP/GPR65/TNFRSF18/HOPX/PIM1/ETFBKMT/MAP3K8/ITIH5/UCK2/PTCH1/CDC6/BATF3/TLR7/KLF6/DRC1/CDKN1C/NFKBIZ/PLEC/CD86/IL1R2/S100A1/MAFF/BMP2/CD44/SOCS1/CTLA4/GADD45B/PLIN2/GPR83/ETV4/CAPG/SPP1/ECM1/LIF
HALLMARK_PEROXISOME	HALLMARK_PEROXISOME	89	0.431105	1.42167	0.0285234	0.083386	0.0561758	4236	tags=39%, list=25%, signal=29%	ALDH1A1/CAT/EHHADH/PEX11A/ACAA1/ACSL1/ECI2/CRABP1/EPHX2/SOD1/CRABP2/HSD17B4/DHRS3/ACSL5/DIO1/SEMA3C/NUDT19/SLC27A2/ESR2/HAO2/SCP2/RETSAT/ALDH9A1/HRAS/CRAT/SLC25A4/DHCR24/STS/CNBP/SLC25A17/HSD3B7/PEX13/MSH2/ACOX1/GSTK1
HALLMARK_HEME_METABOLISM	HALLMARK_HEME_METABOLISM	161	0.381116	1.36175	0.0300189	0.083386	0.0561758	4006	tags=30%, list=24%, signal=23%	ANK1/SNCA/DMTN/FN3K/RHAG/SPTB/ALDH6A1/EPOR/PDZK1IP1/CAT/MPP1/ABCG2/SLC30A10/BLVRB/ALAD/XK/TAL1/MOCOS/AGPAT4/SLC25A37/TFRC/RHCE/FECH/LAMP2/GYPC/KDM7A/HAGH/MXI1/FTCD/KEL/NARF/LPIN2/ABCB6/RBM38/RBM5/TFDP2/ATP6V0A1/MGST3/FBXO9/PGLS/PICALM/SLC25A38/BACH1/SLC11A2/LMO2/BSG/MKRN1/GDE1
HALLMARK_PANCREAS_BETA_CELLS	HALLMARK_PANCREAS_BETA_CELLS	32	-0.512539	-1.45136	0.0563674	0.148335	0.0999312	1740	tags=25%, list=10%, signal=22%	PAX6/INSM1/NKX6-1/FOXA2/DCX/SST/NEUROD1/GCG
HALLMARK_UV_RESPONSE_UP	HALLMARK_UV_RESPONSE_UP	128	-0.34412	-1.23065	0.0934579	0.233645	0.157403	4072	tags=33%, list=25%, signal=25%	CCNE1/CDK2/FEN1/GAL/AP2S1/TARS1/IRF1/SLC6A8/E2F5/HYAL2/CNP/LYN/NR4A1/ALAS1/CDO1/BAK1/POLR2H/ALDOA/TYRO3/DLG4/NPTXR/HSPA2/TAP1/HMOX1/PRKCD/CCK/RASGRP1/TACR3/BTG2/CDKN1C/ASNS/HTR7/GCH1/PPIF/BMP2/ENO2/FOS/LHX2/ATF3/MSX1/FOSB/IL6
HALLMARK_P53_PATHWAY	HALLMARK_P53_PATHWAY	168	-0.31658	-1.18025	0.122931	0.292694	0.197183	4001	tags=33%, list=24%, signal=25%	APP/ABCC5/PIDD1/ELP1/NOL8/SFN/KLF4/CTSD/MDM2/RAP2B/TSC22D1/TM4SF1/TP53/SPHK1/CDK5R1/BAK1/RHBDF2/DDIT4/RNF19B/SAT1/DDIT3/DNTTIP2/FUCA1/INHBB/DRAM1/TXNIP/ST14/SLC35D1/TAP1/HMOX1/NINJ1/SLC7A11/DGKA/F2R/PHLDA3/BTG2/IFI30/STOM/HBEGF/AEN/TGFA/EPHA2/BMP2/S100A10/GM2A/SOCS1/OSGIN1/FOS/JUN/CDKN1A/NHLH2/TGFB1/LIF/ATF3/UPP1
HALLMARK_MYC_TARGETS_V1	HALLMARK_MYC_TARGETS_V1	186	-0.306263	-1.15357	0.149038	0.338724	0.228193	6635	tags=48%, list=40%, signal=29%	ERH/MCM5/HNRNPU/CCT2/PSMA1/HNRNPA2B1/SNRPD1/PA2G4/TARDBP/EEF1B2/YWHAQ/VDAC3/RANBP1/ACP1/TXNL4A/SNRPA1/PSMD1/XPO1/HNRNPA3/NOP16/PWP1/EIF3D/RPS10/UBE2E1/HPRT1/MAD2L1/SMARCC1/PPM1G/SRPK1/HNRNPA1/MCM7/KPNB1/TCP1/ILF2/TRA2B/NOP56/NCBP1/MRPL23/CYC1/FAM120A/GNL3/CAD/C1QBP/SYNCRIP/SET/RPL22/PSMB3/POLD2/PRDX4/RRP9/CCNA2/UBE2L3/PSMA7/EXOSC7/CDK2/EIF4E/ODC1/SNRPA/CCT7/LSM2/CCT5/EPRS1/AIMP2/PSMD14/PABPC1/PSM…
HALLMARK_UNFOLDED_PROTEIN_RESPONSE	HALLMARK_UNFOLDED_PROTEIN_RESPONSE	104	-0.338934	-1.17055	0.167442	0.352113	0.237213	5475	tags=47%, list=33%, signal=32%	ZBTB17/SLC30A5/CALR/PREB/SSR1/SERP1/ERO1A/HYOU1/BAG3/EIF4A3/FUS/GEMIN4/SRPRB/POP4/CNOT4/GOSR2/NOP14/EXOSC5/LSM4/DNAJC3/NOP56/EXOSC9/SLC7A5/RRP9/DDX10/NABP1/SPCS3/EIF4E/SEC31A/HSP90B1/EXOSC10/TARS1/SPCS1/NPM1/DCP2/CXXC1/ERN1/STC2/SEC11A/DDIT4/HSPA5/MTREX/KDELR3/EIF4A1/CKS1B/ASNS/DNAJA4/CHAC1/ATF3
HALLMARK_COMPLEMENT	HALLMARK_COMPLEMENT	139	-0.315762	-1.13625	0.169014	0.352113	0.237213	3428	tags=28%, list=21%, signal=22%	SERPING1/LYN/LAP3/CDK5R1/LCP2/CPM/TNFAIP3/LGALS3/CTSB/CSRP1/GATA3/GNG2/HSPA5/PIM1/S100A13/PRKCD/PFN1/PLA2G4A/RASGRP1/DUSP6/DUSP5/RHOG/ANXA5/GP1BA/CTSO/CD36/FCER1G/CASP7/TMPRSS6/CP/MAFF/FN1/SCG3/CLU/C1QA/C3/C1QC/PCLO/IL6
HALLMARK_TGF_BETA_SIGNALING	HALLMARK_TGF_BETA_SIGNALING	50	-0.394206	-1.21177	0.176856	0.353712	0.23829	1775	tags=12%, list=11%, signal=11%	LTBP2/CDKN1C/TGIF1/BMP2/TGFB1/SLC20A1
HALLMARK_ADIPOGENESIS	HALLMARK_ADIPOGENESIS	181	0.307785	1.1092	0.198276	0.3813	0.256876	4417	tags=35%, list=27%, signal=26%	ADIPOQ/ALDH2/ACADM/CAT/DHRS7/DECR1/MTARC2/CAVIN2/REEP6/TST/EPHX2/PHYH/MGLL/PEMT/SLC25A1/LEP/ECHS1/ACADL/SOD1/UQCR11/ACAA2/MCCC1/MRAP/DRAM2/GADD45A/QDPR/IDH3G/SLC25A10/SCP2/SDHC/SUCLG1/ME1/ACADS/GHITM/ACO2/BCKDHA/FZD4/HADH/COQ9/RETSAT/SCARB1/RMDN3/MGST3/CRAT/PTCD3/CAVIN1/GPAT4/GBE1/DBT/AIFM1/PPP1R15B/PPARG/PRDX3/SSPN/LTC4S/GPX4/SLC19A1/ACOX1/GPHN/RNF11/DNAJB9/CHCHD10/LAMA4/DDT
HALLMARK_ANGIOGENESIS	HALLMARK_ANGIOGENESIS	27	-0.438979	-1.19975	0.213389	0.395165	0.266216	758	tags=19%, list=5%, signal=18%	LPL/POSTN/SPP1/STC1/MSX1
HALLMARK_REACTIVE_OXYGEN_SPECIES_PATHWAY	HALLMARK_REACTIVE_OXYGEN_SPECIES_PATHWAY	42	0.408275	1.17873	0.223684	0.399436	0.269094	4273	tags=40%, list=26%, signal=30%	MPO/CAT/MSRA/PRNP/NQO1/PRDX6/SOD1/HHEX/GLRX2/ATOX1/GLRX/STK25/GPX4/NDUFA6/MGST1/SELENOS/TXNRD1
HALLMARK_MITOTIC_SPINDLE	HALLMARK_MITOTIC_SPINDLE	187	-0.275787	-1.0396	0.349398	0.60241	0.405834	6004	tags=43%, list=36%, signal=28%	ARHGEF2/KATNA1/AKAP13/HOOK3/APC/KATNB1/TUBD1/ARHGAP27/NOTCH2/MAPRE1/NDC80/WASL/ACTN4/DOCK2/CEP131/TOP2A/CTTN/STK38L/GEMIN4/CLIP2/CAPZB/FLNB/KIF4A/UXT/SEPTIN9/FGD4/CD2AP/BCR/SSH2/ARL8A/CNTRL/TUBGCP2/NEK2/WASF2/CSNK1D/SHROOM2/MYO9B/FSCN1/LATS1/VCL/RANBP9/MAP1S/LMNB1/KIF23/DLGAP5/SMC1A/ECT2/OPHN1/RACGAP1/CCNB2/WASF1/KIF15/ESPL1/CENPE/INCENP/NIN/RHOT2/RICTOR/KIF11/CLIP1/BRCA2/KIF2C/TPX2/DST/TTK/CENPF…
HALLMARK_WNT_BETA_CATENIN_SIGNALING	HALLMARK_WNT_BETA_CATENIN_SIGNALING	38	-0.353342	-1.03616	0.394456	0.63622	0.428611	3407	tags=26%, list=21%, signal=21%	TP53/SKP2/MYC/PSEN2/FZD8/WNT1/PTCH1/DKK1/WNT5B/WNT6
HALLMARK_KRAS_SIGNALING_DN	HALLMARK_KRAS_SIGNALING_DN	141	0.294029	1.03118	0.381786	0.63622	0.428611	3651	tags=38%, list=22%, signal=30%	CLPS/KCNQ2/SNCB/CHRNG/NGB/SHOX2/GAMT/CNTFR/FGF16/NTF3/SELENOP/LYPD3/FGF22/P2RY4/THRB/SOX10/ABCB11/EPHA5/TLX1/FSHB/SSTR4/NRIP2/ZBTB16/NPHS1/GPR3/PRKN/CACNA1F/GRID2/SLC30A3/RSAD2/SIDT1/CACNG1/ARPP21/COL2A1/RGS11/CYP39A1/THNSL2/KLHDC8A/TENM2/CD40LG/TGFB2/HTR1B/PDK2/HNF1A/CPB1/IRS4/MTHFR/ITGB1BP2/ABCG4/SERPINA10/SNN/IGFBP2/RYR2
HALLMARK_SPERMATOGENESIS	HALLMARK_SPERMATOGENESIS	90	-0.302643	-1.01857	0.41055	0.641485	0.432158	3256	tags=26%, list=20%, signal=21%	DCC/CFTR/GSG1/CAMK4/KIF2C/TTK/PSMG1/SPATA6/MTNR1A/HSPA2/BUB1/ZPBP/AURKA/SYCP1/SCG5/CDK1/CCNA1/GAD1/SCG3/ADAD1/CHRM4/DDX4/ODF1
HALLMARK_COAGULATION	HALLMARK_COAGULATION	103	0.287468	0.966393	0.527051	0.798562	0.537978	2658	tags=22%, list=16%, signal=19%	C8A/DCT/HMGCS2/F9/APOC3/APOA1/C8G/C9/ACOX2/C8B/CFI/DPP4/MST1/VWF/PLAT/GDA/ISCU/F8/PECAM1/LAMP2/THBD/TF/C1S
HALLMARK_ESTROGEN_RESPONSE_LATE	HALLMARK_ESTROGEN_RESPONSE_LATE	159	0.264147	0.941114	0.591525	0.86989	0.586031	3257	tags=26%, list=20%, signal=21%	MEST/HMGCS2/HR/SORD/ASCL1/CHST8/NPY1R/CXCL12/IL17RB/TPD52L1/DCXR/TST/ACOX2/BLVRB/HOMER2/CXCL14/NMU/RAPGEFL1/RPS6KA2/TNNC1/PDZK1/RET/UGDH/ASS1/ST6GALNAC2/SLC27A2/CAV1/OLFM1/FKBP5/PRLR/EMP2/PCP4/CA12/IMPA2/AFF1/PGR/KCNK5/IL6ST/SCARB1/SLC1A4/PDLIM3/OPN3
HALLMARK_MYOGENESIS	HALLMARK_MYOGENESIS	174	-0.252359	-0.943294	0.620525	0.886464	0.597197	2091	tags=18%, list=13%, signal=16%	IGF1/SGCA/KLF5/AEBP1/GAA/GNAO1/EPHB3/TCAP/MYL2/MYF6/COL1A1/SLN/HBEGF/CD36/HSPB2/SOD3/KIFC3/OCEL1/GADD45B/FST/CLU/CDKN1A/MYBPH/TGFB1/CKM/CHRNA1/RYR1/MB/TNNI2/MYOZ1/PVALB
HALLMARK_CHOLESTEROL_HOMEOSTASIS	HALLMARK_CHOLESTEROL_HOMEOSTASIS	60	-0.284305	-0.901944	0.65859	0.914709	0.616225	5098	tags=40%, list=31%, signal=28%	GPX8/FDPS/ACSS2/JAG1/HMGCR/CD9/ECH1/NFIL3/CPEB2/SC5D/STARD4/ALCAM/ATXN2/ALDOC/LGALS3/TMEM97/MAL2/HMGCS1/LPL/ANXA5/CLU/S100A11/ANXA13/ATF3
HALLMARK_INTERFERON_ALPHA_RESPONSE	HALLMARK_INTERFERON_ALPHA_RESPONSE	56	-0.275173	-0.858097	0.712984	0.963492	0.649089	5085	tags=39%, list=31%, signal=27%	PARP9/PSMA3/UBA7/IFIH1/STAT2/TRAFD1/DHX58/IRF1/IL15/CNP/LAP3/CD74/TDRD7/MOV10/CSF1/TXNIP/TRIM14/IL7/TAP1/RIPK2/IFI30/B2M
HALLMARK_APICAL_SURFACE	HALLMARK_APICAL_SURFACE	36	0.295309	0.835417	0.737643	0.970582	0.653866	1268	tags=14%, list=8%, signal=13%	MDGA1/LYPD3/RHCG/PCSK9/SCUBE1
HALLMARK_ESTROGEN_RESPONSE_EARLY	HALLMARK_ESTROGEN_RESPONSE_EARLY	177	-0.236256	-0.885361	0.803783	1	0.673684	3267	tags=22%, list=20%, signal=18%	CELSR2/OVOL2/MYC/NBL1/THSD4/CISH/SLC2A1/STC2/MYBBP1A/FRK/LRIG1/ESRP2/INHBB/EGR3/B4GALT1/UGCG/OLFML3/GAB2/RASGRP1/MYB/TMEM164/MYOF/TMPRSS3/RAB17/ELF3/PPIF/SCNN1A/KRT18/CD44/FOXC1/CALCR/FOS/IGFBP4/TFAP2C/AREG/PMAIP1/RHOD/SYT12/CCN5
HALLMARK_GLYCOLYSIS	HALLMARK_GLYCOLYSIS	176	-0.232568	-0.871192	0.829787	1	0.673684	3069	tags=21%, list=18%, signal=17%	KIF20A/GALE/STC2/SAP30/ALDOA/DDIT4/CHPF/PHKA2/PMM2/MET/GMPPA/PPIA/CENPA/HSPA5/IDUA/B4GALT1/HMMR/AURKA/KDELR3/MIF/LCT/ANGPTL4/SDC3/GPR87/MERTK/CAPN5/ELF3/TGFA/GNE/CDK1/B3GAT1/CD44/ENO2/SOX9/STC1/EFNA3/B3GNT3
HALLMARK_MTORC1_SIGNALING	HALLMARK_MTORC1_SIGNALING	183	0.218997	0.790668	0.97079	1	0.673684	3682	tags=20%, list=22%, signal=15%	MTHFD2L/PHGDH/SLC37A4/SORD/AK4/PSPH/GOT1/PSAT1/EGLN3/TFRC/DAPP1/SLC6A6/HSPD1/QDPR/ATP6V1D/TPI1/ME1/POLR3G/EDEM1/ACACA/PGK1/CXCR4/ENO1/NIBAN1/SLC1A4/HSPA9/LGMN/SHMT2/TOMM40/GLRX/GBE1/CYP51A1/CTH/DHCR24/SKAP2/GAPDH
HALLMARK_MYC_TARGETS_V2	HALLMARK_MYC_TARGETS_V2	48	-0.251263	-0.76803	0.872527	1	0.673684	5111	tags=42%, list=31%, signal=29%	MPHOSPH10/EXOSC5/SUPV3L1/NOP56/GNL3/NDUFAF4/RRP9/BYSL/AIMP2/NPM1/MYC/IMP4/MYBBP1A/NIP7/DDX18/PLK1/TMEM97/TCOF1/MAP3K6/PPRC1
HALLMARK_HEDGEHOG_SIGNALING	HALLMARK_HEDGEHOG_SIGNALING	33	0.272008	0.750654	0.855769	1	0.673684	4047	tags=33%, list=24%, signal=25%	CNTFR/HEY2/SLIT1/RTN1/VEGFA/HEY1/UNC5C/NRP2/NRP1/DPYSL2/CRMP1
HALLMARK_NOTCH_SIGNALING	HALLMARK_NOTCH_SIGNALING	31	-0.256073	-0.719276	0.902335	1	0.673684	2861	tags=23%, list=17%, signal=19%	LFNG/SAP30/PSEN2/HEYL/DTX1/WNT2/FZD7
HALLMARK_APICAL_JUNCTION	HALLMARK_APICAL_JUNCTION	164	0.200654	0.71635	0.998299	1	0.673684	3799	tags=24%, list=23%, signal=19%	ACTN2/GAMT/AMH/CDH4/COL17A1/NFASC/CD34/NEXN/ITGA10/CLDN14/CALB2/CDH8/VWF/ADAM23/ITGA9/SLC30A3/NEGR1/PECAM1/KCNH2/ADAMTS5/TRAF1/VCAM1/MADCAM1/AKT3/CLDN5/JAM3/HADH/COL9A1/CD276/PCDH1/HRAS/CRAT/ADRA1B/LAYN/SKAP2/ITGB4/TSPAN4/EVL/MSN
HALLMARK_PROTEIN_SECRETION	HALLMARK_PROTEIN_SECRETION	94	-0.198735	-0.67033	0.990719	1	0.673684	5653	tags=32%, list=34%, signal=21%	ARFIP1/ADAM10/CLTA/COPB1/ICA1/YKT6/GOSR2/COPB2/PPT1/CTSC/ATP1A1/M6PR/TOM1L1/LMAN1/AP3B1/SEC31A/TMX1/AP2S1/ARFGAP3/VAMP4/AP3S1/COPE/GALC/SGMS1/CD63/DST/SCAMP1/ABCA1/TSPAN8/KRT18
HALLMARK_UV_RESPONSE_DN	HALLMARK_UV_RESPONSE_DN	140	0.189072	0.663157	0.996503	1	0.673684	4467	tags=25%, list=27%, signal=18%	DDAH1/ARHGEF9/ADORA2B/MGLL/APBB2/HAS2/CAV1/CACNA1A/TGFBR3/DLC1/BCKDHB/DAB2/AKT3/LTBP1/ID1/MMP16/CAP2/FZD2/PLPP3/GRK5/KALRN/GJA1/SNAI2/INPP4B/PPARG/SCN8A/MAP2K5/NRP1/MGMT/BDNF/IRS1/MAGI2/NFIB/ATRN/INSIG1
HALLMARK_ANDROGEN_RESPONSE	HALLMARK_ANDROGEN_RESPONSE	89	-0.15619	-0.525367	1	1	0.673684	4451	tags=26%, list=27%, signal=19%	H1-0/CAMKK2/ITGAV/CDK6/LMAN1/PGM3/SPCS3/UBE2I/TSC22D1/ZBTB10/KRT8/GPD1L/ALDH1A3/TMPRSS2/HMGCS1/SAT1/UAP1/B4GALT1/BMPR1B/MERTK/B2M/ADAMTS1/MAK
HALLMARK_PI3K_AKT_MTOR_SIGNALING	HALLMARK_PI3K_AKT_MTOR_SIGNALING	95	0.153606	0.511329	1	1	0.673684	3298	tags=15%, list=20%, signal=12%	FGF17/FGF22/ADCY2/VAV3/PRKAA2/MAPK10/DAPP1/MKNK2/FASLG/ACACA/PLA2G12A/CXCR4/MAP2K6/HRAS
HALLMARK_DNA_REPAIR	HALLMARK_DNA_REPAIR	129	-0.114253	-0.408147	1	1	0.673684	6175	tags=34%, list=37%, signal=22%	ALYREF/TAF12/TMED2/RAD51/NME3/SDCBP/GUK1/TAF10/POLH/CSTF3/SURF1/RPA2/HPRT1/POLB/SF3A3/ERCC1/GTF2B/GTF2H3/SSRP1/ELL/SUPT5H/RFC5/ARL6IP1/DGUOK/POM121/NUDT21/POLR3GL/GTF2F1/FEN1/TAF6/RBX1/APRT/POLR2K/POLR2F/POLR1C/TP53/CCNO/NCBP2/RFC2/DUT/POLR2H/NPR2/POLL/TAF1C
